# Supplementary material for: The developmental origin and the specification of the adrenal cortex in humans and cynomolgus monkeys
Source: Sci Adv. 2022 Apr 20;8(16):eabn8485. doi: 10.1126/sciadv.abn8485 (PMC9020778; doi:10.1126/sciadv.abn8485)
Supplement: Supplementary file 2 — Tables S1 to S6 [file sciadv.abn8485_tables_s1_to_s6.zip]

Archive with 6 entries (6 files):
- sciadv.abn8485_table_s1.xlsx
- sciadv.abn8485_table_s2.xlsx
- sciadv.abn8485_table_s3.xlsx
- sciadv.abn8485_table_s4.xlsx
- sciadv.abn8485_table_s5.xlsx
- sciadv.abn8485_table_s6.xlsx
