# Supplementary material for: The developmental origin and the specification of the adrenal cortex in humans and cynomolgus monkeys
Source: Sci Adv. 2022 Apr 20;8(16):eabn8485. doi: 10.1126/sciadv.abn8485 (PMC9020778; doi:10.1126/sciadv.abn8485)
Supplement: Supplementary file 2 — Tables S1 to S6 [file sciadv.abn8485_tables_s1_to_s6.zip › sciadv.abn8485_table_s2.xlsx]

## Sheet: Marker_4 wpf
Table S2. Differentially expressed genes across cell clusters in the human urogenital ridge at 4 wpf.
p_val : p_val (unadjusted); avg_logFC : log fold-chage of the average expression between the two groups. Positive values indicate that the feature is more highly expressed in the first group. pct.1 : The percentage of cells where the feature is detected in the first group; pct.2 : The percentage of cells where the feature is detected in the second group; p_val_adj : Adjusted p-value, based on bon…
	p_val	avg_log2FC	pct.1	pct.2	p_val_adj	cluster	gene
DLK1	0	3.70241	0.975	0.456	0	CE	DLK1
SFRP1	0	2.30215	0.997	0.727	0	CE	SFRP1
IGFBP3	0	2.25959	0.878	0.358	0	CE	IGFBP3
DCN	0	2.18074	0.8	0.27	0	CE	DCN
MEG3	0	1.95119	0.968	0.734	0	CE	MEG3
MEG8	0	1.76319	0.923	0.494	0	CE	MEG8
KRT8	0	1.55592	0.94	0.671	0	CE	KRT8
NRK	0	1.51767	0.725	0.283	0	CE	NRK
PLAGL1	0	1.40419	0.964	0.753	0	CE	PLAGL1
COL3A1	0	1.37243	0.997	0.832	0	CE	COL3A1
ALDH1A2	0	1.3313	0.584	0.129	0	CE	ALDH1A2
GRIA4	0	1.28424	0.676	0.055	0	CE	GRIA4
PCSK1N	0	1.21926	0.695	0.117	0	CE	PCSK1N
BST2	0	1.19458	0.964	0.569	0	CE	BST2
RUNX1T1	0	1.18003	0.758	0.352	0	CE	RUNX1T1
CCDC3	0	1.17869	0.715	0.152	0	CE	CCDC3
GATA6	0	1.07872	0.705	0.128	0	CE	GATA6
POSTN	0	1.0405	0.942	0.584	0	CE	POSTN
DSG2	0	1.0278	0.735	0.253	0	CE	DSG2
IGFBP5	0	1.01966	0.832	0.537	0	CE	IGFBP5
DSP	0	1.00615	0.982	0.798	0	CE	DSP
KRT19	0	1.00302	0.651	0.276	0	CE	KRT19
CNTNAP4	0	0.97617	0.531	0.03	0	CE	CNTNAP4
GUCY1A1	0	0.971091	0.59	0.094	0	CE	GUCY1A1
PHACTR2	0	0.935138	0.977	0.886	0	CE	PHACTR2
STAR	0	0.9239	0.487	0.082	0	CE	STAR
PEG3	0	0.920024	0.993	0.836	0	CE	PEG3
ACSM3	0	0.906144	0.527	0.073	0	CE	ACSM3
TNC	0	0.904188	0.543	0.077	0	CE	TNC
HYMAI	0	0.898923	0.762	0.443	0	CE	HYMAI
BMP4	0	0.893114	0.74	0.418	0	CE	BMP4
EPHA4	0	0.878116	0.79	0.488	0	CE	EPHA4
BAMBI	0	0.873721	0.643	0.169	0	CE	BAMBI
GPC3	0	0.867315	1	0.931	0	CE	GPC3
DIPK2A	0	0.862653	0.72	0.356	0	CE	DIPK2A
MYRF	0	0.85837	0.599	0.094	0	CE	MYRF
APOBEC3C	0	0.850613	0.654	0.244	0	CE	APOBEC3C
AC109466.1	0	0.821555	0.483	0.068	0	CE	AC109466.1
SPRR2F	0	0.759429	0.354	0.01	0	CE	SPRR2F
MFGE8	0	0.747011	0.927	0.741	0	CE	MFGE8
GATA5	0	0.742492	0.58	0.123	0	CE	GATA5
WNT4	0	0.724556	0.494	0.097	0	CE	WNT4
EDIL3	0	0.71556	0.607	0.212	0	CE	EDIL3
NR2F1	0	0.687291	0.999	0.929	0	CE	NR2F1
HLX	0	0.686214	0.329	0.045	0	CE	HLX
CDH2	0	0.68372	0.944	0.765	0	CE	CDH2
PDE3A	0	0.681666	0.588	0.185	0	CE	PDE3A
MARCH3	0	0.675917	0.484	0.099	0	CE	MARCH3
TRANK1	0	0.657907	0.605	0.193	0	CE	TRANK1
DES	0	0.656509	0.571	0.097	0	CE	DES
CDH18	0	0.656133	0.477	0.083	0	CE	CDH18
C1orf53	0	0.648653	0.482	0.113	0	CE	C1orf53
HAND2	0	0.647422	0.411	0.031	0	CE	HAND2
NR0B1	0	0.639532	0.375	0.058	0	CE	NR0B1
ADAM12	0	0.633638	0.505	0.138	0	CE	ADAM12
MMP23B	0	0.622122	0.525	0.161	0	CE	MMP23B
OSR2	0	0.610706	0.381	0.064	0	CE	OSR2
CRB2	0	0.608132	0.497	0.131	0	CE	CRB2
AC022075.1	0	0.587988	0.451	0.084	0	CE	AC022075.1
SPARC	0	0.58064	0.998	0.931	0	CE	SPARC
TNNT1	0	0.566901	0.481	0.123	0	CE	TNNT1
MSX1	0	0.565913	0.351	0.052	0	CE	MSX1
MGARP	0	0.563318	0.308	0.012	0	CE	MGARP
LY6H	0	0.54542	0.34	0.054	0	CE	LY6H
RXFP2	0	0.511871	0.29	0.032	0	CE	RXFP2
MATN2	0	0.482679	0.321	0.021	0	CE	MATN2
PRCD	0	0.464781	0.314	0.034	0	CE	PRCD
AMHR2	0	0.430145	0.276	0.025	0	CE	AMHR2
TPM1	1.12155e-306	0.576153	0.996	0.926	2.7673e-302	CE	TPM1
ADAMTS9	7.09687e-306	0.658242	0.519	0.166	1.75108e-301	CE	ADAMTS9
AL031058.1	1.12495e-304	0.674113	0.73	0.381	2.7757e-300	CE	AL031058.1
LRRN3	1.73689e-304	0.862344	0.484	0.147	4.28561e-300	CE	LRRN3
GATA6-AS1	7.44698e-300	0.426697	0.311	0.045	1.83747e-295	CE	GATA6-AS1
RMST	3.14947e-299	0.553408	0.431	0.108	7.77101e-295	CE	RMST
S100A10	2.8948e-296	1.04878	0.712	0.356	7.14263e-292	CE	S100A10
BNC1	3.24888e-292	0.42292	0.243	0.02	8.01628e-288	CE	BNC1
CDH9	1.36265e-289	0.65368	0.368	0.077	3.36221e-285	CE	CDH9
LGALS3BP	1.97983e-289	0.417793	0.283	0.036	4.88502e-285	CE	LGALS3BP
ASPHD1	2.12827e-289	0.408136	0.213	0.01	5.2513e-285	CE	ASPHD1
FXYD6	1.3832e-284	0.650046	0.919	0.771	3.4129e-280	CE	FXYD6
KRT18	1.16428e-283	1.61623	0.691	0.38	2.87274e-279	CE	KRT18
VTN	1.48357e-281	0.461806	0.366	0.078	3.66056e-277	CE	VTN
HAND2-AS1	2.70163e-276	0.349046	0.246	0.024	6.66601e-272	CE	HAND2-AS1
WNT2B	2.50284e-274	0.729108	0.345	0.075	6.17551e-270	CE	WNT2B
DCX	2.9723e-273	0.612612	0.468	0.147	7.33386e-269	CE	DCX
NETO2	7.42813e-271	0.668946	0.576	0.233	1.83282e-266	CE	NETO2
EDN3	9.18071e-271	0.568268	0.455	0.135	2.26525e-266	CE	EDN3
RND3	5.17464e-268	0.8318	0.866	0.711	1.27679e-263	CE	RND3
PEG10	2.6365e-267	0.923914	0.978	0.929	6.50529e-263	CE	PEG10
C4orf48	6.12362e-267	0.639107	0.884	0.696	1.51094e-262	CE	C4orf48
NDRG4	8.56977e-266	0.397646	0.331	0.065	2.1145e-261	CE	NDRG4
NXPH2	6.20487e-261	0.508917	0.356	0.082	1.53099e-256	CE	NXPH2
SEMA3C	2.39381e-258	0.687948	0.378	0.095	5.90647e-254	CE	SEMA3C
RHOBTB3	2.66331e-255	0.581692	0.976	0.893	6.57145e-251	CE	RHOBTB3
MEIS3	1.04558e-254	0.613814	0.855	0.606	2.57986e-250	CE	MEIS3
PLAT	1.38471e-249	0.609799	0.626	0.278	3.41663e-245	CE	PLAT
QPRT	3.48221e-248	0.532151	0.994	0.932	8.592e-244	CE	QPRT
BDNF	2.19548e-247	0.394746	0.265	0.039	5.41714e-243	CE	BDNF
ASPG	3.65529e-247	0.317961	0.233	0.026	9.01906e-243	CE	ASPG
CNTNAP2	3.64874e-246	0.389073	0.278	0.045	9.00291e-242	CE	CNTNAP2
DSC3	2.43107e-242	0.395584	0.237	0.029	5.99843e-238	CE	DSC3
APLP1	2.90681e-242	0.642372	0.655	0.347	7.17227e-238	CE	APLP1
PARM1	5.81165e-241	0.444526	0.264	0.041	1.43397e-236	CE	PARM1
GCK	4.32184e-240	0.301644	0.23	0.026	1.06637e-235	CE	GCK
MEIS2	2.5557e-239	0.510525	0.996	0.903	6.30592e-235	CE	MEIS2
SSBP4	3.27571e-237	0.556024	0.943	0.836	8.08249e-233	CE	SSBP4
LUM	5.13137e-237	0.599674	0.4	0.111	1.26611e-232	CE	LUM
FHL2	2.02226e-235	0.598245	0.652	0.335	4.98973e-231	CE	FHL2
TSHZ2	4.45357e-233	0.590778	0.897	0.674	1.09887e-228	CE	TSHZ2
MAPK8IP2	3.2095e-232	0.334861	0.248	0.036	7.91912e-228	CE	MAPK8IP2
BMPER	1.1613e-230	0.451734	0.384	0.107	2.8654e-226	CE	BMPER
FLNC	1.03074e-229	0.498804	0.483	0.177	2.54326e-225	CE	FLNC
BCHE	3.02316e-227	0.491177	0.444	0.146	7.45935e-223	CE	BCHE
PCDH17	1.81264e-223	0.560211	0.531	0.209	4.4725e-219	CE	PCDH17
SGK1	1.41679e-222	0.480363	0.397	0.12	3.49578e-218	CE	SGK1
ID2	9.15259e-221	0.61519	0.979	0.867	2.25831e-216	CE	ID2
MRPS6	2.09725e-220	0.52952	0.971	0.914	5.17475e-216	CE	MRPS6
NSG1	8.13293e-218	0.39026	0.296	0.064	2.00672e-213	CE	NSG1
MAGI2	1.13207e-217	0.404164	0.531	0.214	2.79327e-213	CE	MAGI2
CDKN1C	3.80806e-216	0.860598	0.976	0.914	9.39601e-212	CE	CDKN1C
NR5A1	9.12827e-214	0.301891	0.154	0.006	2.25231e-209	CE	NR5A1
KITLG	1.22834e-212	0.516939	0.485	0.19	3.03081e-208	CE	KITLG
GDF6	2.69193e-212	0.322444	0.179	0.014	6.64207e-208	CE	GDF6
PRSS35	3.41407e-211	0.623447	0.319	0.081	8.42387e-207	CE	PRSS35
SNCA	6.53065e-209	0.410329	0.459	0.159	1.61137e-204	CE	SNCA
AC027031.2	1.06324e-205	0.57805	0.528	0.239	2.62345e-201	CE	AC027031.2
CNTN6	1.05979e-204	0.310689	0.211	0.028	2.61492e-200	CE	CNTN6
HAND1	3.64901e-200	0.42329	0.151	0.007	9.00356e-196	CE	HAND1
PNMA3	6.67138e-198	0.366406	0.322	0.086	1.6461e-193	CE	PNMA3
RIMS2	3.05695e-196	0.484596	0.238	0.043	7.54273e-192	CE	RIMS2
LINC02381	4.46498e-196	0.716277	0.736	0.509	1.10169e-191	CE	LINC02381
MAGI2-AS3	7.94239e-196	0.331545	0.789	0.555	1.9597e-191	CE	MAGI2-AS3
SLITRK5	9.98318e-196	0.360302	0.292	0.07	2.46325e-191	CE	SLITRK5
ZFPM2	5.13285e-195	0.384921	0.264	0.055	1.26648e-190	CE	ZFPM2
RBMS3	4.37061e-192	0.528091	0.542	0.249	1.0784e-187	CE	RBMS3
RFTN1	1.15526e-190	0.429923	0.442	0.168	2.8505e-186	CE	RFTN1
GRIN2A	1.96655e-190	0.340302	0.267	0.056	4.85228e-186	CE	GRIN2A
PCDH10	2.82541e-190	0.451707	0.282	0.067	6.97142e-186	CE	PCDH10
FGF9	1.23296e-189	0.298225	0.242	0.046	3.04219e-185	CE	FGF9
PHLDA1	3.53229e-189	0.552546	0.62	0.329	8.71558e-185	CE	PHLDA1
GAP43	3.71632e-187	0.575281	0.242	0.048	9.16966e-183	CE	GAP43
AC004540.2	6.01062e-187	0.616178	0.449	0.182	1.48306e-182	CE	AC004540.2
PDE11A	2.64765e-186	0.434895	0.427	0.16	6.53282e-182	CE	PDE11A
TNNI1	4.34746e-186	0.391274	0.614	0.336	1.07269e-181	CE	TNNI1
CYTL1	1.04844e-184	0.516024	0.523	0.243	2.58692e-180	CE	CYTL1
INSYN1-AS1	1.49343e-184	0.30902	0.258	0.056	3.68489e-180	CE	INSYN1-AS1
PLIN2	1.57148e-184	0.488546	0.913	0.788	3.87746e-180	CE	PLIN2
TMEM98	2.07069e-181	0.503112	0.983	0.928	5.10923e-177	CE	TMEM98
SNHG18	4.18774e-181	0.509738	0.593	0.308	1.03328e-176	CE	SNHG18
SEMA5A	1.54369e-180	0.515097	0.567	0.277	3.8089e-176	CE	SEMA5A
SLITRK1	5.18734e-180	0.250116	0.151	0.011	1.27992e-175	CE	SLITRK1
FAT4	6.14203e-180	0.612761	0.682	0.434	1.51548e-175	CE	FAT4
DUSP10	1.19404e-177	0.282923	0.227	0.043	2.94618e-173	CE	DUSP10
SIGLEC11	7.22914e-177	0.451372	0.24	0.051	1.78372e-172	CE	SIGLEC11
SVEP1	7.29461e-177	0.408865	0.409	0.153	1.79987e-172	CE	SVEP1
TRABD2B	9.3839e-176	0.38392	0.417	0.157	2.31538e-171	CE	TRABD2B
MXRA7	8.8885e-174	0.49141	0.833	0.651	2.19315e-169	CE	MXRA7
PBX3	9.84972e-171	0.519264	0.645	0.389	2.43032e-166	CE	PBX3
SAMD11	1.87032e-170	0.45383	0.858	0.622	4.61484e-166	CE	SAMD11
COL1A2	8.10066e-170	0.491537	0.994	0.88	1.99876e-165	CE	COL1A2
LHX9	1.17584e-169	0.325639	0.129	0.006	2.90126e-165	CE	LHX9
NEFM	1.65383e-169	0.272473	0.38	0.127	4.08067e-165	CE	NEFM
BEX1	2.79351e-169	0.581526	0.721	0.488	6.89271e-165	CE	BEX1
NCAM1	3.06437e-169	0.498721	0.792	0.579	7.56103e-165	CE	NCAM1
KNDC1	1.23084e-167	0.270161	0.215	0.04	3.03698e-163	CE	KNDC1
ATP2B4	1.39157e-167	0.457388	0.579	0.298	3.43356e-163	CE	ATP2B4
RPP25	3.36594e-167	0.294988	0.252	0.058	8.30511e-163	CE	RPP25
COL1A1	1.76708e-164	0.716418	0.89	0.762	4.3601e-160	CE	COL1A1
ISL1	7.66186e-162	0.312411	0.145	0.013	1.89049e-157	CE	ISL1
PKP2	1.59932e-160	0.376177	0.274	0.075	3.94617e-156	CE	PKP2
SMARCD3	2.84021e-158	0.445285	0.654	0.396	7.00793e-154	CE	SMARCD3
HACD1	4.4598e-158	0.359149	0.332	0.111	1.10041e-153	CE	HACD1
ST6GALNAC3	2.2636e-157	0.318811	0.507	0.235	5.5852e-153	CE	ST6GALNAC3
TNFRSF19	6.34465e-156	0.404991	0.367	0.137	1.56548e-151	CE	TNFRSF19
CHST9	3.53889e-155	0.294143	0.227	0.051	8.73185e-151	CE	CHST9
CLMN	3.84565e-155	0.29214	0.281	0.081	9.48875e-151	CE	CLMN
ATF7IP2	6.06235e-153	0.445241	0.513	0.252	1.49583e-148	CE	ATF7IP2
NRXN3	1.14888e-152	0.362432	0.352	0.127	2.83474e-148	CE	NRXN3
BNC2	3.21645e-152	0.434218	0.599	0.325	7.93626e-148	CE	BNC2
GNG12	1.09761e-151	0.524998	0.725	0.521	2.70824e-147	CE	GNG12
DUSP9	1.58118e-151	0.561089	0.716	0.521	3.90141e-147	CE	DUSP9
BRINP1	2.68983e-151	0.360674	0.335	0.117	6.63688e-147	CE	BRINP1
SLC5A3	7.78462e-150	0.538227	0.729	0.547	1.92078e-145	CE	SLC5A3
TRNP1	1.5229e-148	0.370616	0.4	0.164	3.75761e-144	CE	TRNP1
LY6E	3.60237e-148	0.462136	0.853	0.727	8.88848e-144	CE	LY6E
PALM	2.05968e-147	0.410069	0.623	0.358	5.08206e-143	CE	PALM
APOE	6.70064e-146	0.474496	0.884	0.714	1.65331e-141	CE	APOE
AL645608.2	1.34694e-145	0.351733	0.384	0.153	3.32343e-141	CE	AL645608.2
ALCAM	1.88293e-145	0.408114	0.375	0.144	4.64594e-141	CE	ALCAM
CNTN5	3.15628e-145	0.466414	0.463	0.217	7.78779e-141	CE	CNTN5
CACHD1	1.87303e-144	0.375756	0.555	0.293	4.62152e-140	CE	CACHD1
CRB1	6.41658e-144	0.399178	0.219	0.052	1.58323e-139	CE	CRB1
SEPTIN7	6.73997e-144	0.362721	0.999	0.998	1.66302e-139	CE	SEPTIN7
MCRIP2	6.89215e-144	0.334134	0.357	0.135	1.70057e-139	CE	MCRIP2
DPP10	1.59211e-142	0.346413	0.305	0.104	3.92836e-138	CE	DPP10
SLC9A3R1	1.5991e-140	0.374269	0.683	0.434	3.94562e-136	CE	SLC9A3R1
RHOU	1.95732e-140	0.369312	0.381	0.156	4.82948e-136	CE	RHOU
RNF150	1.14538e-139	0.395193	0.458	0.218	2.82611e-135	CE	RNF150
TBX18	9.64493e-139	0.31969	0.352	0.134	2.37979e-134	CE	TBX18
SDSL	1.50669e-138	0.338355	0.451	0.21	3.71761e-134	CE	SDSL
DSC2	5.9173e-138	0.529058	0.64	0.42	1.46003e-133	CE	DSC2
AFDN-DT	7.90179e-138	0.345855	0.407	0.174	1.94969e-133	CE	AFDN-DT
MT-CO1	5.74654e-137	0.285615	1	1	1.4179e-132	CE	MT-CO1
MAB21L2	6.20833e-136	0.349989	0.111	0.007	1.53184e-131	CE	MAB21L2
F10	7.63797e-136	0.333299	0.335	0.126	1.88459e-131	CE	F10
FGFR2	8.45809e-136	0.357182	0.541	0.279	2.08695e-131	CE	FGFR2
CNTFR	2.1864e-135	0.332138	0.401	0.169	5.39472e-131	CE	CNTFR
BEX3	6.31553e-134	0.266675	1	0.992	1.55829e-129	CE	BEX3
MN1	2.62295e-132	0.303125	0.329	0.123	6.47188e-128	CE	MN1
UNC5C	2.67423e-132	0.447251	0.48	0.241	6.59839e-128	CE	UNC5C
PLPPR3	5.15148e-132	0.44479	0.817	0.653	1.27108e-127	CE	PLPPR3
CNTN4	5.23774e-132	0.471761	0.496	0.259	1.29236e-127	CE	CNTN4
RESF1	2.01684e-130	0.533671	0.873	0.781	4.97634e-126	CE	RESF1
SPEG	2.08558e-130	0.253326	0.265	0.083	5.14597e-126	CE	SPEG
DPP10-AS1	9.62893e-130	0.262909	0.202	0.048	2.37584e-125	CE	DPP10-AS1
SVIL	1.11878e-129	0.446624	0.601	0.365	2.76047e-125	CE	SVIL
ACSF2	6.28016e-128	0.370814	0.47	0.239	1.54957e-123	CE	ACSF2
KIF26B	1.94479e-126	0.344891	0.334	0.132	4.79858e-122	CE	KIF26B
MOSPD1	4.61557e-126	0.386024	0.515	0.279	1.13885e-121	CE	MOSPD1
CRABP1	3.34343e-125	0.487856	0.443	0.204	8.24959e-121	CE	CRABP1
PPDPF	7.60871e-124	0.28827	0.999	0.991	1.87737e-119	CE	PPDPF
GCA	3.47314e-121	0.382685	0.426	0.208	8.56964e-117	CE	GCA
NTRK1	9.31709e-121	0.266584	0.254	0.082	2.2989e-116	CE	NTRK1
REC8	1.13676e-119	0.54896	0.767	0.653	2.80483e-115	CE	REC8
PCDH7	3.82329e-119	0.448278	0.519	0.278	9.4336e-115	CE	PCDH7
PON2	5.66767e-119	0.392455	0.77	0.608	1.39844e-114	CE	PON2
ADAMTS6	1.22627e-117	0.377521	0.349	0.151	3.02569e-113	CE	ADAMTS6
ADGRL3	8.59683e-117	0.336601	0.434	0.215	2.12118e-112	CE	ADGRL3
SMAD6	2.88719e-116	0.277103	0.394	0.179	7.12385e-112	CE	SMAD6
NDN	6.36491e-116	0.397259	0.948	0.879	1.57048e-111	CE	NDN
HIF3A	9.40142e-116	0.313323	0.376	0.169	2.31971e-111	CE	HIF3A
TIMP1	3.33522e-115	0.408926	0.964	0.899	8.22933e-111	CE	TIMP1
PDE5A	3.48172e-115	0.376808	0.607	0.369	8.5908e-111	CE	PDE5A
KCNH2	3.61797e-115	0.278734	0.329	0.133	8.92699e-111	CE	KCNH2
TGFB2	5.99596e-115	0.360761	0.242	0.077	1.47944e-110	CE	TGFB2
PSD3	1.09144e-114	0.406011	0.557	0.331	2.69302e-110	CE	PSD3
COL5A1	1.55038e-114	0.37417	0.549	0.314	3.82541e-110	CE	COL5A1
LAPTM4B	1.44948e-113	0.351566	0.977	0.936	3.57645e-109	CE	LAPTM4B
AKAP9	1.19292e-112	0.424522	0.908	0.842	2.9434e-108	CE	AKAP9
MIR503HG	2.66294e-112	0.635907	0.658	0.503	6.57053e-108	CE	MIR503HG
SEMA6B	1.67105e-111	0.275998	0.368	0.162	4.12315e-107	CE	SEMA6B
PLCE1	1.69383e-111	0.306985	0.382	0.176	4.17935e-107	CE	PLCE1
ROR1	3.14304e-111	0.361201	0.445	0.231	7.75514e-107	CE	ROR1
PXK	1.72612e-109	0.28713	0.315	0.129	4.25903e-105	CE	PXK
EIF4EBP1	4.65301e-109	0.414972	0.856	0.749	1.14808e-104	CE	EIF4EBP1
CCND2	2.11318e-108	0.419717	0.98	0.953	5.21405e-104	CE	CCND2
ABHD12	8.10233e-108	0.36476	0.585	0.371	1.99917e-103	CE	ABHD12
LGR4	5.09682e-107	0.389553	0.579	0.367	1.25759e-102	CE	LGR4
MED12L	7.67134e-107	0.292301	0.381	0.177	1.89283e-102	CE	MED12L
MEIS1	7.04305e-106	0.347116	0.955	0.817	1.7378e-101	CE	MEIS1
DPF3	7.46485e-106	0.268576	0.312	0.128	1.84188e-101	CE	DPF3
NPR3	1.0616e-105	0.447361	0.325	0.138	2.61938e-101	CE	NPR3
IFT57	5.47744e-105	0.418249	0.781	0.67	1.3515e-100	CE	IFT57
MARC1	8.53822e-105	0.251336	0.263	0.096	2.10672e-100	CE	MARC1
TRAPPC2L	1.94639e-104	0.407441	0.858	0.783	4.80253e-100	CE	TRAPPC2L
LINC02802	2.04428e-104	0.32869	0.461	0.25	5.04405e-100	CE	LINC02802
LPAR1	4.4762e-104	0.377021	0.465	0.257	1.10446e-99	CE	LPAR1
HCFC1R1	1.07949e-103	0.400227	0.608	0.413	2.66354e-99	CE	HCFC1R1
MGAT4C	5.99331e-102	0.473514	0.716	0.524	1.47879e-97	CE	MGAT4C
SLIT3	1.0884e-101	0.349491	0.643	0.429	2.68551e-97	CE	SLIT3
ATP2B1	1.61243e-101	0.540049	0.871	0.867	3.97852e-97	CE	ATP2B1
SLC2A1	2.5001e-100	0.317867	0.421	0.22	6.16876e-96	CE	SLC2A1
TRIQK	6.99871e-100	0.285299	0.448	0.236	1.72686e-95	CE	TRIQK
TMEM45A	3.27788e-99	0.307799	0.494	0.283	8.08784e-95	CE	TMEM45A
AFDN	4.40774e-99	0.357163	0.857	0.738	1.08757e-94	CE	AFDN
DAPK1	2.02535e-97	0.293269	0.378	0.187	4.99734e-93	CE	DAPK1
SDK2	5.4171e-97	0.278628	0.419	0.216	1.33662e-92	CE	SDK2
PPP1R9A	2.07101e-96	0.329695	0.498	0.282	5.11002e-92	CE	PPP1R9A
SCRN1	2.23907e-96	0.30992	0.477	0.27	5.52468e-92	CE	SCRN1
NECTIN2	1.92273e-95	0.348291	0.816	0.696	4.74414e-91	CE	NECTIN2
APOA1	2.10018e-95	0.28495	0.342	0.157	5.18198e-91	CE	APOA1
NME4	2.48518e-95	0.277974	0.998	0.982	6.13194e-91	CE	NME4
HMGN3	9.24278e-95	0.255851	0.998	0.986	2.28056e-90	CE	HMGN3
PHPT1	6.00899e-94	0.271971	0.993	0.985	1.48266e-89	CE	PHPT1
PLEKHG4B	7.85222e-94	0.270964	0.335	0.155	1.93746e-89	CE	PLEKHG4B
SH3BP5	1.13542e-93	0.304052	0.544	0.33	2.80153e-89	CE	SH3BP5
TCEAL9	5.15263e-93	0.328993	0.912	0.842	1.27136e-88	CE	TCEAL9
B4GALNT4	1.29026e-92	0.312205	0.527	0.316	3.1836e-88	CE	B4GALNT4
IFI27L2	7.71306e-92	0.366273	0.629	0.445	1.90312e-87	CE	IFI27L2
ODC1	1.08177e-91	0.286466	0.99	0.956	2.66915e-87	CE	ODC1
RAB38	2.76652e-91	0.275364	0.21	0.072	6.82611e-87	CE	RAB38
KCNQ2	8.07792e-91	0.346104	0.721	0.563	1.99315e-86	CE	KCNQ2
CDCA7L	1.79332e-90	0.388444	0.513	0.315	4.42485e-86	CE	CDCA7L
CALB1	3.9776e-90	0.274023	0.122	0.023	9.81434e-86	CE	CALB1
SCUBE3	1.63923e-89	0.278795	0.565	0.352	4.04462e-85	CE	SCUBE3
NR2F1-AS1	2.37887e-89	0.380138	0.76	0.626	5.86962e-85	CE	NR2F1-AS1
SPECC1	1.32166e-88	0.311272	0.508	0.303	3.26107e-84	CE	SPECC1
DOK4	1.48028e-88	0.255222	0.323	0.149	3.65244e-84	CE	DOK4
SERINC5	3.33391e-88	0.285266	0.608	0.408	8.22608e-84	CE	SERINC5
NRBP1	9.65312e-88	0.312337	0.81	0.693	2.38181e-83	CE	NRBP1
CPE	1.17354e-87	0.313906	0.454	0.259	2.8956e-83	CE	CPE
NSMCE3	1.8491e-87	0.344725	0.612	0.435	4.56248e-83	CE	NSMCE3
SKIL	8.01959e-86	0.289579	0.905	0.792	1.97875e-81	CE	SKIL
NCS1	2.86193e-85	0.302415	0.482	0.289	7.06152e-81	CE	NCS1
IKZF4	3.54899e-85	0.292244	0.509	0.308	8.75678e-81	CE	IKZF4
TENM4	5.96171e-85	0.289278	0.469	0.267	1.47099e-80	CE	TENM4
NLGN4Y	6.43239e-85	0.251175	0.307	0.141	1.58713e-80	CE	NLGN4Y
CDK14	7.9895e-85	0.299876	0.516	0.317	1.97133e-80	CE	CDK14
IRF9	1.03361e-83	0.338743	0.476	0.282	2.55033e-79	CE	IRF9
IGSF9	1.19914e-83	0.251963	0.338	0.165	2.95876e-79	CE	IGSF9
SLC39A10	6.56376e-83	0.341014	0.865	0.791	1.61954e-78	CE	SLC39A10
FAM89A	7.06584e-83	0.384048	0.64	0.46	1.74343e-78	CE	FAM89A
ISYNA1	9.054e-83	0.266884	0.968	0.904	2.23398e-78	CE	ISYNA1
GOLGA7	2.54486e-82	0.324176	0.751	0.624	6.27919e-78	CE	GOLGA7
FILIP1L	1.2855e-81	0.254944	0.348	0.172	3.17183e-77	CE	FILIP1L
OXR1	2.03034e-80	0.402075	0.68	0.556	5.00966e-76	CE	OXR1
ZFHX4	6.99256e-80	0.513629	0.694	0.572	1.72534e-75	CE	ZFHX4
TADA3	3.20191e-79	0.310497	0.765	0.636	7.9004e-75	CE	TADA3
C11orf96	6.51664e-79	0.294382	0.248	0.105	1.60792e-74	CE	C11orf96
CXCL12	7.91658e-79	0.424296	0.814	0.674	1.95334e-74	CE	CXCL12
EXOC6B	1.36876e-77	0.25622	0.389	0.213	3.37728e-73	CE	EXOC6B
RAD50	4.74201e-77	0.308357	0.829	0.738	1.17004e-72	CE	RAD50
ARL2	1.58581e-76	0.300097	0.885	0.815	3.91282e-72	CE	ARL2
SMARCA1	1.92339e-76	0.311215	0.877	0.798	4.74578e-72	CE	SMARCA1
ASCC3	3.08396e-76	0.346572	0.639	0.486	7.60936e-72	CE	ASCC3
AASDHPPT	3.88794e-76	0.284265	0.851	0.756	9.59309e-72	CE	AASDHPPT
PDCD5	3.96336e-76	0.286899	0.973	0.949	9.7792e-72	CE	PDCD5
MAG	7.06413e-76	0.273411	0.285	0.134	1.743e-71	CE	MAG
PAPPA	1.90048e-75	0.260815	0.308	0.15	4.68926e-71	CE	PAPPA
EXT1	2.09546e-74	0.284312	0.543	0.354	5.17034e-70	CE	EXT1
WASF1	7.96284e-74	0.354628	0.718	0.601	1.96475e-69	CE	WASF1
AEBP1	1.69809e-73	0.272801	0.421	0.245	4.18986e-69	CE	AEBP1
ANK3	7.28935e-73	0.371118	0.615	0.464	1.79857e-68	CE	ANK3
ASXL3	4.68971e-72	0.272505	0.48	0.299	1.15714e-67	CE	ASXL3
CASD1	1.19199e-71	0.348648	0.669	0.54	2.94112e-67	CE	CASD1
AHI1	1.34885e-71	0.30166	0.603	0.435	3.32814e-67	CE	AHI1
SLC39A6	7.44032e-70	0.314038	0.774	0.666	1.83582e-65	CE	SLC39A6
SMAD9	1.04637e-69	0.29519	0.7	0.548	2.58181e-65	CE	SMAD9
KCNG1	1.086e-69	0.342949	0.287	0.145	2.6796e-65	CE	KCNG1
HOXC5	2.34757e-69	0.365422	0.369	0.212	5.7924e-65	CE	HOXC5
PAK4	3.91824e-69	0.254478	0.423	0.253	9.66787e-65	CE	PAK4
PTPRD	5.83205e-69	0.306365	0.671	0.519	1.439e-64	CE	PTPRD
SMS	8.26487e-69	0.259988	0.919	0.854	2.03927e-64	CE	SMS
ETV1	9.70712e-69	0.275732	0.366	0.202	2.39513e-64	CE	ETV1
BMP5	3.14279e-68	0.383244	0.596	0.441	7.75451e-64	CE	BMP5
TFPI2	4.21837e-68	0.299951	0.247	0.111	1.04084e-63	CE	TFPI2
TMEM141	1.77523e-67	0.312803	0.746	0.641	4.3802e-63	CE	TMEM141
MLLT11	4.25261e-67	0.27145	0.84	0.751	1.04929e-62	CE	MLLT11
WTIP	7.25757e-67	0.26362	0.534	0.356	1.79073e-62	CE	WTIP
GSE1	1.52199e-66	0.288374	0.665	0.512	3.75536e-62	CE	GSE1
CNIH2	2.87527e-66	0.263624	0.432	0.261	7.09445e-62	CE	CNIH2
LEPROTL1	6.76864e-66	0.372834	0.652	0.524	1.67009e-61	CE	LEPROTL1
SHISA3	1.16475e-65	0.784249	0.595	0.524	2.87392e-61	CE	SHISA3
EZR	1.28752e-65	0.450836	0.452	0.289	3.17683e-61	CE	EZR
ST6GAL2	1.97016e-65	0.269005	0.389	0.225	4.86118e-61	CE	ST6GAL2
RABL6	2.35485e-65	0.283797	0.854	0.783	5.81035e-61	CE	RABL6
ANTXR2	3.89601e-65	0.306159	0.598	0.438	9.61302e-61	CE	ANTXR2
CD276	4.33189e-64	0.250797	0.829	0.739	1.06885e-59	CE	CD276
AC006115.2	9.28439e-64	0.320803	0.61	0.464	2.29083e-59	CE	AC006115.2
FLRT3	6.75616e-62	0.361724	0.583	0.443	1.66702e-57	CE	FLRT3
CKAP4	3.07126e-61	0.265047	0.887	0.825	7.57803e-57	CE	CKAP4
PTN	1.38401e-59	0.29986	0.702	0.575	3.4149e-55	CE	PTN
FBXO17	2.75295e-59	0.273091	0.785	0.684	6.79263e-55	CE	FBXO17
MPDZ	3.21503e-59	0.285028	0.76	0.665	7.93276e-55	CE	MPDZ
PTK7	3.47241e-59	0.295895	0.666	0.542	8.56782e-55	CE	PTK7
FAM162A	6.89121e-58	0.274768	0.639	0.509	1.70034e-53	CE	FAM162A
TLE4	7.74267e-58	0.25402	0.811	0.71	1.91043e-53	CE	TLE4
MTA3	3.55065e-57	0.264547	0.769	0.679	8.76087e-53	CE	MTA3
GINS4	7.55375e-57	0.279688	0.427	0.273	1.86381e-52	CE	GINS4
CCNE1	1.16836e-56	0.285804	0.394	0.241	2.88281e-52	CE	CCNE1
CSRP2	1.6981e-55	0.398293	0.878	0.818	4.1899e-51	CE	CSRP2
MIF	1.74403e-55	0.295704	1	0.998	4.30321e-51	CE	MIF
COMT	3.57941e-55	0.274393	0.675	0.563	8.83185e-51	CE	COMT
LAGE3	3.34036e-54	0.261512	0.773	0.7	8.242e-50	CE	LAGE3
MEST	6.21323e-54	0.266794	0.997	0.951	1.53305e-49	CE	MEST
STK26	1.59533e-52	0.298783	0.381	0.243	3.93631e-48	CE	STK26
TANC2	4.1472e-52	0.276798	0.5	0.351	1.02328e-47	CE	TANC2
REXO2	4.9964e-52	0.327541	0.667	0.569	1.23281e-47	CE	REXO2
NEO1	6.96419e-52	0.253954	0.518	0.364	1.71834e-47	CE	NEO1
FOSB	1.7896e-51	0.367135	0.391	0.248	4.41565e-47	CE	FOSB
ZNF83	7.28552e-50	0.259423	0.438	0.295	1.79763e-45	CE	ZNF83
IL6ST	8.13468e-48	0.33833	0.587	0.467	2.00715e-43	CE	IL6ST
CELF2	2.13503e-47	0.271679	0.41	0.259	5.26799e-43	CE	CELF2
COL6A2	1.07589e-45	0.251291	0.779	0.684	2.65465e-41	CE	COL6A2
FOS	9.96821e-43	0.353017	0.808	0.755	2.45956e-38	CE	FOS
CDK6	3.1195e-41	0.250527	0.789	0.711	7.69704e-37	CE	CDK6
PCDH9	2.82077e-36	0.26171	0.696	0.602	6.95997e-32	CE	PCDH9
BICD1	6.89527e-36	0.263859	0.603	0.512	1.70134e-31	CE	BICD1
SEMA6A	4.78296e-35	0.337417	0.723	0.691	1.18015e-30	CE	SEMA6A
FRMD4B	6.9003e-34	0.355165	0.597	0.525	1.70258e-29	CE	FRMD4B
COL6A3	7.37116e-31	0.267697	0.51	0.414	1.81876e-26	CE	COL6A3
IFI6	6.94384e-26	0.524523	0.216	0.136	1.71332e-21	CE	IFI6
FRZB	2.77779e-22	0.324173	0.552	0.491	6.85392e-18	CE	FRZB
ISG15	2.8929e-06	0.330996	0.211	0.26	0.0713795	CE	ISG15
TWIST1	0	1.59455	0.935	0.441	0	Mesenchymal	TWIST1
VCAN	0	1.47828	0.996	0.751	0	Mesenchymal	VCAN
FAP	0	1.32719	0.672	0.079	0	Mesenchymal	FAP
EBF2	0	1.32022	0.659	0.061	0	Mesenchymal	EBF2
SEPTIN11	0	1.06859	1	0.974	0	Mesenchymal	SEPTIN11
S100A11	0	1.06578	0.992	0.785	0	Mesenchymal	S100A11
FOXD1	0	1.06266	0.683	0.188	0	Mesenchymal	FOXD1
PDGFRA	0	1.05697	0.937	0.606	0	Mesenchymal	PDGFRA
PCOLCE	0	1.04083	0.998	0.788	0	Mesenchymal	PCOLCE
CALD1	0	0.973351	0.998	0.95	0	Mesenchymal	CALD1
CPED1	0	0.93811	0.667	0.214	0	Mesenchymal	CPED1
MECOM	0	0.912369	0.678	0.154	0	Mesenchymal	MECOM
TPM2	0	0.880386	0.997	0.899	0	Mesenchymal	TPM2
IL11RA	0	0.865654	0.771	0.413	0	Mesenchymal	IL11RA
MARCKS	0	0.852182	1	0.99	0	Mesenchymal	MARCKS
MEOX2	0	0.846756	0.427	0.056	0	Mesenchymal	MEOX2
SDC2	0	0.819625	0.9	0.673	0	Mesenchymal	SDC2
TGFBI	0	0.779276	0.607	0.181	0	Mesenchymal	TGFBI
SLC1A2	0	0.775919	0.485	0.074	0	Mesenchymal	SLC1A2
CDC42EP5	0	0.767479	0.837	0.513	0	Mesenchymal	CDC42EP5
FSTL1	0	0.764994	0.96	0.836	0	Mesenchymal	FSTL1
PALLD	0	0.751804	0.93	0.679	0	Mesenchymal	PALLD
EVA1B	0	0.744309	0.964	0.786	0	Mesenchymal	EVA1B
CLMP	0	0.739469	0.702	0.342	0	Mesenchymal	CLMP
EFEMP1	0	0.734024	0.702	0.337	0	Mesenchymal	EFEMP1
DNM3OS	0	0.733418	0.548	0.126	0	Mesenchymal	DNM3OS
PBX1	0	0.725675	0.977	0.906	0	Mesenchymal	PBX1
WDR86	0	0.724048	0.768	0.407	0	Mesenchymal	WDR86
PRRX2	0	0.705526	0.577	0.215	0	Mesenchymal	PRRX2
ZNF704	0	0.704324	0.815	0.549	0	Mesenchymal	ZNF704
BMPR1B	0	0.700188	0.446	0.109	0	Mesenchymal	BMPR1B
EDNRA	0	0.68315	0.514	0.173	0	Mesenchymal	EDNRA
DNER	0	0.652604	0.356	0.065	0	Mesenchymal	DNER
MYH10	0	0.647012	0.997	0.949	0	Mesenchymal	MYH10
SOX5	0	0.633079	0.562	0.193	0	Mesenchymal	SOX5
PRRX1	0	0.629867	0.437	0.091	0	Mesenchymal	PRRX1
CD81	0	0.547582	1	0.989	0	Mesenchymal	CD81
EBF3	0	0.515827	0.4	0.08	0	Mesenchymal	EBF3
SCUBE1	4.95058e-305	0.636392	0.497	0.163	1.22151e-300	Mesenchymal	SCUBE1
DDR2	4.35332e-300	0.634181	0.806	0.507	1.07414e-295	Mesenchymal	DDR2
VIM	1.21231e-293	0.751436	1	0.982	2.99126e-289	Mesenchymal	VIM
FOXC2	4.12501e-292	0.559105	0.875	0.574	1.01781e-287	Mesenchymal	FOXC2
ACTG1	4.72772e-286	0.34992	1	0.998	1.16652e-281	Mesenchymal	ACTG1
FZD2	1.94784e-280	0.566926	0.94	0.764	4.80611e-276	Mesenchymal	FZD2
MOXD1	1.22598e-272	0.573731	0.578	0.236	3.02499e-268	Mesenchymal	MOXD1
FHL3	9.73875e-272	0.635047	0.79	0.533	2.40294e-267	Mesenchymal	FHL3
LDB2	5.5545e-271	0.442218	0.595	0.234	1.37052e-266	Mesenchymal	LDB2
MDFI	2.1311e-260	0.528604	0.936	0.753	5.25828e-256	Mesenchymal	MDFI
MFAP2	4.95872e-256	0.5069	0.964	0.853	1.22352e-251	Mesenchymal	MFAP2
PDGFRB	7.11022e-251	0.563856	0.579	0.255	1.75438e-246	Mesenchymal	PDGFRB
RSPO3	1.30805e-250	0.673239	0.553	0.237	3.22748e-246	Mesenchymal	RSPO3
PCDH18	2.49747e-249	0.559816	0.622	0.305	6.16226e-245	Mesenchymal	PCDH18
DOK5	4.24885e-240	0.501159	0.338	0.081	1.04836e-235	Mesenchymal	DOK5
KCNQ1OT1	9.56186e-240	0.682554	0.998	0.959	2.35929e-235	Mesenchymal	KCNQ1OT1
SOX11	1.52847e-238	0.575098	0.966	0.86	3.77134e-234	Mesenchymal	SOX11
PTX3	1.91663e-229	0.648283	0.526	0.231	4.72909e-225	Mesenchymal	PTX3
MAGED2	2.98836e-228	0.458809	1	0.979	7.37348e-224	Mesenchymal	MAGED2
SOX9	9.12272e-227	0.584211	0.459	0.17	2.25094e-222	Mesenchymal	SOX9
SEPTIN6	4.09761e-226	0.541468	0.846	0.596	1.01104e-221	Mesenchymal	SEPTIN6
HIC1	4.63816e-226	0.34997	0.246	0.033	1.14442e-221	Mesenchymal	HIC1
FBN2	8.16708e-226	0.543051	0.734	0.456	2.01515e-221	Mesenchymal	FBN2
FAM110B	1.55987e-223	0.571726	0.543	0.257	3.84881e-219	Mesenchymal	FAM110B
EPB41L2	1.32849e-221	0.587854	0.776	0.545	3.27791e-217	Mesenchymal	EPB41L2
HOXC8	1.43972e-217	0.696556	0.786	0.582	3.55237e-213	Mesenchymal	HOXC8
TPM4	5.90619e-216	0.47301	0.998	0.973	1.45729e-211	Mesenchymal	TPM4
PHYHIPL	9.22425e-214	0.445254	0.296	0.065	2.27599e-209	Mesenchymal	PHYHIPL
C12orf57	1.57999e-211	0.407445	0.996	0.963	3.89848e-207	Mesenchymal	C12orf57
SNAI2	5.63354e-211	0.623296	0.81	0.589	1.39002e-206	Mesenchymal	SNAI2
FRMD4A	3.30301e-210	0.626693	0.712	0.467	8.14984e-206	Mesenchymal	FRMD4A
LGALS1	1.72364e-209	0.819703	0.675	0.408	4.25292e-205	Mesenchymal	LGALS1
CD248	7.37554e-209	0.502855	0.517	0.231	1.81984e-204	Mesenchymal	CD248
COL5A2	1.4273e-206	0.499586	0.765	0.528	3.52172e-202	Mesenchymal	COL5A2
CDH11	4.39111e-206	0.648112	0.867	0.654	1.08346e-201	Mesenchymal	CDH11
FLI1	5.20042e-205	0.351896	0.384	0.115	1.28315e-200	Mesenchymal	FLI1
FOXD2	1.07344e-202	0.461469	0.494	0.208	2.6486e-198	Mesenchymal	FOXD2
GMDS	1.53091e-193	0.641911	0.85	0.671	3.77736e-189	Mesenchymal	GMDS
EMILIN1	2.70633e-188	0.485494	0.77	0.541	6.67759e-184	Mesenchymal	EMILIN1
SNHG6	5.96905e-184	0.370914	0.993	0.965	1.4728e-179	Mesenchymal	SNHG6
RBP1	1.62061e-182	0.359666	1	0.976	3.99869e-178	Mesenchymal	RBP1
S1PR3	1.86081e-177	0.433848	0.45	0.195	4.59137e-173	Mesenchymal	S1PR3
BGN	1.18016e-173	0.387447	0.461	0.193	2.91193e-169	Mesenchymal	BGN
FOXC1	3.21724e-173	0.480917	0.941	0.825	7.93823e-169	Mesenchymal	FOXC1
GLT8D2	7.79714e-170	0.375554	0.427	0.179	1.92387e-165	Mesenchymal	GLT8D2
EBF1	9.28899e-169	0.484488	0.542	0.283	2.29196e-164	Mesenchymal	EBF1
CXXC4	2.21426e-168	0.446661	0.516	0.258	5.46346e-164	Mesenchymal	CXXC4
HOXA9	4.22482e-167	0.692081	0.762	0.59	1.04243e-162	Mesenchymal	HOXA9
THBS1	2.81198e-166	0.273066	0.228	0.045	6.93828e-162	Mesenchymal	THBS1
COLEC12	5.31314e-166	0.372766	0.519	0.246	1.31096e-161	Mesenchymal	COLEC12
PHGDH	6.75129e-166	0.433106	0.933	0.823	1.66581e-161	Mesenchymal	PHGDH
DACT3	1.13864e-165	0.438062	0.586	0.328	2.80947e-161	Mesenchymal	DACT3
PTH1R	8.92155e-165	0.422669	0.507	0.247	2.2013e-160	Mesenchymal	PTH1R
RBMS1	1.22017e-161	0.416789	0.95	0.882	3.01065e-157	Mesenchymal	RBMS1
CTSK	1.23514e-161	0.274585	0.221	0.044	3.04759e-157	Mesenchymal	CTSK
BASP1	1.75318e-160	0.432084	0.983	0.898	4.3258e-156	Mesenchymal	BASP1
TMSB10	7.21491e-160	0.251813	1	0.998	1.78021e-155	Mesenchymal	TMSB10
PLPPR5	1.01046e-158	0.32632	0.26	0.068	2.49321e-154	Mesenchymal	PLPPR5
OAF	7.87904e-158	0.487575	0.638	0.416	1.94407e-153	Mesenchymal	OAF
SHISA2	6.37483e-155	0.364549	0.349	0.125	1.57293e-150	Mesenchymal	SHISA2
DNM1	2.40423e-154	0.400365	0.613	0.365	5.93219e-150	Mesenchymal	DNM1
TWIST2	2.19672e-150	0.458254	0.737	0.524	5.42019e-146	Mesenchymal	TWIST2
LMO4	8.01568e-149	0.346688	0.777	0.574	1.97779e-144	Mesenchymal	LMO4
NR2F2-AS1	1.11667e-148	0.522424	0.805	0.66	2.75526e-144	Mesenchymal	NR2F2-AS1
TSC22D3	1.32371e-148	0.428063	0.702	0.486	3.26612e-144	Mesenchymal	TSC22D3
PAX1	1.08594e-147	0.421043	0.134	0.008	2.67945e-143	Mesenchymal	PAX1
TMEM119	2.39076e-147	0.316428	0.316	0.11	5.89897e-143	Mesenchymal	TMEM119
SERTAD4	2.77267e-144	0.295447	0.255	0.071	6.84128e-140	Mesenchymal	SERTAD4
MXRA5	9.46974e-144	0.306077	0.26	0.075	2.33656e-139	Mesenchymal	MXRA5
IGDCC3	1.79704e-139	0.40626	0.983	0.912	4.43401e-135	Mesenchymal	IGDCC3
CTHRC1	1.04903e-138	0.479929	0.577	0.355	2.58839e-134	Mesenchymal	CTHRC1
SETBP1	1.20582e-137	0.390147	0.543	0.305	2.97523e-133	Mesenchymal	SETBP1
AMOT	4.52576e-134	0.486556	0.777	0.627	1.11668e-129	Mesenchymal	AMOT
SESN3	5.58932e-134	0.488609	0.811	0.673	1.37911e-129	Mesenchymal	SESN3
INKA1	7.48153e-134	0.282978	0.356	0.141	1.84599e-129	Mesenchymal	INKA1
TRIL	1.76752e-133	0.348715	0.422	0.2	4.36118e-129	Mesenchymal	TRIL
AGTR2	1.85427e-133	0.296706	0.3	0.106	4.57521e-129	Mesenchymal	AGTR2
LAPTM4A	3.08548e-133	0.312554	0.992	0.975	7.6131e-129	Mesenchymal	LAPTM4A
MIR99AHG	3.66007e-133	0.47526	0.869	0.767	9.03085e-129	Mesenchymal	MIR99AHG
H19	6.90699e-130	0.434985	0.982	0.902	1.70423e-125	Mesenchymal	H19
MALAT1	8.02131e-129	0.409946	1	1	1.97918e-124	Mesenchymal	MALAT1
HOXD9	1.53907e-128	0.566751	0.589	0.389	3.7975e-124	Mesenchymal	HOXD9
LINC01578	6.1145e-128	0.321717	0.98	0.944	1.50869e-123	Mesenchymal	LINC01578
CCN2	9.59607e-127	0.294695	0.789	0.631	2.36774e-122	Mesenchymal	CCN2
GLI3	1.09275e-126	0.419556	0.68	0.5	2.69625e-122	Mesenchymal	GLI3
DDAH2	1.2533e-126	0.332338	0.993	0.972	3.09239e-122	Mesenchymal	DDAH2
GABRG3	2.79014e-126	0.311906	0.271	0.092	6.88439e-122	Mesenchymal	GABRG3
RARB	3.45917e-126	0.346073	0.413	0.201	8.53516e-122	Mesenchymal	RARB
PCDH19	5.74549e-126	0.279161	0.224	0.062	1.41764e-121	Mesenchymal	PCDH19
SERPINF1	7.02846e-125	0.365631	0.467	0.247	1.7342e-120	Mesenchymal	SERPINF1
NR2F2	2.02941e-124	0.368185	0.986	0.953	5.00737e-120	Mesenchymal	NR2F2
COL25A1	2.0811e-124	0.331527	0.339	0.138	5.1349e-120	Mesenchymal	COL25A1
RAB34	4.31474e-124	0.319842	0.989	0.924	1.06462e-119	Mesenchymal	RAB34
AKAP12	9.51519e-123	0.496508	0.922	0.835	2.34778e-118	Mesenchymal	AKAP12
AFF2	1.72097e-122	0.337863	0.405	0.196	4.24632e-118	Mesenchymal	AFF2
FLRT2	2.29356e-122	0.305868	0.478	0.246	5.65912e-118	Mesenchymal	FLRT2
SNCAIP	1.42694e-119	0.376336	0.486	0.269	3.52084e-115	Mesenchymal	SNCAIP
TAC3	7.7127e-119	0.308911	0.214	0.061	1.90303e-114	Mesenchymal	TAC3
PKDCC	1.59335e-117	0.464231	0.795	0.652	3.93143e-113	Mesenchymal	PKDCC
NREP	4.18756e-117	0.263252	0.997	0.969	1.03324e-112	Mesenchymal	NREP
LIMCH1	6.70065e-117	0.480152	0.591	0.368	1.65332e-112	Mesenchymal	LIMCH1
NRIP1	1.07731e-115	0.315463	0.899	0.764	2.65816e-111	Mesenchymal	NRIP1
ISLR	1.78513e-115	0.269217	0.26	0.091	4.40464e-111	Mesenchymal	ISLR
SH3BGRL3	2.86101e-114	0.283691	0.989	0.951	7.05926e-110	Mesenchymal	SH3BGRL3
BOC	4.93665e-114	0.368611	0.493	0.288	1.21807e-109	Mesenchymal	BOC
GPM6B	2.25678e-113	0.321644	0.429	0.22	5.56837e-109	Mesenchymal	GPM6B
PTGIS	4.01787e-113	0.336325	0.467	0.258	9.9137e-109	Mesenchymal	PTGIS
CDC42EP4	1.06865e-112	0.34673	0.498	0.289	2.63679e-108	Mesenchymal	CDC42EP4
TBX1	3.6593e-112	0.385849	0.19	0.049	9.02896e-108	Mesenchymal	TBX1
CRABP2	6.35048e-112	0.399197	0.955	0.871	1.56692e-107	Mesenchymal	CRABP2
MRC2	7.57047e-112	0.323588	0.506	0.292	1.86794e-107	Mesenchymal	MRC2
ITGA1	4.84648e-111	0.516183	0.388	0.194	1.19582e-106	Mesenchymal	ITGA1
UBE2E3	6.40123e-111	0.250503	0.992	0.975	1.57944e-106	Mesenchymal	UBE2E3
LRRC17	4.81591e-108	0.421387	0.576	0.376	1.18828e-103	Mesenchymal	LRRC17
FHL1	6.22892e-108	0.385392	0.484	0.276	1.53692e-103	Mesenchymal	FHL1
TNS3	7.20447e-107	0.356607	0.472	0.274	1.77763e-102	Mesenchymal	TNS3
CARMN	1.14539e-106	0.252059	0.18	0.046	2.82614e-102	Mesenchymal	CARMN
NRP1	2.26524e-104	0.341442	0.811	0.674	5.58926e-100	Mesenchymal	NRP1
HOXD3	3.10351e-104	0.305281	0.427	0.227	7.65761e-100	Mesenchymal	HOXD3
MEST1	9.1678e-104	0.27592	0.999	0.938	2.26206e-99	Mesenchymal	MEST
LRP1	1.90566e-103	0.376772	0.673	0.499	4.70203e-99	Mesenchymal	LRP1
LINC00632	2.54841e-103	0.410161	0.643	0.461	6.28796e-99	Mesenchymal	LINC00632
DACT1	7.94113e-102	0.316351	0.383	0.195	1.95939e-97	Mesenchymal	DACT1
GNB4	8.16361e-102	0.312895	0.517	0.31	2.01429e-97	Mesenchymal	GNB4
CBX1	1.17576e-101	0.280682	0.982	0.954	2.90107e-97	Mesenchymal	CBX1
GJA1	1.4819e-101	0.344049	0.39	0.204	3.65643e-97	Mesenchymal	GJA1
SNAI1	4.51955e-101	0.385622	0.466	0.272	1.11515e-96	Mesenchymal	SNAI1
PCCA-DT	1.57999e-100	0.331516	0.422	0.234	3.89846e-96	Mesenchymal	PCCA-DT
DHRS3	7.33678e-99	0.362389	0.491	0.289	1.81028e-94	Mesenchymal	DHRS3
CNMD	1.61106e-98	0.264165	0.12	0.018	3.97512e-94	Mesenchymal	CNMD
COL1A21	2.01354e-98	0.363033	0.982	0.863	4.96821e-94	Mesenchymal	COL1A2
MBNL1	3.91697e-98	0.345242	0.619	0.439	9.66474e-94	Mesenchymal	MBNL1
SMARCA5	2.27869e-97	0.303128	0.989	0.98	5.62245e-93	Mesenchymal	SMARCA5
HOXC6	7.89619e-97	0.35656	0.744	0.598	1.94831e-92	Mesenchymal	HOXC6
HOXA6	8.84421e-97	0.35094	0.621	0.448	2.18222e-92	Mesenchymal	HOXA6
HHIP	3.33477e-96	0.395453	0.172	0.046	8.22822e-92	Mesenchymal	HHIP
MDFIC	1.01773e-94	0.389281	0.688	0.538	2.51114e-90	Mesenchymal	MDFIC
TMEM47	7.72563e-94	0.296064	0.369	0.189	1.90622e-89	Mesenchymal	TMEM47
HAS2	8.38576e-94	0.477749	0.31	0.146	2.0691e-89	Mesenchymal	HAS2
LRIG3	1.8989e-93	0.313962	0.503	0.306	4.68536e-89	Mesenchymal	LRIG3
NT5DC2	9.20184e-93	0.289122	0.977	0.94	2.27046e-88	Mesenchymal	NT5DC2
PIK3R3	1.10707e-92	0.371287	0.736	0.605	2.73159e-88	Mesenchymal	PIK3R3
B3GLCT	2.37503e-92	0.318815	0.371	0.198	5.86014e-88	Mesenchymal	B3GLCT
MEIS11	6.17632e-92	0.308998	0.934	0.8	1.52394e-87	Mesenchymal	MEIS1
MARVELD1	2.23034e-91	0.297162	0.499	0.308	5.50315e-87	Mesenchymal	MARVELD1
RRAS	6.73976e-91	0.285799	0.381	0.201	1.66297e-86	Mesenchymal	RRAS
CRISPLD1	2.30187e-90	0.319083	0.504	0.315	5.67962e-86	Mesenchymal	CRISPLD1
CCN1	4.58017e-90	0.388416	0.854	0.729	1.13011e-85	Mesenchymal	CCN1
USP46	1.43872e-89	0.330642	0.683	0.537	3.54989e-85	Mesenchymal	USP46
DSE	9.75031e-89	0.351459	0.589	0.415	2.40579e-84	Mesenchymal	DSE
HMGB1	2.29853e-87	0.270383	1	1	5.67139e-83	Mesenchymal	HMGB1
CNN2	2.36024e-87	0.350965	0.913	0.843	5.82365e-83	Mesenchymal	CNN2
HOXC10	2.8325e-86	0.589009	0.322	0.171	6.98892e-82	Mesenchymal	HOXC10
HOXC9	9.71293e-86	0.436619	0.647	0.491	2.39657e-81	Mesenchymal	HOXC9
RCN1	1.09307e-85	0.27327	0.971	0.924	2.69704e-81	Mesenchymal	RCN1
CXCL121	5.79299e-85	0.538908	0.799	0.653	1.42936e-80	Mesenchymal	CXCL12
CNN3	3.00207e-84	0.290461	0.992	0.963	7.40731e-80	Mesenchymal	CNN3
NUDT9	1.39529e-82	0.359494	0.615	0.471	3.44274e-78	Mesenchymal	NUDT9
FZD8	7.17365e-82	0.277323	0.361	0.194	1.77003e-77	Mesenchymal	FZD8
RCAN1	8.00224e-82	0.295248	0.501	0.312	1.97447e-77	Mesenchymal	RCAN1
RBFOX2	3.3729e-81	0.277158	0.896	0.816	8.3223e-77	Mesenchymal	RBFOX2
AC245297.3	5.48604e-81	0.28053	0.451	0.275	1.35363e-76	Mesenchymal	AC245297.3
PAM	8.32932e-81	0.295299	0.515	0.334	2.05518e-76	Mesenchymal	PAM
TCF12	1.15576e-80	0.250031	0.833	0.738	2.85172e-76	Mesenchymal	TCF12
MMP2	2.32265e-80	0.27255	0.741	0.567	5.73091e-76	Mesenchymal	MMP2
EFNA5	6.09614e-80	0.308812	0.482	0.302	1.50416e-75	Mesenchymal	EFNA5
FIGN	4.09832e-79	0.316568	0.655	0.497	1.01122e-74	Mesenchymal	FIGN
FOXP2	4.55267e-79	0.396348	0.556	0.397	1.12333e-74	Mesenchymal	FOXP2
STK39	4.97752e-79	0.298626	0.47	0.301	1.22815e-74	Mesenchymal	STK39
CYP1B1	1.68921e-78	0.310135	0.15	0.042	4.16795e-74	Mesenchymal	CYP1B1
CMBL	4.0445e-77	0.324312	0.598	0.444	9.9794e-73	Mesenchymal	CMBL
PTCH1	8.41424e-76	0.407319	0.351	0.199	2.07613e-71	Mesenchymal	PTCH1
LOXL2	5.18858e-73	0.255703	0.494	0.319	1.28023e-68	Mesenchymal	LOXL2
TMSB15A	1.80585e-72	0.321084	0.926	0.858	4.45575e-68	Mesenchymal	TMSB15A
FARP1	3.7743e-72	0.276071	0.857	0.77	9.3127e-68	Mesenchymal	FARP1
COL11A1	4.85095e-72	0.353636	0.291	0.15	1.19692e-67	Mesenchymal	COL11A1
IL13RA1	1.51902e-71	0.263709	0.488	0.317	3.74803e-67	Mesenchymal	IL13RA1
JUN	3.39555e-71	0.326511	0.961	0.938	8.37818e-67	Mesenchymal	JUN
GPX8	1.3824e-69	0.288506	0.867	0.796	3.41094e-65	Mesenchymal	GPX8
ARHGAP20	1.49096e-67	0.26009	0.37	0.213	3.67879e-63	Mesenchymal	ARHGAP20
GPC6	4.98138e-67	0.3158	0.732	0.615	1.22911e-62	Mesenchymal	GPC6
EML4	7.76781e-67	0.268183	0.845	0.775	1.91663e-62	Mesenchymal	EML4
AFF3	4.29114e-66	0.282978	0.637	0.493	1.0588e-61	Mesenchymal	AFF3
ZNF362	3.01308e-65	0.265963	0.497	0.339	7.43448e-61	Mesenchymal	ZNF362
LINGO1	7.71258e-65	0.292929	0.301	0.164	1.903e-60	Mesenchymal	LINGO1
ARHGEF40	2.92749e-64	0.266777	0.535	0.384	7.22329e-60	Mesenchymal	ARHGEF40
HOXB3	1.21775e-63	0.255165	0.524	0.36	3.00468e-59	Mesenchymal	HOXB3
EPB41	2.83077e-62	0.284839	0.783	0.705	6.98465e-58	Mesenchymal	EPB41
ZC2HC1A	4.77054e-62	0.27628	0.686	0.574	1.17708e-57	Mesenchymal	ZC2HC1A
CRYAB	1.86582e-61	0.251342	0.297	0.163	4.60373e-57	Mesenchymal	CRYAB
SRGAP3	8.33152e-60	0.250669	0.46	0.308	2.05572e-55	Mesenchymal	SRGAP3
CCDC88A	1.0482e-59	0.251755	0.908	0.867	2.58632e-55	Mesenchymal	CCDC88A
BCL11A	2.60266e-58	0.281078	0.666	0.542	6.42181e-54	Mesenchymal	BCL11A
PDLIM4	4.33592e-58	0.268386	0.629	0.498	1.06985e-53	Mesenchymal	PDLIM4
GDF11	8.13769e-58	0.281373	0.711	0.616	2.00789e-53	Mesenchymal	GDF11
FRZB1	1.65201e-56	0.261264	0.595	0.445	4.07618e-52	Mesenchymal	FRZB
IER5L	9.20237e-56	0.264724	0.749	0.651	2.27059e-51	Mesenchymal	IER5L
DKK2	4.77531e-55	0.448667	0.173	0.075	1.17826e-50	Mesenchymal	DKK2
HOXA3	1.20713e-54	0.278853	0.646	0.534	2.97848e-50	Mesenchymal	HOXA3
DRAXIN	2.44488e-54	0.251091	0.418	0.276	6.03249e-50	Mesenchymal	DRAXIN
MIR181A1HG	9.12695e-54	0.250549	0.359	0.225	2.25198e-49	Mesenchymal	MIR181A1HG
NDST3	6.13758e-53	0.276385	0.434	0.291	1.51439e-48	Mesenchymal	NDST3
HIVEP1	6.48151e-53	0.255291	0.487	0.344	1.59925e-48	Mesenchymal	HIVEP1
MYLK	6.72857e-53	0.329601	0.257	0.139	1.66021e-48	Mesenchymal	MYLK
KLHL8	6.82563e-53	0.250188	0.362	0.232	1.68416e-48	Mesenchymal	KLHL8
AUXG01000058.1	6.12312e-52	0.372668	0.715	0.624	1.51082e-47	Mesenchymal	AUXG01000058.1
NFIB	2.29322e-51	0.286284	0.764	0.668	5.6583e-47	Mesenchymal	NFIB
ARID5B	1.10402e-50	0.33223	0.744	0.667	2.72405e-46	Mesenchymal	ARID5B
FERMT2	1.48738e-49	0.276262	0.776	0.698	3.66995e-45	Mesenchymal	FERMT2
NDNF	2.34239e-49	0.259519	0.302	0.181	5.7796e-45	Mesenchymal	NDNF
SMC2	6.02121e-47	0.313795	0.774	0.71	1.48567e-42	Mesenchymal	SMC2
PIK3R1	2.78913e-46	0.254506	0.562	0.441	6.8819e-42	Mesenchymal	PIK3R1
VCL	4.66666e-46	0.390077	0.649	0.56	1.15145e-41	Mesenchymal	VCL
MMP11	6.57152e-46	0.35522	0.364	0.247	1.62146e-41	Mesenchymal	MMP11
INHBA	9.77633e-43	0.295809	0.117	0.045	2.41221e-38	Mesenchymal	INHBA
BMP51	3.29595e-42	0.250233	0.563	0.43	8.13244e-38	Mesenchymal	BMP5
HOXA7	2.4518e-41	0.288231	0.722	0.638	6.04958e-37	Mesenchymal	HOXA7
NPW	1.92525e-40	0.399539	0.609	0.531	4.75036e-36	Mesenchymal	NPW
LIMA1	3.24259e-40	0.261977	0.587	0.477	8.00078e-36	Mesenchymal	LIMA1
HOXA10	2.70273e-35	0.350872	0.333	0.23	6.66872e-31	Mesenchymal	HOXA10
LMNB1	3.03049e-33	0.29765	0.808	0.77	7.47743e-29	Mesenchymal	LMNB1
NFIA	2.48103e-32	0.49779	0.52	0.446	6.12169e-28	Mesenchymal	NFIA
KIF15	1.09746e-27	0.292534	0.351	0.263	2.70787e-23	Mesenchymal	KIF15
CAST	1.24147e-27	0.293869	0.608	0.525	3.06321e-23	Mesenchymal	CAST
MGAT4C1	3.45553e-23	0.273185	0.613	0.556	8.52617e-19	Mesenchymal	MGAT4C
ACTN1	3.37913e-21	0.274678	0.411	0.326	8.33766e-17	Mesenchymal	ACTN1
KNL1	3.91024e-20	0.279711	0.31	0.238	9.64813e-16	Mesenchymal	KNL1
KIF2C	5.62197e-20	0.270105	0.31	0.237	1.38716e-15	Mesenchymal	KIF2C
PTN1	4.75206e-17	0.319155	0.634	0.596	1.17252e-12	Mesenchymal	PTN
TPM11	1.47059e-15	0.339842	0.979	0.923	3.62855e-11	Mesenchymal	TPM1
SGO2	2.09434e-12	0.280412	0.348	0.295	5.16757e-08	Mesenchymal	SGO2
CKAP2	2.53375e-12	0.283266	0.606	0.582	6.25178e-08	Mesenchymal	CKAP2
KIF11	1.8298e-11	0.284105	0.387	0.344	4.51485e-07	Mesenchymal	KIF11
TAGLN	8.08431e-10	1.77512	0.331	0.292	1.99472e-05	Mesenchymal	TAGLN
PLK1	9.30897e-09	0.25251	0.237	0.196	0.00022969	Mesenchymal	PLK1
FN1	9.51921e-09	0.298645	0.723	0.687	0.000234877	Mesenchymal	FN1
KPNA2	1.4486e-08	0.347602	0.822	0.821	0.000357429	Mesenchymal	KPNA2
CENPF	2.67179e-08	0.48395	0.668	0.67	0.000659237	Mesenchymal	CENPF
CKS1B	2.1225e-06	0.256941	0.729	0.744	0.0523705	Mesenchymal	CKS1B
HIST1H1A	4.31217e-06	0.276309	0.586	0.554	0.106399	Mesenchymal	HIST1H1A
CCNB2	6.09283e-06	0.290754	0.545	0.538	0.150335	Mesenchymal	CCNB2
CENPE	9.90204e-06	0.377339	0.35	0.331	0.244323	Mesenchymal	CENPE
UBE2C	1.05e-05	0.497659	0.497	0.501	0.259078	Mesenchymal	UBE2C
CDK1	0.000153646	0.294134	0.412	0.41	1	Mesenchymal	CDK1
NUSAP1	0.000466461	0.328791	0.466	0.478	1	Mesenchymal	NUSAP1
TTN	0	4.97491	0.66	0.052	0	Muscle	TTN
NEB	0	3.65664	0.737	0.018	0	Muscle	NEB
KLHL41	0	3.41195	0.723	0.011	0	Muscle	KLHL41
TNNC2	0	3.01878	0.39	0.009	0	Muscle	TNNC2
MYF6	0	2.39135	0.697	0.01	0	Muscle	MYF6
SIX1	0	2.31622	0.967	0.148	0	Muscle	SIX1
ENO3	0	2.30286	0.9	0.125	0	Muscle	ENO3
PRL	0	2.07845	0.553	0.026	0	Muscle	PRL
MYOG	0	1.91529	0.447	0.002	0	Muscle	MYOG
PAX3	0	1.77079	0.72	0.014	0	Muscle	PAX3
MUSTN1	0	1.74073	0.617	0.028	0	Muscle	MUSTN1
MYF5	0	1.67288	0.637	0.005	0	Muscle	MYF5
CDH15	0	1.66494	0.67	0.012	0	Muscle	CDH15
MEOX1	0	1.6053	0.807	0.086	0	Muscle	MEOX1
SGCA	0	1.37213	0.587	0.013	0	Muscle	SGCA
CHRNA1	0	1.27049	0.327	0.002	0	Muscle	CHRNA1
FITM1	0	1.01924	0.443	0.005	0	Muscle	FITM1
DMRT2	0	0.980046	0.493	0.009	0	Muscle	DMRT2
APOBEC2	0	0.936075	0.283	0.002	0	Muscle	APOBEC2
VEGFD	0	0.870109	0.5	0.013	0	Muscle	VEGFD
EYA2	0	0.868092	0.54	0.02	0	Muscle	EYA2
RBM24	0	0.769381	0.35	0.012	0	Muscle	RBM24
RAPSN	0	0.712173	0.373	0.003	0	Muscle	RAPSN
JSRP1	0	0.68432	0.447	0.009	0	Muscle	JSRP1
MSTN	0	0.640327	0.34	0.007	0	Muscle	MSTN
PITX3	0	0.63614	0.39	0.018	0	Muscle	PITX3
TRIM55	0	0.595799	0.28	0.001	0	Muscle	TRIM55
RXRG	0	0.521253	0.31	0.005	0	Muscle	RXRG
DNAJC5B	0	0.503367	0.287	0.001	0	Muscle	DNAJC5B
CHRND	0	0.473154	0.283	0.001	0	Muscle	CHRND
SMYD1	0	0.363044	0.17	0	0	Muscle	SMYD1
PAX7	0	0.355592	0.213	0.002	0	Muscle	PAX7
LINC02397	0	0.354065	0.197	0.001	0	Muscle	LINC02397
DUSP13	0	0.317184	0.227	0.001	0	Muscle	DUSP13
MRLN	3.19376e-307	0.285396	0.173	0.001	7.88029e-303	Muscle	MRLN
SHD	6.72238e-295	0.710762	0.333	0.013	1.65868e-290	Muscle	SHD
APCDD1L	4.12348e-281	0.395817	0.263	0.007	1.01743e-276	Muscle	APCDD1L
DCLK1	1.04427e-279	0.871269	0.287	0.01	2.57664e-275	Muscle	DCLK1
STAC3	2.20183e-277	1.07331	0.453	0.032	5.43279e-273	Muscle	STAC3
CHRNG	1.8126e-269	0.380825	0.237	0.006	4.47242e-265	Muscle	CHRNG
KLHL40	1.71886e-262	0.324582	0.147	0.001	4.24111e-258	Muscle	KLHL40
ATP2A1	8.59044e-260	0.466404	0.257	0.008	2.11961e-255	Muscle	ATP2A1
CCDC140	6.05521e-258	0.271148	0.173	0.002	1.49406e-253	Muscle	CCDC140
IP6K3	2.94723e-250	0.294707	0.213	0.005	7.27201e-246	Muscle	IP6K3
MYOD1	1.89228e-244	0.294	0.13	0.001	4.669e-240	Muscle	MYOD1
WNT16	6.91756e-242	0.438396	0.207	0.005	1.70684e-237	Muscle	WNT16
SRL	3.8824e-241	0.283912	0.157	0.002	9.57944e-237	Muscle	SRL
STC2	9.83678e-239	0.405953	0.3	0.014	2.42713e-234	Muscle	STC2
AC015522.1	1.29834e-238	0.297862	0.197	0.004	3.20353e-234	Muscle	AC015522.1
SYNPO2	3.06105e-233	0.919439	0.503	0.049	7.55283e-229	Muscle	SYNPO2
ACTC1	6.9626e-233	3.78645	0.633	0.084	1.71795e-228	Muscle	ACTC1
MB	2.30753e-232	0.267613	0.16	0.002	5.6936e-228	Muscle	MB
NBAT1	1.58783e-221	0.596887	0.35	0.023	3.91781e-217	Muscle	NBAT1
RGS16	7.40612e-216	0.682876	0.363	0.025	1.82739e-211	Muscle	RGS16
SULF1	4.80156e-212	0.97406	0.737	0.12	1.18474e-207	Muscle	SULF1
MYL1	4.63741e-210	1.85479	0.137	0.002	1.14423e-205	Muscle	MYL1
RASGEF1B	3.77255e-208	0.513108	0.363	0.026	9.30839e-204	Muscle	RASGEF1B
TUBA4A	4.10631e-208	0.48855	0.333	0.021	1.01319e-203	Muscle	TUBA4A
MUSK	8.0562e-204	0.383281	0.227	0.009	1.98779e-199	Muscle	MUSK
MAP3K7CL	1.14875e-192	0.856502	0.31	0.021	2.83442e-188	Muscle	MAP3K7CL
PART1	4.15884e-190	0.780298	0.377	0.032	1.02615e-185	Muscle	PART1
PLAAT3	1.58085e-189	0.809419	0.503	0.058	3.90058e-185	Muscle	PLAAT3
KCNF1	5.86082e-186	0.567166	0.287	0.018	1.4461e-181	Muscle	KCNF1
MEGF10	7.27785e-185	1.28	0.8	0.185	1.79574e-180	Muscle	MEGF10
POPDC3	9.9975e-181	0.601621	0.38	0.035	2.46678e-176	Muscle	POPDC3
ACTA1	2.00434e-180	1.44988	0.17	0.005	4.94551e-176	Muscle	ACTA1
PYGM	3.37463e-179	0.723589	0.55	0.077	8.32657e-175	Muscle	PYGM
RBM20	4.03753e-177	0.426502	0.277	0.017	9.9622e-173	Muscle	RBM20
ANOS1	1.44092e-172	0.531336	0.363	0.033	3.55533e-168	Muscle	ANOS1
PDLIM3	9.98424e-172	0.704304	0.39	0.039	2.46351e-167	Muscle	PDLIM3
DLEU7	1.4622e-168	0.521829	0.317	0.025	3.60783e-164	Muscle	DLEU7
FGF8	1.39857e-161	0.479499	0.173	0.006	3.45084e-157	Muscle	FGF8
HEY1	7.98571e-155	0.868857	0.683	0.13	1.97039e-150	Muscle	HEY1
C1orf105	8.33632e-155	0.309909	0.123	0.002	2.0569e-150	Muscle	C1orf105
NNAT	3.72254e-149	2.98039	0.99	0.707	9.185e-145	Muscle	NNAT
TGFB21	2.0066e-147	0.966816	0.6	0.111	4.95109e-143	Muscle	TGFB2
NANOS1	6.20967e-145	0.614056	0.34	0.035	1.53217e-140	Muscle	NANOS1
NOTUM	2.93998e-144	0.345463	0.233	0.015	7.25412e-140	Muscle	NOTUM
UGT3A1	5.1982e-144	0.265956	0.177	0.008	1.2826e-139	Muscle	UGT3A1
TNFRSF18	1.27414e-140	0.291032	0.117	0.003	3.14381e-136	Muscle	TNFRSF18
PITX2	1.75553e-136	0.436885	0.34	0.036	4.33159e-132	Muscle	PITX2
RRAGD	1.0786e-134	0.694063	0.49	0.081	2.66133e-130	Muscle	RRAGD
PRRT4	1.50174e-134	0.447752	0.313	0.032	3.70538e-130	Muscle	PRRT4
SIM1	1.08378e-133	0.566374	0.34	0.037	2.67412e-129	Muscle	SIM1
TNNT11	6.00606e-129	2.33813	0.72	0.213	1.48194e-124	Muscle	TNNT1
TBX3	7.77553e-129	1.5655	0.82	0.288	1.91853e-124	Muscle	TBX3
NAV2	2.08095e-128	0.634633	0.49	0.082	5.13453e-124	Muscle	NAV2
CLSTN2	3.6253e-128	0.545282	0.227	0.017	8.94506e-124	Muscle	CLSTN2
LINC00937	1.6796e-127	0.316284	0.21	0.014	4.14425e-123	Muscle	LINC00937
RPS18	5.16661e-125	0.482428	1	1	1.27481e-120	Muscle	RPS18
NMRK2	1.79808e-124	0.440489	0.1	0.002	4.43658e-120	Muscle	NMRK2
CLCN5	4.73385e-123	0.675779	0.547	0.108	1.16803e-118	Muscle	CLCN5
NTF3	1.20903e-122	0.281667	0.187	0.011	2.98316e-118	Muscle	NTF3
FGFR4	1.75655e-121	0.415829	0.31	0.034	4.3341e-117	Muscle	FGFR4
MYH15	1.91607e-121	0.314671	0.19	0.012	4.72772e-117	Muscle	MYH15
TCF15	7.24761e-121	1.09767	0.64	0.16	1.78827e-116	Muscle	TCF15
AC020909.2	8.10959e-121	0.584415	0.153	0.007	2.00096e-116	Muscle	AC020909.2
TUBB3	4.73295e-120	1.77648	0.857	0.323	1.16781e-115	Muscle	TUBB3
RPL13	1.13525e-119	0.444998	1	1	2.80113e-115	Muscle	RPL13
EPHA3	8.17909e-119	0.675873	0.477	0.085	2.01811e-114	Muscle	EPHA3
MYLPF	4.26393e-116	3.23758	0.28	0.03	1.05208e-111	Muscle	MYLPF
HHIP1	4.57346e-116	0.857702	0.483	0.088	1.12845e-111	Muscle	HHIP
MET	4.61899e-116	0.382287	0.263	0.025	1.13969e-111	Muscle	MET
COL19A1	1.9496e-115	0.27789	0.103	0.003	4.81043e-111	Muscle	COL19A1
MYBPC2	3.14342e-113	0.400175	0.147	0.007	7.75606e-109	Muscle	MYBPC2
ZNF385B	3.94881e-113	0.356867	0.207	0.016	9.74329e-109	Muscle	ZNF385B
RYR1	8.08983e-113	0.448368	0.27	0.028	1.99609e-108	Muscle	RYR1
ADPRHL1	1.23895e-112	0.397164	0.27	0.028	3.05699e-108	Muscle	ADPRHL1
NECTIN3	6.76618e-112	1.40613	0.84	0.379	1.66949e-107	Muscle	NECTIN3
UNCX	9.64433e-112	1.06608	0.427	0.073	2.37964e-107	Muscle	UNCX
SEMA3C1	5.09738e-111	0.876938	0.657	0.164	1.25773e-106	Muscle	SEMA3C
NEFL	2.45578e-109	1.0871	0.507	0.105	6.0594e-105	Muscle	NEFL
RPL7A	5.57749e-109	0.45131	1	1	1.37619e-104	Muscle	RPL7A
STXBP5L	1.2254e-106	0.267817	0.193	0.014	3.02355e-102	Muscle	STXBP5L
RPS2	3.49831e-106	0.449012	1	1	8.63174e-102	Muscle	RPS2
RPS3	7.59933e-105	0.410151	1	1	1.87506e-100	Muscle	RPS3
NCAM11	2.74784e-102	1.39716	0.94	0.633	6.78002e-98	Muscle	NCAM1
PALMD	7.22753e-102	0.711012	0.24	0.024	1.78332e-97	Muscle	PALMD
RPS12	1.41187e-98	0.415239	1	1	3.48365e-94	Muscle	RPS12
RPL26	2.567e-97	0.414703	1	1	6.33383e-93	Muscle	RPL26
EYA4	3.34052e-97	0.40185	0.29	0.037	8.2424e-93	Muscle	EYA4
SPINT2	5.22099e-97	0.885174	0.803	0.299	1.28823e-92	Muscle	SPINT2
RPL17	7.39218e-97	0.406641	1	1	1.82395e-92	Muscle	RPL17
EMP2	1.28891e-96	0.964201	0.833	0.336	3.18026e-92	Muscle	EMP2
RPS8	2.02696e-96	0.401059	1	1	5.00132e-92	Muscle	RPS8
ALPK3	9.91928e-96	0.632473	0.593	0.151	2.44748e-91	Muscle	ALPK3
CKB	8.3351e-95	2.16778	0.92	0.591	2.0566e-90	Muscle	CKB
SMPX	1.11666e-94	0.622642	0.133	0.007	2.75526e-90	Muscle	SMPX
YBX3	1.87651e-93	1.11124	0.97	0.704	4.63011e-89	Muscle	YBX3
RPS3A	1.94907e-93	0.360362	1	1	4.80914e-89	Muscle	RPS3A
USP2	3.71108e-93	0.321504	0.2	0.018	9.15671e-89	Muscle	USP2
DOCK9	3.86975e-93	0.415004	0.333	0.05	9.54823e-89	Muscle	DOCK9
CELF21	3.93415e-93	1.36052	0.75	0.29	9.70712e-89	Muscle	CELF2
CDON	1.10377e-92	0.615112	0.503	0.117	2.72343e-88	Muscle	CDON
RPL18A	5.77398e-92	0.3915	1	1	1.42467e-87	Muscle	RPL18A
RPL8	1.26965e-91	0.403089	1	1	3.13274e-87	Muscle	RPL8
MAMSTR	3.53728e-91	0.53926	0.397	0.075	8.72788e-87	Muscle	MAMSTR
RPL29	1.3672e-90	0.412814	1	1	3.37343e-86	Muscle	RPL29
RIPOR2	1.84569e-90	0.627616	0.373	0.066	4.55406e-86	Muscle	RIPOR2
AOPEP	1.3562e-89	0.804688	0.633	0.192	3.34628e-85	Muscle	AOPEP
RACK1	3.30647e-89	0.433094	1	1	8.15838e-85	Muscle	RACK1
RPL12	2.01431e-88	0.440795	1	1	4.9701e-84	Muscle	RPL12
HRC	2.16467e-88	0.930632	0.687	0.23	5.3411e-84	Muscle	HRC
GAS1	9.20069e-88	1.02526	0.957	0.572	2.27018e-83	Muscle	GAS1
RPS4X	1.12074e-87	0.38953	1	1	2.76531e-83	Muscle	RPS4X
CCDC141	1.41101e-87	0.321389	0.17	0.014	3.48153e-83	Muscle	CCDC141
WSCD1	1.72098e-87	0.29155	0.207	0.021	4.24635e-83	Muscle	WSCD1
RPL7	8.90737e-87	0.412927	1	1	2.19781e-82	Muscle	RPL7
RPS16	4.38954e-86	0.390725	1	1	1.08308e-81	Muscle	RPS16
RPL10	4.96113e-86	0.366149	1	1	1.22411e-81	Muscle	RPL10
RPS6	5.01845e-85	0.348967	1	1	1.23825e-80	Muscle	RPS6
EEF1G	8.03558e-84	0.408144	1	1	1.9827e-79	Muscle	EEF1G
RPL11	2.18018e-83	0.376577	1	1	5.37938e-79	Muscle	RPL11
TRDN	4.54508e-83	0.327595	0.157	0.012	1.12145e-78	Muscle	TRDN
SGCD	2.29952e-82	0.531767	0.473	0.11	5.67383e-78	Muscle	SGCD
ABCG2	4.8073e-82	0.359841	0.293	0.044	1.18615e-77	Muscle	ABCG2
HS6ST2	9.60258e-82	0.510349	0.463	0.107	2.36934e-77	Muscle	HS6ST2
TUBB2B	1.97894e-81	1.13793	0.933	0.591	4.88283e-77	Muscle	TUBB2B
TMEM38A	1.23481e-80	0.777084	0.24	0.032	3.04677e-76	Muscle	TMEM38A
FAT3	1.28181e-80	0.795021	0.723	0.269	3.16274e-76	Muscle	FAT3
COL13A1	2.63318e-80	0.548031	0.493	0.122	6.49711e-76	Muscle	COL13A1
FOLR1	5.03399e-80	0.273027	0.16	0.013	1.24209e-75	Muscle	FOLR1
RPL18	5.49291e-80	0.345189	1	1	1.35532e-75	Muscle	RPL18
RPL5	5.71856e-80	0.408372	1	1	1.411e-75	Muscle	RPL5
ACVR2A	1.52373e-79	0.826522	0.63	0.219	3.75965e-75	Muscle	ACVR2A
RPSA	5.52236e-79	0.385485	1	1	1.36259e-74	Muscle	RPSA
RPS15A	6.92302e-79	0.36693	1	1	1.70819e-74	Muscle	RPS15A
ST6GALNAC5	2.67478e-78	0.280087	0.213	0.025	6.59974e-74	Muscle	ST6GALNAC5
RPLP0	6.95549e-78	0.359437	1	1	1.7162e-73	Muscle	RPLP0
RPS15	7.84483e-78	0.355902	1	1	1.93563e-73	Muscle	RPS15
LRIG1	8.74706e-78	0.422823	0.347	0.065	2.15825e-73	Muscle	LRIG1
RPL15	1.72396e-77	0.343242	1	1	4.25369e-73	Muscle	RPL15
EYA1	8.05546e-77	0.506612	0.397	0.083	1.9876e-72	Muscle	EYA1
RPL41	3.8094e-76	0.331165	1	1	9.39932e-72	Muscle	RPL41
ITIH5	9.33997e-76	0.371585	0.233	0.03	2.30454e-71	Muscle	ITIH5
GFRA1	1.33346e-75	0.533169	0.443	0.104	3.29018e-71	Muscle	GFRA1
RPL36A	2.4563e-75	0.433875	1	1	6.06068e-71	Muscle	RPL36A
NKAIN4	2.81981e-75	0.524206	0.34	0.064	6.9576e-71	Muscle	NKAIN4
SYNPO2L	9.59386e-75	0.312152	0.11	0.006	2.36719e-70	Muscle	SYNPO2L
CADM1	1.13632e-74	0.973005	0.97	0.69	2.80375e-70	Muscle	CADM1
SLC29A1	3.02191e-74	0.588324	0.497	0.134	7.45627e-70	Muscle	SLC29A1
SACS	1.81633e-73	0.937855	0.807	0.399	4.4816e-69	Muscle	SACS
CD82	1.86379e-73	0.316839	0.24	0.033	4.59872e-69	Muscle	CD82
RPS7	2.5235e-72	0.355809	1	1	6.22648e-68	Muscle	RPS7
TMEM108	6.46739e-72	0.338119	0.247	0.036	1.59576e-67	Muscle	TMEM108
RPL13A	2.5258e-71	0.3401	1	1	6.23216e-67	Muscle	RPL13A
NES	6.75022e-71	1.76822	0.96	0.82	1.66555e-66	Muscle	NES
RPS24	7.11368e-71	0.323378	1	1	1.75523e-66	Muscle	RPS24
DAAM1	1.35706e-70	0.980908	0.933	0.69	3.3484e-66	Muscle	DAAM1
TMTC1	1.51437e-69	0.302175	0.23	0.032	3.73655e-65	Muscle	TMTC1
RPS25	1.76125e-69	0.373679	1	1	4.34571e-65	Muscle	RPS25
RPS23	1.75666e-68	0.284669	1	1	4.33439e-64	Muscle	RPS23
RPL14	2.50647e-68	0.326558	1	1	6.18446e-64	Muscle	RPL14
RGMB	2.55725e-68	0.622795	0.51	0.153	6.30977e-64	Muscle	RGMB
RPL36	2.55776e-68	0.407245	1	1	6.31101e-64	Muscle	RPL36
PLCH1	4.11407e-68	0.351492	0.29	0.051	1.01511e-63	Muscle	PLCH1
RPL4	6.29539e-68	0.360639	1	1	1.55332e-63	Muscle	RPL4
PKM	1.04621e-67	0.763089	1	0.989	2.58142e-63	Muscle	PKM
SYT6	1.19734e-67	0.250281	0.167	0.018	2.9543e-63	Muscle	SYT6
RPS21	1.79075e-67	0.385736	1	1	4.41849e-63	Muscle	RPS21
MYC	8.0697e-67	0.821032	0.66	0.258	1.99112e-62	Muscle	MYC
NTN1	1.31373e-66	0.417671	0.363	0.079	3.2415e-62	Muscle	NTN1
RPL37A	4.1761e-66	0.337386	1	1	1.03041e-61	Muscle	RPL37A
RPL9	2.88147e-65	0.321422	1	1	7.10974e-61	Muscle	RPL9
RPL32	3.02994e-65	0.289102	1	1	7.47608e-61	Muscle	RPL32
RASSF4	1.58887e-63	0.439608	0.523	0.153	3.92037e-59	Muscle	RASSF4
SLIT1	2.01066e-63	0.353405	0.24	0.038	4.9611e-59	Muscle	SLIT1
PCBP4	2.92521e-63	0.924399	0.76	0.39	7.21767e-59	Muscle	PCBP4
RPLP1	4.07797e-63	0.273243	1	1	1.0062e-58	Muscle	RPLP1
RPS5	4.74224e-63	0.324759	1	1	1.1701e-58	Muscle	RPS5
SIX4	1.68276e-62	0.489379	0.487	0.143	4.15204e-58	Muscle	SIX4
SLC51B	5.43594e-62	0.286616	0.157	0.017	1.34126e-57	Muscle	SLC51B
CAP2	8.56892e-62	0.669581	0.46	0.136	2.1143e-57	Muscle	CAP2
TSPAN33	1.2447e-61	0.539196	0.3	0.06	3.07117e-57	Muscle	TSPAN33
ADGRV1	1.38202e-61	0.479588	0.363	0.085	3.40999e-57	Muscle	ADGRV1
RPL6	4.89205e-61	0.304712	1	1	1.20706e-56	Muscle	RPL6
RPS27A	5.76733e-60	0.296573	1	1	1.42303e-55	Muscle	RPS27A
IL17B	7.38552e-60	0.641207	0.15	0.016	1.8223e-55	Muscle	IL17B
RPL23	2.21213e-59	0.410588	1	1	5.4582e-55	Muscle	RPL23
TFF3	4.95051e-58	0.45624	0.35	0.083	1.22149e-53	Muscle	TFF3
RPL3	1.63979e-57	0.314758	1	1	4.04603e-53	Muscle	RPL3
ITGA6	1.79785e-57	0.905356	0.56	0.203	4.43602e-53	Muscle	ITGA6
HES6	2.49705e-57	0.579504	0.49	0.153	6.16122e-53	Muscle	HES6
EEF1A1	3.8589e-57	0.26273	1	1	9.52145e-53	Muscle	EEF1A1
RPL27A	1.02463e-56	0.379608	1	1	2.52816e-52	Muscle	RPL27A
GAS5	1.74412e-56	0.542641	1	0.99	4.30344e-52	Muscle	GAS5
CADPS	3.1134e-56	0.432314	0.207	0.033	7.68201e-52	Muscle	CADPS
RPS19	4.22942e-56	0.279349	1	1	1.04357e-51	Muscle	RPS19
PSEN2	6.36167e-56	0.316115	0.263	0.051	1.56968e-51	Muscle	PSEN2
BLCAP	1.46132e-55	0.792709	0.643	0.303	3.60566e-51	Muscle	BLCAP
DLK2	1.63569e-55	0.259668	0.21	0.033	4.0359e-51	Muscle	DLK2
ASRGL1	1.5459e-54	0.480981	0.51	0.167	3.81435e-50	Muscle	ASRGL1
MYLIP	6.74853e-53	0.567832	0.53	0.19	1.66513e-48	Muscle	MYLIP
RPS28	1.20564e-52	0.300849	1	1	2.9748e-48	Muscle	RPS28
PCBD1	3.30306e-52	0.581801	0.793	0.391	8.14998e-48	Muscle	PCBD1
RPL35A	4.8072e-52	0.295907	1	1	1.18613e-47	Muscle	RPL35A
PPP1R14B	5.00069e-52	0.806466	1	0.985	1.23387e-47	Muscle	PPP1R14B
LINC01116	5.60739e-52	0.718449	0.637	0.275	1.38357e-47	Muscle	LINC01116
RPS13	6.95863e-52	0.279534	1	1	1.71697e-47	Muscle	RPS13
SNHG29	1.39129e-51	0.382641	1	1	3.43287e-47	Muscle	SNHG29
PCDH15	5.74175e-51	0.380461	0.3	0.069	1.41672e-46	Muscle	PCDH15
TNNC1	1.50656e-50	0.814301	0.233	0.045	3.71729e-46	Muscle	TNNC1
PGM1	3.38475e-50	0.61004	0.687	0.326	8.35152e-46	Muscle	PGM1
RPL21	7.62563e-50	0.256283	1	1	1.88155e-45	Muscle	RPL21
PDGFC	1.0365e-49	0.680335	0.667	0.318	2.55746e-45	Muscle	PDGFC
RPL39	1.40058e-49	0.296855	1	1	3.45579e-45	Muscle	RPL39
PDK1	1.63438e-49	0.530111	0.457	0.153	4.03267e-45	Muscle	PDK1
FNDC5	2.16645e-49	1.21321	0.633	0.309	5.3455e-45	Muscle	FNDC5
TCF121	2.87199e-49	0.784822	0.927	0.774	7.08635e-45	Muscle	TCF12
SOX6	4.15481e-49	0.661721	0.683	0.317	1.02516e-44	Muscle	SOX6
FAM114A1	7.21898e-49	0.60827	0.687	0.317	1.78121e-44	Muscle	FAM114A1
FLNC1	7.72258e-49	0.720112	0.6	0.257	1.90547e-44	Muscle	FLNC
RPL10A	2.78382e-48	0.272252	1	1	6.86879e-44	Muscle	RPL10A
SOX4	1.99348e-47	0.624907	0.997	0.971	4.91872e-43	Muscle	SOX4
PPP1R14C	8.01224e-47	0.347409	0.187	0.031	1.97694e-42	Muscle	PPP1R14C
PDE4D	1.41178e-46	0.424762	0.433	0.141	3.48344e-42	Muscle	PDE4D
ST3GAL5	6.90142e-46	0.370395	0.337	0.091	1.70286e-41	Muscle	ST3GAL5
TPM21	7.37525e-46	1.25646	0.983	0.94	1.81977e-41	Muscle	TPM2
TNNT2	7.5321e-46	1.17912	0.267	0.063	1.85847e-41	Muscle	TNNT2
MYH3	2.02801e-45	0.683692	0.163	0.025	5.00391e-41	Muscle	MYH3
KREMEN2	2.18151e-45	0.319781	0.123	0.015	5.38266e-41	Muscle	KREMEN2
IGF1	1.91687e-44	0.526666	0.313	0.082	4.72967e-40	Muscle	IGF1
NCOA7	2.18072e-44	0.3763	0.377	0.112	5.38071e-40	Muscle	NCOA7
VASH2	2.39361e-44	0.572794	0.587	0.258	5.906e-40	Muscle	VASH2
SCX	6.17402e-44	0.422885	0.33	0.092	1.52338e-39	Muscle	SCX
TMCC3	1.01716e-43	0.369213	0.32	0.085	2.50974e-39	Muscle	TMCC3
NEFM1	1.39915e-43	1.45829	0.483	0.193	3.45226e-39	Muscle	NEFM
FGF13	2.39987e-43	0.413432	0.3	0.078	5.92145e-39	Muscle	FGF13
RPL34	3.53703e-43	0.282731	1	1	8.72728e-39	Muscle	RPL34
RPS17	5.40795e-43	0.35428	1	1	1.33436e-38	Muscle	RPS17
TEAD4	1.72798e-42	0.446598	0.463	0.168	4.26362e-38	Muscle	TEAD4
NPM3	3.09314e-42	0.581399	0.727	0.39	7.63201e-38	Muscle	NPM3
PAWR	3.3784e-42	0.451678	0.643	0.274	8.33587e-38	Muscle	PAWR
PRAG1	5.53158e-42	0.450616	0.423	0.146	1.36486e-37	Muscle	PRAG1
LMOD1	7.04841e-42	0.333385	0.247	0.056	1.73912e-37	Muscle	LMOD1
EIF3E	7.22233e-42	0.400553	1	0.999	1.78204e-37	Muscle	EIF3E
BTF3	1.57044e-41	0.294778	1	1	3.87489e-37	Muscle	BTF3
PARM11	1.8425e-41	0.298283	0.35	0.099	4.54619e-37	Muscle	PARM1
TSTD1	2.26701e-41	0.424353	0.54	0.209	5.59361e-37	Muscle	TSTD1
PSME1	4.58513e-41	0.730111	0.787	0.534	1.13134e-36	Muscle	PSME1
HHIP-AS1	8.99265e-41	0.44104	0.39	0.128	2.21885e-36	Muscle	HHIP-AS1
COL2A1	1.17521e-40	0.567958	0.98	0.839	2.89971e-36	Muscle	COL2A1
ZBTB18	1.24038e-40	0.398483	0.29	0.077	3.06051e-36	Muscle	ZBTB18
LRRN1	1.37358e-40	0.828015	0.717	0.397	3.38917e-36	Muscle	LRRN1
MAPT	1.39757e-40	0.318622	0.237	0.054	3.44836e-36	Muscle	MAPT
CDK141	5.41806e-40	0.662084	0.68	0.366	1.33685e-35	Muscle	CDK14
CTHRC11	1.26995e-39	0.937715	0.717	0.442	3.13347e-35	Muscle	CTHRC1
OLFM2	2.34883e-39	0.471104	0.567	0.246	5.7955e-35	Muscle	OLFM2
EEF2	3.79163e-39	0.349179	1	1	9.35548e-35	Muscle	EEF2
NAV3	4.66927e-39	0.451385	0.303	0.086	1.15209e-34	Muscle	NAV3
NACA	5.34987e-39	0.319745	1	1	1.32003e-34	Muscle	NACA
OLA1	7.51468e-39	0.517967	0.98	0.862	1.85417e-34	Muscle	OLA1
KLHL14	2.00074e-38	0.29579	0.24	0.057	4.93662e-34	Muscle	KLHL14
SLF2	2.06244e-38	1.09351	0.697	0.464	5.08886e-34	Muscle	SLF2
CASC15	2.14259e-38	0.517412	0.677	0.341	5.28662e-34	Muscle	CASC15
DACH1	2.83014e-38	0.612925	0.66	0.339	6.98309e-34	Muscle	DACH1
RPL22	3.19196e-38	0.262648	1	1	7.87585e-34	Muscle	RPL22
COL9A2	3.81031e-38	0.482983	0.433	0.163	9.40156e-34	Muscle	COL9A2
PABPC1	4.06203e-38	0.376641	1	0.999	1.00226e-33	Muscle	PABPC1
SOCS2	8.962e-38	0.335111	0.363	0.116	2.21128e-33	Muscle	SOCS2
RPL24	1.96549e-37	0.250996	1	1	4.84966e-33	Muscle	RPL24
EIF4B	3.38735e-37	0.447753	0.997	0.98	8.35794e-33	Muscle	EIF4B
PERP	5.65396e-37	0.284868	0.27	0.071	1.39506e-32	Muscle	PERP
ANXA6	6.06871e-37	0.593633	0.897	0.709	1.49739e-32	Muscle	ANXA6
LDHA	8.10103e-37	0.994143	0.953	0.888	1.99885e-32	Muscle	LDHA
RPS27	1.56794e-36	0.261788	1	1	3.86872e-32	Muscle	RPS27
ETV5	2.74007e-36	0.303662	0.28	0.077	6.76086e-32	Muscle	ETV5
RTN2	5.93881e-36	0.533577	0.463	0.196	1.46534e-31	Muscle	RTN2
SH2B2	3.70053e-35	0.394232	0.36	0.125	9.13068e-31	Muscle	SH2B2
NPEPPS	6.31348e-35	0.591086	0.87	0.661	1.55779e-30	Muscle	NPEPPS
SPRY1	1.94895e-34	0.434106	0.483	0.198	4.80883e-30	Muscle	SPRY1
OCIAD2	2.44977e-34	0.531658	0.82	0.58	6.04457e-30	Muscle	OCIAD2
TOM1L1	3.51815e-34	0.327528	0.337	0.108	8.68068e-30	Muscle	TOM1L1
FAT1	6.43738e-34	0.622585	0.69	0.4	1.58836e-29	Muscle	FAT1
NBL1	8.41863e-34	0.322046	0.277	0.08	2.07721e-29	Muscle	NBL1
LINC01128	1.39701e-33	0.374455	0.38	0.138	3.44699e-29	Muscle	LINC01128
CECR2	2.43991e-33	0.467489	0.567	0.273	6.02022e-29	Muscle	CECR2
TIMP3	3.07049e-33	0.470271	0.593	0.284	7.57614e-29	Muscle	TIMP3
DPYSL5	8.66197e-33	0.311959	0.37	0.129	2.13726e-28	Muscle	DPYSL5
CDC42EP2	8.78283e-33	0.357913	0.303	0.096	2.16707e-28	Muscle	CDC42EP2
LRIG31	1.1631e-32	0.568344	0.673	0.382	2.86983e-28	Muscle	LRIG3
MPP6	1.67166e-32	0.529019	0.623	0.332	4.12467e-28	Muscle	MPP6
SEMA3A	2.28863e-32	0.813167	0.55	0.301	5.64697e-28	Muscle	SEMA3A
TSC22D2	2.32575e-32	0.556746	0.7	0.418	5.73856e-28	Muscle	TSC22D2
COL25A11	5.82494e-32	0.462996	0.497	0.216	1.43725e-27	Muscle	COL25A1
IGFBP2	6.35269e-32	0.798938	0.97	0.822	1.56746e-27	Muscle	IGFBP2
KDM3A	7.15667e-32	0.496986	0.57	0.289	1.76584e-27	Muscle	KDM3A
SMOC1	7.52008e-32	0.268657	0.19	0.044	1.8555e-27	Muscle	SMOC1
SV2A	1.12526e-31	0.293977	0.317	0.104	2.77647e-27	Muscle	SV2A
APRT	1.53077e-31	0.467571	0.98	0.905	3.77703e-27	Muscle	APRT
DUSP4	3.07264e-31	0.597308	0.483	0.227	7.58143e-27	Muscle	DUSP4
HSP90AB1	3.21277e-31	0.257485	1	1	7.92718e-27	Muscle	HSP90AB1
MAGEL2	3.2294e-31	0.256203	0.223	0.059	7.96823e-27	Muscle	MAGEL2
FHOD3	4.85586e-31	0.28623	0.26	0.076	1.19814e-26	Muscle	FHOD3
SPRY2	9.71411e-31	0.468462	0.543	0.258	2.39686e-26	Muscle	SPRY2
SYT1	1.14379e-30	0.444422	0.407	0.162	2.82218e-26	Muscle	SYT1
ODC11	1.17647e-30	0.440585	0.997	0.965	2.90283e-26	Muscle	ODC1
CDO1	1.2964e-30	0.429857	0.49	0.219	3.19874e-26	Muscle	CDO1
GKAP1	1.85057e-30	0.322289	0.42	0.165	4.5661e-26	Muscle	GKAP1
EIF3H	2.61188e-30	0.34276	1	0.995	6.44456e-26	Muscle	EIF3H
RPS4Y1	2.85885e-30	0.302134	1	1	7.05393e-26	Muscle	RPS4Y1
IL17RD	3.68796e-30	0.366855	0.443	0.185	9.09968e-26	Muscle	IL17RD
PLK2	4.85283e-30	0.570202	0.497	0.227	1.19739e-25	Muscle	PLK2
LRRN31	5.62837e-30	0.512364	0.527	0.238	1.38874e-25	Muscle	LRRN3
DBI	8.59835e-30	0.584215	0.96	0.891	2.12156e-25	Muscle	DBI
HUNK	1.39792e-29	0.428887	0.513	0.243	3.44923e-25	Muscle	HUNK
RAPH1	2.35001e-29	0.319379	0.407	0.161	5.79842e-25	Muscle	RAPH1
LEF1	2.65989e-29	0.399618	0.497	0.228	6.56301e-25	Muscle	LEF1
DAG1	3.55684e-29	0.488709	0.437	0.192	8.77615e-25	Muscle	DAG1
RSL1D1	3.57626e-29	0.400702	0.997	0.961	8.82407e-25	Muscle	RSL1D1
RPL31	3.81124e-29	0.29966	1	1	9.40386e-25	Muscle	RPL31
MYL4	5.97736e-29	0.66064	0.123	0.022	1.47485e-24	Muscle	MYL4
OLFML2B	8.35431e-29	0.3235	0.213	0.058	2.06134e-24	Muscle	OLFML2B
TUBB2A	8.41582e-29	0.684254	0.36	0.141	2.07652e-24	Muscle	TUBB2A
LINC01266	1.43534e-28	0.410689	0.307	0.107	3.54156e-24	Muscle	LINC01266
TSPAN2	3.87034e-28	0.321798	0.36	0.134	9.54968e-24	Muscle	TSPAN2
DUSP6	4.05611e-28	0.393598	0.643	0.331	1.0008e-23	Muscle	DUSP6
TMEM471	7.1828e-28	0.51051	0.52	0.259	1.77228e-23	Muscle	TMEM47
NPM1	1.92009e-27	0.25508	1	1	4.73762e-23	Muscle	NPM1
IGDCC4	3.05845e-27	0.277052	0.313	0.11	7.54641e-23	Muscle	IGDCC4
GPC1	3.32238e-27	0.480394	0.433	0.199	8.19765e-23	Muscle	GPC1
ATP10D	6.74804e-27	0.253762	0.253	0.079	1.66501e-22	Muscle	ATP10D
TUBA1A	1.53094e-26	0.479634	1	0.991	3.77745e-22	Muscle	TUBA1A
KIF16B	2.37227e-26	0.34037	0.383	0.158	5.85333e-22	Muscle	KIF16B
RORA	2.51852e-26	0.341042	0.367	0.147	6.2142e-22	Muscle	RORA
SEPTIN61	2.74743e-26	0.547846	0.877	0.698	6.77901e-22	Muscle	SEPTIN6
SAMD5	3.2362e-26	0.346103	0.263	0.088	7.985e-22	Muscle	SAMD5
NEDD4L	3.85509e-26	0.417707	0.517	0.257	9.51206e-22	Muscle	NEDD4L
CRNDE	4.07241e-26	0.416312	0.577	0.3	1.00483e-21	Muscle	CRNDE
DPP6	1.16132e-25	0.271293	0.313	0.113	2.86543e-21	Muscle	DPP6
SLC38A6	1.225e-25	0.269337	0.327	0.122	3.02258e-21	Muscle	SLC38A6
HOMER3	1.26668e-25	0.460813	0.94	0.81	3.1254e-21	Muscle	HOMER3
DUBR	2.08917e-25	0.365547	0.31	0.117	5.15483e-21	Muscle	DUBR
RNASET2	3.35631e-25	0.331397	0.463	0.219	8.28136e-21	Muscle	RNASET2
SMARCD31	9.3355e-25	0.546925	0.683	0.466	2.30344e-20	Muscle	SMARCD3
DHCR7	1.24976e-24	0.423559	0.61	0.344	3.08365e-20	Muscle	DHCR7
PBXIP1	1.30532e-24	0.401459	0.447	0.217	3.22075e-20	Muscle	PBXIP1
HOXA101	1.54912e-24	0.507586	0.54	0.266	3.8223e-20	Muscle	HOXA10
CXADR	2.1695e-24	0.271493	0.497	0.224	5.35303e-20	Muscle	CXADR
MTSS2	2.49107e-24	0.271884	0.267	0.092	6.14646e-20	Muscle	MTSS2
CADPS2	3.54467e-24	0.264438	0.17	0.044	8.74612e-20	Muscle	CADPS2
HSPD1	7.58795e-24	0.351088	1	0.998	1.87225e-19	Muscle	HSPD1
MAN2A1	1.04084e-23	0.496939	0.547	0.308	2.56816e-19	Muscle	MAN2A1
CD24	1.23498e-23	0.372569	0.99	0.891	3.04719e-19	Muscle	CD24
ANXA5	1.30349e-23	0.554768	0.81	0.588	3.21622e-19	Muscle	ANXA5
MT-ND1	1.54924e-23	0.296129	1	1	3.82258e-19	Muscle	MT-ND1
TANC21	1.6867e-23	0.379819	0.66	0.387	4.16176e-19	Muscle	TANC2
NECTIN1	1.73182e-23	0.285064	0.273	0.098	4.2731e-19	Muscle	NECTIN1
CREB3L2	2.23857e-23	0.465806	0.707	0.478	5.52345e-19	Muscle	CREB3L2
PDLIM41	7.63182e-23	0.524099	0.743	0.548	1.88308e-18	Muscle	PDLIM4
NDRG2	8.54219e-23	0.342043	0.533	0.28	2.1077e-18	Muscle	NDRG2
PPP1R3C	9.88672e-23	0.448566	0.303	0.123	2.43945e-18	Muscle	PPP1R3C
DST	1.01948e-22	0.554397	0.733	0.52	2.51547e-18	Muscle	DST
DDAH1	1.3058e-22	0.359463	0.38	0.17	3.22192e-18	Muscle	DDAH1
SERPINB9	1.6882e-22	0.263572	0.203	0.062	4.16546e-18	Muscle	SERPINB9
TTLL7	2.99533e-22	0.377843	0.36	0.161	7.39068e-18	Muscle	TTLL7
CRABP21	6.1973e-22	0.545852	0.967	0.905	1.52912e-17	Muscle	CRABP2
YWHAZ	9.34492e-22	0.585631	0.99	0.965	2.30577e-17	Muscle	YWHAZ
PWWP3B	1.30536e-21	0.284225	0.283	0.109	3.22084e-17	Muscle	PWWP3B
EIF3L	1.36137e-21	0.301039	1	0.99	3.35904e-17	Muscle	EIF3L
UCHL1	1.49242e-21	0.464973	0.873	0.699	3.68239e-17	Muscle	UCHL1
DDIT4	1.57425e-21	0.563919	0.8	0.644	3.88429e-17	Muscle	DDIT4
MYO10	1.83895e-21	0.352146	0.647	0.383	4.53743e-17	Muscle	MYO10
CCBE1	1.93764e-21	0.559593	0.28	0.109	4.78093e-17	Muscle	CCBE1
TACC1	2.029e-21	0.340439	0.423	0.203	5.00635e-17	Muscle	TACC1
CLGN	2.10446e-21	0.281792	0.277	0.105	5.19255e-17	Muscle	CLGN
P4HA2	3.05602e-21	0.261751	0.32	0.131	7.54041e-17	Muscle	P4HA2
SLC25A4	4.32743e-21	0.328157	0.473	0.235	1.06775e-16	Muscle	SLC25A4
MORC4	4.499e-21	0.284944	0.233	0.082	1.11008e-16	Muscle	MORC4
TM7SF2	5.0522e-21	0.29758	0.427	0.202	1.24658e-16	Muscle	TM7SF2
FAM13A	1.01824e-20	0.473635	0.667	0.456	2.5124e-16	Muscle	FAM13A
MAP1A	1.53908e-20	0.311817	0.4	0.19	3.79754e-16	Muscle	MAP1A
RNF165	1.61642e-20	0.319003	0.533	0.289	3.98836e-16	Muscle	RNF165
LARGE1	2.19676e-20	0.297754	0.37	0.169	5.42029e-16	Muscle	LARGE1
TSPAN13	3.16106e-20	0.30312	0.31	0.129	7.7996e-16	Muscle	TSPAN13
PHYH	4.05794e-20	0.286871	0.347	0.154	1.00126e-15	Muscle	PHYH
VPS13C	4.5126e-20	0.334021	0.487	0.255	1.11344e-15	Muscle	VPS13C
PEBP1	5.3559e-20	0.291893	1	0.996	1.32151e-15	Muscle	PEBP1
SNCG	6.484e-20	0.759996	0.713	0.533	1.59986e-15	Muscle	SNCG
RGS17	7.23412e-20	0.250509	0.277	0.108	1.78495e-15	Muscle	RGS17
SYDE2	9.85023e-20	0.327344	0.393	0.189	2.43045e-15	Muscle	SYDE2
ATP2A1-AS1	1.41451e-19	0.268739	0.327	0.141	3.49016e-15	Muscle	ATP2A1-AS1
ARL4C	1.98903e-19	0.410704	0.713	0.489	4.90774e-15	Muscle	ARL4C
JAKMIP2	2.06767e-19	0.336996	0.54	0.308	5.10176e-15	Muscle	JAKMIP2
TNNI11	2.55195e-19	2.47138	0.57	0.414	6.29667e-15	Muscle	TNNI1
DES1	2.64924e-19	2.07307	0.407	0.231	6.53674e-15	Muscle	DES
FBN21	2.91843e-19	0.561121	0.747	0.57	7.20094e-15	Muscle	FBN2
STK261	4.57772e-19	0.27874	0.513	0.277	1.12951e-14	Muscle	STK26
EHD4	4.83426e-19	0.306696	0.37	0.172	1.19281e-14	Muscle	EHD4
PPA1	5.09075e-19	0.388373	0.883	0.767	1.25609e-14	Muscle	PPA1
RPS10	5.20468e-19	0.255164	0.997	0.998	1.2842e-14	Muscle	RPS10
AC245297.31	5.36836e-19	0.333701	0.59	0.343	1.32459e-14	Muscle	AC245297.3
ARID3B	5.66786e-19	0.317122	0.477	0.259	1.39849e-14	Muscle	ARID3B
BAG2	6.30749e-19	0.278535	0.373	0.175	1.55631e-14	Muscle	BAG2
ZEB1	8.99308e-19	0.34787	0.54	0.312	2.21895e-14	Muscle	ZEB1
TCEAL7	1.07893e-18	0.510323	0.7	0.503	2.66215e-14	Muscle	TCEAL7
IMPDH1	2.07839e-18	0.288557	0.38	0.184	5.12822e-14	Muscle	IMPDH1
ZNF219	2.16545e-18	0.280621	0.367	0.175	5.34304e-14	Muscle	ZNF219
CDC14B	3.11817e-18	0.360593	0.44	0.237	7.69378e-14	Muscle	CDC14B
PKIA	3.37707e-18	0.394488	0.6	0.379	8.33258e-14	Muscle	PKIA
GYG1	4.27869e-18	0.466688	0.383	0.196	1.05572e-13	Muscle	GYG1
TPBG	4.86721e-18	0.326557	0.467	0.251	1.20093e-13	Muscle	TPBG
ANO10	5.74348e-18	0.309635	0.42	0.219	1.41715e-13	Muscle	ANO10
ZNF703	1.07261e-17	0.340158	0.513	0.29	2.64657e-13	Muscle	ZNF703
FMOD	1.53155e-17	0.269095	0.26	0.107	3.77894e-13	Muscle	FMOD
EMC10	1.54424e-17	0.835793	0.81	0.7	3.81025e-13	Muscle	EMC10
QDPR	2.20598e-17	0.358639	0.74	0.544	5.44303e-13	Muscle	QDPR
NEIL2	2.36933e-17	0.302618	0.393	0.203	5.84609e-13	Muscle	NEIL2
FXR1	2.57589e-17	0.36045	0.967	0.96	6.35574e-13	Muscle	FXR1
BMERB1	2.82474e-17	0.391534	0.553	0.34	6.96976e-13	Muscle	BMERB1
RPS6KA3	3.24474e-17	0.379475	0.577	0.368	8.00608e-13	Muscle	RPS6KA3
BEX2	3.3112e-17	0.376628	0.617	0.398	8.17005e-13	Muscle	BEX2
NRP2	3.70726e-17	0.553973	0.59	0.397	9.14729e-13	Muscle	NRP2
DCAF11	4.23112e-17	0.31809	0.54	0.318	1.04399e-12	Muscle	DCAF11
CA14	5.5126e-17	0.25913	0.363	0.177	1.36018e-12	Muscle	CA14
TIPARP	5.80029e-17	0.254178	0.357	0.17	1.43116e-12	Muscle	TIPARP
CACNA1A	7.59145e-17	0.462396	0.447	0.256	1.87312e-12	Muscle	CACNA1A
CSTB	8.66633e-17	0.320188	0.88	0.716	2.13833e-12	Muscle	CSTB
WRNIP1	9.11258e-17	0.321986	0.437	0.242	2.24844e-12	Muscle	WRNIP1
NET1	1.00929e-16	0.406343	0.693	0.5	2.49032e-12	Muscle	NET1
PIK3R11	1.15432e-16	0.362055	0.69	0.487	2.84817e-12	Muscle	PIK3R1
ARMCX1	1.30255e-16	0.342744	0.597	0.382	3.21391e-12	Muscle	ARMCX1
NOP53	1.54898e-16	0.270455	0.993	0.979	3.82195e-12	Muscle	NOP53
VEZF1	1.85299e-16	0.362495	0.713	0.531	4.57208e-12	Muscle	VEZF1
GPC4	2.38049e-16	0.255299	0.217	0.084	5.87362e-12	Muscle	GPC4
TACC2	2.46166e-16	0.253111	0.387	0.196	6.0739e-12	Muscle	TACC2
CNKSR3	2.52595e-16	0.323209	0.557	0.343	6.23253e-12	Muscle	CNKSR3
TMEM123	4.05002e-16	0.310788	0.86	0.707	9.99301e-12	Muscle	TMEM123
TCF7L2	5.71669e-16	0.371422	0.793	0.637	1.41054e-11	Muscle	TCF7L2
ASXL31	6.40325e-16	0.2839	0.57	0.345	1.57994e-11	Muscle	ASXL3
PGAM1	6.41602e-16	0.409763	0.89	0.803	1.58309e-11	Muscle	PGAM1
SOBP	6.42361e-16	0.293981	0.44	0.243	1.58496e-11	Muscle	SOBP
SCT	7.91299e-16	0.38185	0.25	0.107	1.95245e-11	Muscle	SCT
IQGAP2	8.37475e-16	0.268114	0.587	0.356	2.06638e-11	Muscle	IQGAP2
NME2	8.42332e-16	0.272334	0.997	0.997	2.07837e-11	Muscle	NME2
BAG1	9.2087e-16	0.325606	0.837	0.712	2.27215e-11	Muscle	BAG1
MT-ND2	1.17388e-15	0.260264	1	1	2.89642e-11	Muscle	MT-ND2
TLE41	1.17974e-15	0.415569	0.86	0.736	2.9109e-11	Muscle	TLE4
PGF	1.35474e-15	0.481722	0.467	0.284	3.34269e-11	Muscle	PGF
GPI	1.42959e-15	0.359191	0.667	0.476	3.52737e-11	Muscle	GPI
SELENOW	2.20213e-15	1.53532	0.95	0.942	5.43353e-11	Muscle	SELENOW
TRIB2	2.76504e-15	0.308619	0.5	0.295	6.82246e-11	Muscle	TRIB2
SH3GLB2	3.33632e-15	0.259445	0.47	0.265	8.23203e-11	Muscle	SH3GLB2
AFF31	8.20897e-15	0.371443	0.72	0.55	2.02548e-10	Muscle	AFF3
AHDC1	9.81518e-15	0.280486	0.527	0.326	2.4218e-10	Muscle	AHDC1
AGL	9.90239e-15	0.341367	0.51	0.314	2.44332e-10	Muscle	AGL
STX16	9.95598e-15	0.316082	0.67	0.472	2.45654e-10	Muscle	STX16
FYN	1.06395e-14	0.36296	0.757	0.611	2.62519e-10	Muscle	FYN
EPB41L3	1.09528e-14	0.37432	0.487	0.301	2.70249e-10	Muscle	EPB41L3
ARHGEF2	1.27664e-14	0.321705	0.467	0.281	3.14998e-10	Muscle	ARHGEF2
NUDT14	1.37428e-14	0.286356	0.41	0.227	3.3909e-10	Muscle	NUDT14
TLE5	1.38259e-14	0.312332	0.793	0.612	3.4114e-10	Muscle	TLE5
ZNF620	1.40066e-14	0.257687	0.4	0.218	3.45599e-10	Muscle	ZNF620
PREX2	1.48615e-14	0.257235	0.42	0.23	3.66693e-10	Muscle	PREX2
SHISA21	1.68556e-14	0.361153	0.39	0.216	4.15895e-10	Muscle	SHISA2
FLRT31	1.84374e-14	0.552163	0.623	0.48	4.54925e-10	Muscle	FLRT3
BNIP3	3.02957e-14	0.602831	0.65	0.504	7.47517e-10	Muscle	BNIP3
COL18A1	3.28021e-14	0.263683	0.693	0.492	8.09358e-10	Muscle	COL18A1
CFL2	3.48306e-14	0.485968	0.71	0.585	8.59409e-10	Muscle	CFL2
ZNHIT3	4.69435e-14	0.30528	0.88	0.767	1.15828e-09	Muscle	ZNHIT3
MID1	4.8356e-14	0.283385	0.387	0.213	1.19314e-09	Muscle	MID1
PRDX1	5.14146e-14	0.311913	1	0.997	1.2686e-09	Muscle	PRDX1
SC5D	6.34281e-14	0.319293	0.597	0.395	1.56503e-09	Muscle	SC5D
RAB31	6.60072e-14	0.314327	0.563	0.367	1.62866e-09	Muscle	RAB31
LRRFIP1	8.08498e-14	0.310331	0.69	0.501	1.99489e-09	Muscle	LRRFIP1
SNHG61	1.02553e-13	0.25057	0.993	0.976	2.53039e-09	Muscle	SNHG6
PLXNA2	1.18456e-13	0.295584	0.427	0.245	2.92279e-09	Muscle	PLXNA2
HOXB9	1.26078e-13	0.253227	0.6	0.371	3.11084e-09	Muscle	HOXB9
DPCD	1.35826e-13	0.295962	0.677	0.496	3.35137e-09	Muscle	DPCD
DANCR	1.43683e-13	0.320496	0.967	0.901	3.54525e-09	Muscle	DANCR
NCALD	1.81171e-13	0.289969	0.52	0.328	4.47022e-09	Muscle	NCALD
LANCL2	2.04532e-13	0.30346	0.36	0.202	5.04663e-09	Muscle	LANCL2
MPC2	2.28168e-13	0.356184	0.667	0.512	5.62982e-09	Muscle	MPC2
PTPRD1	2.37373e-13	0.37259	0.697	0.559	5.85694e-09	Muscle	PTPRD
TMEM88	2.68808e-13	0.325619	0.61	0.424	6.63256e-09	Muscle	TMEM88
COLEC121	2.84846e-13	0.449846	0.537	0.357	7.02829e-09	Muscle	COLEC12
PRTG	3.65778e-13	0.312352	0.84	0.683	9.0252e-09	Muscle	PRTG
SPPL2B	3.7166e-13	0.296518	0.53	0.343	9.17033e-09	Muscle	SPPL2B
SYNE1	4.34627e-13	0.458642	0.49	0.319	1.0724e-08	Muscle	SYNE1
NEXN	4.62231e-13	0.411594	0.413	0.244	1.14051e-08	Muscle	NEXN
MPST	5.08443e-13	0.322079	0.86	0.714	1.25453e-08	Muscle	MPST
FIRRE	6.10758e-13	0.272141	0.487	0.297	1.50698e-08	Muscle	FIRRE
LIMCH11	8.31164e-13	0.781107	0.583	0.459	2.05081e-08	Muscle	LIMCH1
MAGEF1	1.01274e-12	0.286335	0.887	0.776	2.49882e-08	Muscle	MAGEF1
RAC3	1.72458e-12	0.282597	0.523	0.332	4.25523e-08	Muscle	RAC3
INPP4B	2.39282e-12	0.274463	0.337	0.182	5.90405e-08	Muscle	INPP4B
P4HA1	2.51126e-12	0.330756	0.59	0.417	6.19628e-08	Muscle	P4HA1
OBSL1	2.51495e-12	0.263773	0.557	0.366	6.20539e-08	Muscle	OBSL1
PRKAR2A	2.70095e-12	0.272964	0.593	0.388	6.66432e-08	Muscle	PRKAR2A
MIR100HG	3.4226e-12	0.264699	0.423	0.25	8.44493e-08	Muscle	MIR100HG
KLHL23	4.32045e-12	0.293025	0.667	0.482	1.06603e-07	Muscle	KLHL23
CYB5R1	5.07604e-12	0.313643	0.367	0.213	1.25246e-07	Muscle	CYB5R1
TPI1	5.45215e-12	0.257164	0.997	0.999	1.34526e-07	Muscle	TPI1
COL26A1	6.031e-12	0.268536	0.557	0.37	1.48809e-07	Muscle	COL26A1
VDAC3	6.71406e-12	0.269904	0.927	0.848	1.65663e-07	Muscle	VDAC3
SLC38A1	8.14415e-12	0.3089	0.743	0.575	2.00949e-07	Muscle	SLC38A1
LYRM4	8.82287e-12	0.289238	0.743	0.597	2.17695e-07	Muscle	LYRM4
MDFI1	1.00361e-11	0.290523	0.913	0.829	2.4763e-07	Muscle	MDFI
MARCH31	1.15234e-11	0.277604	0.367	0.208	2.84329e-07	Muscle	MARCH3
MEST2	1.15382e-11	0.327334	0.997	0.963	2.84693e-07	Muscle	MEST
ADSL	1.16369e-11	0.265382	0.863	0.747	2.8713e-07	Muscle	ADSL
SETBP11	1.28461e-11	0.255761	0.597	0.401	3.16965e-07	Muscle	SETBP1
EML41	1.37518e-11	0.315224	0.87	0.803	3.39312e-07	Muscle	EML4
BCAT1	2.12345e-11	0.322246	0.79	0.674	5.23941e-07	Muscle	BCAT1
CHD7	2.52831e-11	0.265241	0.89	0.786	6.23836e-07	Muscle	CHD7
MYOM1	2.97066e-11	0.418124	0.123	0.045	7.3298e-07	Muscle	MYOM1
EXOSC5	4.33816e-11	0.254307	0.56	0.379	1.0704e-06	Muscle	EXOSC5
RDH10	4.60553e-11	0.283638	0.303	0.159	1.13637e-06	Muscle	RDH10
MAML3	6.51288e-11	0.269065	0.453	0.289	1.60699e-06	Muscle	MAML3
PLS3	6.9008e-11	0.284257	0.51	0.357	1.7027e-06	Muscle	PLS3
PARD3	6.98978e-11	0.275572	0.677	0.496	1.72466e-06	Muscle	PARD3
SASH1	7.77213e-11	0.27287	0.443	0.275	1.91769e-06	Muscle	SASH1
ZNF706	7.83737e-11	0.310579	0.87	0.759	1.93379e-06	Muscle	ZNF706
NDN1	8.5899e-11	0.321698	0.95	0.897	2.11947e-06	Muscle	NDN
ACSL3	9.07843e-11	0.369036	0.777	0.662	2.24001e-06	Muscle	ACSL3
AGPAT5	1.84418e-10	0.293974	0.493	0.339	4.55032e-06	Muscle	AGPAT5
SNHG5	1.85636e-10	0.251599	0.963	0.94	4.58038e-06	Muscle	SNHG5
TCF4	2.28606e-10	0.268332	0.953	0.889	5.64062e-06	Muscle	TCF4
LINC00665	2.38988e-10	0.273955	0.793	0.665	5.89679e-06	Muscle	LINC00665
FILIP1	2.69089e-10	0.473464	0.21	0.103	6.63951e-06	Muscle	FILIP1
FST	2.93909e-10	0.594309	0.43	0.292	7.2519e-06	Muscle	FST
FOXP1	3.0473e-10	0.272094	0.92	0.89	7.5189e-06	Muscle	FOXP1
ZFHX3	3.74713e-10	0.350565	0.707	0.598	9.24568e-06	Muscle	ZFHX3
TMEM97	4.62469e-10	0.301828	0.853	0.752	1.1411e-05	Muscle	TMEM97
C15orf61	7.07746e-10	0.250286	0.46	0.306	1.74629e-05	Muscle	C15orf61
SLC44A1	7.95664e-10	0.262607	0.443	0.291	1.96322e-05	Muscle	SLC44A1
RTN4	8.45635e-10	0.57627	0.967	0.967	2.08652e-05	Muscle	RTN4
NR3C1	8.62365e-10	0.259829	0.413	0.264	2.1278e-05	Muscle	NR3C1
SULF2	9.38561e-10	0.29171	0.677	0.542	2.31581e-05	Muscle	SULF2
FDFT1	1.06074e-09	0.2923	0.86	0.791	2.61727e-05	Muscle	FDFT1
PRICKLE1	1.80136e-09	0.267569	0.497	0.333	4.44467e-05	Muscle	PRICKLE1
ZFP36L1	1.99179e-09	0.259398	0.937	0.871	4.91455e-05	Muscle	ZFP36L1
ATP2B11	2.3595e-09	0.398894	0.953	0.866	5.82183e-05	Muscle	ATP2B1
SIRT2	3.40393e-09	0.291681	0.367	0.236	8.39885e-05	Muscle	SIRT2
ARMCX2	3.93073e-09	0.295056	0.69	0.569	9.69868e-05	Muscle	ARMCX2
RGS2	7.31589e-09	0.29475	0.35	0.222	0.000180512	Muscle	RGS2
CCN11	9.24432e-09	0.289145	0.877	0.78	0.000228094	Muscle	CCN1
FAM229B	1.17585e-08	0.256671	0.687	0.577	0.00029013	Muscle	FAM229B
ENO1	1.31551e-08	0.254098	0.997	0.998	0.000324589	Muscle	ENO1
FHL11	2.11655e-08	0.293071	0.523	0.36	0.000522237	Muscle	FHL1
RALGPS2	2.1192e-08	0.534579	0.583	0.493	0.00052289	Muscle	RALGPS2
MSRB2	4.47474e-08	0.256065	0.857	0.806	0.0011041	Muscle	MSRB2
NCOA1	7.09477e-08	0.270521	0.453	0.324	0.00175056	Muscle	NCOA1
LRRC75A	1.30436e-07	0.311535	0.58	0.466	0.00321839	Muscle	LRRC75A
REV3L	7.07e-07	0.278712	0.663	0.563	0.0174445	Muscle	REV3L
SVIL1	8.37673e-07	0.254451	0.547	0.431	0.0206687	Muscle	SVIL
DLG1	1.01366e-06	0.251251	0.66	0.582	0.0250111	Muscle	DLG1
ACAT2	2.29371e-06	0.317973	0.793	0.72	0.0565949	Muscle	ACAT2
TNNT3	5.22287e-06	0.269748	0.17	0.093	0.128869	Muscle	TNNT3
KIF1B	6.5245e-06	0.254307	0.637	0.534	0.160986	Muscle	KIF1B
MEF2C	1.40017e-05	0.821937	0.47	0.402	0.345478	Muscle	MEF2C
ANKRD36C	1.5752e-05	0.266118	0.38	0.276	0.388666	Muscle	ANKRD36C
UBE2E31	2.34973e-05	0.457232	0.99	0.982	0.579773	Muscle	UBE2E3
CCNG2	6.34329e-05	0.280945	0.623	0.593	1	Muscle	CCNG2
MAP1B	0.000465862	0.439887	0.797	0.769	1	Muscle	MAP1B
HSPB2	0.00280713	0.35295	0.263	0.208	1	Muscle	HSPB2
PDE4DIP	0.00420435	0.257517	0.31	0.253	1	Muscle	PDE4DIP
LINC00342	0.00981762	0.270409	0.42	0.358	1	Muscle	LINC00342
EGFL7	0	3.56516	0.967	0.356	0	Endothelium	EGFL7
TFPI	0	3.53885	0.884	0.201	0	Endothelium	TFPI
PLVAP	0	3.17267	0.877	0.175	0	Endothelium	PLVAP
KDR	0	3.11874	0.809	0.069	0	Endothelium	KDR
VAMP5	0	2.98809	0.923	0.266	0	Endothelium	VAMP5
S100A16	0	2.9185	0.864	0.112	0	Endothelium	S100A16
ECSCR	0	2.8851	0.89	0.01	0	Endothelium	ECSCR
HAPLN1	0	2.87856	0.781	0.169	0	Endothelium	HAPLN1
CALCRL	0	2.80933	0.862	0.116	0	Endothelium	CALCRL
CDH5	0	2.6056	0.833	0.007	0	Endothelium	CDH5
ESAM	0	2.54633	0.829	0.022	0	Endothelium	ESAM
FLT1	0	2.37459	0.774	0.026	0	Endothelium	FLT1
PECAM1	0	2.35995	0.838	0.012	0	Endothelium	PECAM1
CD34	0	2.30802	0.796	0.008	0	Endothelium	CD34
SOX18	0	2.28001	0.809	0.021	0	Endothelium	SOX18
LMO2	0	2.26806	0.829	0.059	0	Endothelium	LMO2
APLNR	0	2.21064	0.643	0.005	0	Endothelium	APLNR
TIE1	0	2.1237	0.776	0.032	0	Endothelium	TIE1
EMCN	0	2.07499	0.811	0.137	0	Endothelium	EMCN
GJA4	0	2.06287	0.265	0.006	0	Endothelium	GJA4
ICAM2	0	2.04606	0.746	0.009	0	Endothelium	ICAM2
GIMAP4	0	1.99312	0.772	0.014	0	Endothelium	GIMAP4
PLXND1	0	1.96161	0.809	0.155	0	Endothelium	PLXND1
CD93	0	1.96161	0.743	0.009	0	Endothelium	CD93
KLF2	0	1.95786	0.638	0.051	0	Endothelium	KLF2
ENG	0	1.95018	0.746	0.081	0	Endothelium	ENG
CLDN5	0	1.9488	0.693	0.06	0	Endothelium	CLDN5
PROCR	0	1.84557	0.68	0.009	0	Endothelium	PROCR
MMRN1	0	1.74724	0.675	0.014	0	Endothelium	MMRN1
CLEC14A	0	1.74307	0.456	0.004	0	Endothelium	CLEC14A
CAVIN2	0	1.72664	0.612	0.019	0	Endothelium	CAVIN2
LYL1	0	1.69099	0.754	0.027	0	Endothelium	LYL1
SMAGP	0	1.62443	0.645	0.029	0	Endothelium	SMAGP
NT5E	0	1.61771	0.693	0.013	0	Endothelium	NT5E
MYCT1	0	1.60625	0.743	0.002	0	Endothelium	MYCT1
PLAAT31	0	1.51996	0.669	0.043	0	Endothelium	PLAAT3
CAVIN1	0	1.50969	0.68	0.039	0	Endothelium	CAVIN1
ERG	0	1.50737	0.697	0.04	0	Endothelium	ERG
MTUS1	0	1.49753	0.577	0.04	0	Endothelium	MTUS1
KANK3	0	1.4836	0.614	0.008	0	Endothelium	KANK3
RASIP1	0	1.48052	0.741	0.108	0	Endothelium	RASIP1
ADAM15	0	1.47338	0.647	0.072	0	Endothelium	ADAM15
HHEX	0	1.46714	0.675	0.013	0	Endothelium	HHEX
RNASE1	0	1.46095	0.632	0.031	0	Endothelium	RNASE1
MMRN2	0	1.43851	0.66	0.032	0	Endothelium	MMRN2
ADCY4	0	1.43576	0.66	0.017	0	Endothelium	ADCY4
ADGRF5	0	1.4063	0.634	0.005	0	Endothelium	ADGRF5
TCIM	0	1.39472	0.482	0.035	0	Endothelium	TCIM
PROX1	0	1.38562	0.395	0.026	0	Endothelium	PROX1
EFNA1	0	1.38507	0.647	0.074	0	Endothelium	EFNA1
ADGRL4	0	1.37508	0.621	0.021	0	Endothelium	ADGRL4
TM4SF18	0	1.36957	0.537	0.001	0	Endothelium	TM4SF18
A2M	0	1.36584	0.592	0.027	0	Endothelium	A2M
ENTPD1	0	1.35885	0.594	0.032	0	Endothelium	ENTPD1
AFAP1L1	0	1.35091	0.658	0.018	0	Endothelium	AFAP1L1
RASGRP3	0	1.3411	0.629	0.014	0	Endothelium	RASGRP3
CD9	0	1.34078	0.522	0.027	0	Endothelium	CD9
MADCAM1	0	1.33307	0.603	0.015	0	Endothelium	MADCAM1
SOX17	0	1.32104	0.471	0.005	0	Endothelium	SOX17
GMFG	0	1.31411	0.59	0.026	0	Endothelium	GMFG
GIMAP1	0	1.27411	0.627	0.01	0	Endothelium	GIMAP1
FXYD5	0	1.26771	0.691	0.093	0	Endothelium	FXYD5
SHE	0	1.24852	0.64	0.005	0	Endothelium	SHE
TEK	0	1.23796	0.586	0.029	0	Endothelium	TEK
PTPRB	0	1.22146	0.57	0.009	0	Endothelium	PTPRB
SOX7	0	1.22041	0.596	0.01	0	Endothelium	SOX7
VWF	0	1.19418	0.452	0.003	0	Endothelium	VWF
DUSP5	0	1.17501	0.588	0.037	0	Endothelium	DUSP5
RAPGEF5	0	1.17405	0.588	0.03	0	Endothelium	RAPGEF5
FAM43A	0	1.1618	0.566	0.044	0	Endothelium	FAM43A
GIMAP8	0	1.13604	0.594	0.005	0	Endothelium	GIMAP8
DIPK2B	0	1.1218	0.557	0.001	0	Endothelium	DIPK2B
VAV3	0	1.11539	0.618	0.044	0	Endothelium	VAV3
SCARF1	0	1.11288	0.592	0.009	0	Endothelium	SCARF1
CAV1	0	1.11152	0.469	0.012	0	Endothelium	CAV1
GIMAP5	0	1.11138	0.5	0.007	0	Endothelium	GIMAP5
NOSTRIN	0	1.08462	0.496	0.023	0	Endothelium	NOSTRIN
LAPTM5	0	1.05954	0.612	0.023	0	Endothelium	LAPTM5
DYSF	0	1.0403	0.55	0.017	0	Endothelium	DYSF
HPGD	0	1.03465	0.428	0.019	0	Endothelium	HPGD
IL32	0	1.02879	0.371	0.007	0	Endothelium	IL32
RHOJ	0	1.0256	0.599	0.07	0	Endothelium	RHOJ
ACVRL1	0	1.01902	0.57	0.018	0	Endothelium	ACVRL1
KLHL4	0	1.01132	0.596	0.049	0	Endothelium	KLHL4
CD40	0	0.977408	0.498	0.005	0	Endothelium	CD40
THSD1	0	0.959908	0.555	0.018	0	Endothelium	THSD1
BCL6B	0	0.957657	0.507	0.005	0	Endothelium	BCL6B
TMEM204	0	0.956227	0.581	0.034	0	Endothelium	TMEM204
ROBO4	0	0.95331	0.546	0.008	0	Endothelium	ROBO4
GDPD5	0	0.944515	0.524	0.023	0	Endothelium	GDPD5
FLT4	0	0.940777	0.515	0.018	0	Endothelium	FLT4
DOCK91	0	0.898648	0.509	0.037	0	Endothelium	DOCK9
KCNK6	0	0.896656	0.458	0.021	0	Endothelium	KCNK6
EPAS1	0	0.894309	0.303	0.012	0	Endothelium	EPAS1
BAALC	0	0.859748	0.476	0.022	0	Endothelium	BAALC
FGD5	0	0.857885	0.546	0.031	0	Endothelium	FGD5
TCTEX1D1	0	0.856894	0.511	0.044	0	Endothelium	TCTEX1D1
STAB1	0	0.850452	0.515	0.015	0	Endothelium	STAB1
RCSD1	0	0.846353	0.454	0.023	0	Endothelium	RCSD1
PRKCH	0	0.820391	0.515	0.009	0	Endothelium	PRKCH
CD109	0	0.811328	0.48	0.027	0	Endothelium	CD109
TMEM255B	0	0.806873	0.48	0.009	0	Endothelium	TMEM255B
IL3RA	0	0.794926	0.373	0.012	0	Endothelium	IL3RA
ARHGEF15	0	0.766014	0.43	0.002	0	Endothelium	ARHGEF15
PCDH12	0	0.763956	0.458	0.008	0	Endothelium	PCDH12
SHANK3	0	0.761221	0.491	0.046	0	Endothelium	SHANK3
CCM2L	0	0.735977	0.452	0.008	0	Endothelium	CCM2L
GIMAP7	0	0.732199	0.34	0.002	0	Endothelium	GIMAP7
ICA1	0	0.731456	0.478	0.035	0	Endothelium	ICA1
STAB2	0	0.72905	0.221	0	0	Endothelium	STAB2
F2RL2	0	0.698011	0.404	0.003	0	Endothelium	F2RL2
EXOC3L1	0	0.693194	0.445	0.007	0	Endothelium	EXOC3L1
AHR	0	0.661433	0.393	0.023	0	Endothelium	AHR
PCAT19	0	0.649567	0.351	0.001	0	Endothelium	PCAT19
ADORA2A	0	0.63485	0.368	0.012	0	Endothelium	ADORA2A
CAV2	0	0.632403	0.388	0.019	0	Endothelium	CAV2
ATP8B1	0	0.622625	0.404	0.015	0	Endothelium	ATP8B1
GIMAP6	0	0.618054	0.362	0.005	0	Endothelium	GIMAP6
RBP5	0	0.617357	0.331	0.006	0	Endothelium	RBP5
DLL4	0	0.611477	0.213	0.002	0	Endothelium	DLL4
JAG2	0	0.591906	0.305	0.01	0	Endothelium	JAG2
FAM78A	0	0.586198	0.386	0.021	0	Endothelium	FAM78A
NOVA2	0	0.567166	0.346	0.006	0	Endothelium	NOVA2
SPNS2	0	0.553561	0.368	0.009	0	Endothelium	SPNS2
TAL1	0	0.550528	0.331	0.008	0	Endothelium	TAL1
MFNG	0	0.546748	0.342	0.011	0	Endothelium	MFNG
GPR182	0	0.537495	0.303	0	0	Endothelium	GPR182
CREG2	0	0.507524	0.261	0.001	0	Endothelium	CREG2
DMTN	0	0.503539	0.309	0.006	0	Endothelium	DMTN
CETP	0	0.482862	0.268	0.001	0	Endothelium	CETP
GRAP	0	0.481357	0.333	0.012	0	Endothelium	GRAP
ABCG1	0	0.480767	0.32	0.016	0	Endothelium	ABCG1
THBD	0	0.475647	0.276	0.006	0	Endothelium	THBD
FAM124B	0	0.470925	0.235	0.003	0	Endothelium	FAM124B
S100P	0	0.449947	0.252	0.003	0	Endothelium	S100P
HID1	0	0.444378	0.3	0.005	0	Endothelium	HID1
MYO7A	0	0.437854	0.294	0.009	0	Endothelium	MYO7A
PPP1R16B	0	0.430809	0.254	0.004	0	Endothelium	PPP1R16B
USHBP1	0	0.429321	0.285	0.008	0	Endothelium	USHBP1
MRC1	0	0.398698	0.32	0.013	0	Endothelium	MRC1
PDE2A	0	0.396657	0.248	0.002	0	Endothelium	PDE2A
AC110611.2	0	0.394419	0.239	0.001	0	Endothelium	AC110611.2
TMEM233	0	0.393966	0.235	0.001	0	Endothelium	TMEM233
MLKL	0	0.393181	0.254	0.007	0	Endothelium	MLKL
CLEC1A	0	0.382658	0.235	0.002	0	Endothelium	CLEC1A
LHX6	0	0.353254	0.2	0.001	0	Endothelium	LHX6
AP000459.2	0	0.333622	0.195	0.001	0	Endothelium	AP000459.2
AL353138.1	0	0.328595	0.206	0	0	Endothelium	AL353138.1
AC087627.1	0	0.316404	0.171	0	0	Endothelium	AC087627.1
TDRD10	0	0.283787	0.197	0.002	0	Endothelium	TDRD10
ARHGAP27	1.14355e-306	0.443032	0.294	0.012	2.8216e-302	Endothelium	ARHGAP27
MTSS1	4.01008e-305	1.26441	0.695	0.111	9.89446e-301	Endothelium	MTSS1
SEL1L3	1.0277e-299	0.486108	0.305	0.014	2.53574e-295	Endothelium	SEL1L3
RAMP2	1.39413e-290	3.90761	1	0.581	3.43987e-286	Endothelium	RAMP2
TINAGL1	2.52947e-290	0.559128	0.318	0.017	6.24121e-286	Endothelium	TINAGL1
TMEM173	8.1342e-281	0.754423	0.465	0.046	2.00703e-276	Endothelium	TMEM173
LYN	2.37668e-280	0.818967	0.539	0.065	5.86423e-276	Endothelium	LYN
TLL2	5.82627e-280	0.353492	0.23	0.007	1.43757e-275	Endothelium	TLL2
GPR4	2.63023e-279	0.252007	0.154	0.001	6.48984e-275	Endothelium	GPR4
CCDC85B	1.65354e-278	2.30666	0.98	0.509	4.07994e-274	Endothelium	CCDC85B
AL137186.2	1.80324e-275	0.359299	0.219	0.006	4.44932e-271	Endothelium	AL137186.2
TLR4	1.80793e-274	0.477762	0.342	0.022	4.46089e-270	Endothelium	TLR4
TLL1	1.18416e-272	0.323551	0.143	0.001	2.9218e-268	Endothelium	TLL1
HAPLN3	3.89615e-272	1.72675	0.781	0.194	9.61337e-268	Endothelium	HAPLN3
CYP26B1	6.88351e-270	0.473277	0.254	0.01	1.69844e-265	Endothelium	CYP26B1
GGT5	2.90974e-269	0.55573	0.338	0.023	7.17949e-265	Endothelium	GGT5
NPDC1	4.9745e-269	1.06393	0.5	0.06	1.22741e-264	Endothelium	NPDC1
FILIP11	5.58292e-269	1.21627	0.586	0.083	1.37753e-264	Endothelium	FILIP1
CEACAM21	2.08627e-267	0.309894	0.221	0.007	5.14767e-263	Endothelium	CEACAM21
PRCP	2.70562e-266	3.01318	0.897	0.37	6.67585e-262	Endothelium	PRCP
FAM241A	7.58018e-263	0.462458	0.318	0.02	1.87033e-258	Endothelium	FAM241A
EDN1	9.41651e-263	1.64553	0.353	0.027	2.32343e-258	Endothelium	EDN1
HLA-E	1.43557e-260	1.76964	0.789	0.21	3.54212e-256	Endothelium	HLA-E
UPP1	8.4369e-260	0.70727	0.428	0.042	2.08172e-255	Endothelium	UPP1
LGALS7B	5.13079e-258	0.316296	0.215	0.007	1.26597e-253	Endothelium	LGALS7B
ABI3	2.17914e-257	0.625983	0.419	0.04	5.3768e-253	Endothelium	ABI3
TM4SF1	2.8833e-257	1.10332	0.327	0.022	7.11426e-253	Endothelium	TM4SF1
GNG11	9.87089e-257	2.87553	1	0.63	2.43554e-252	Endothelium	GNG11
ICAM1	2.68486e-250	0.364987	0.25	0.011	6.62463e-246	Endothelium	ICAM1
NLRC3	6.96863e-248	0.252698	0.169	0.003	1.71944e-243	Endothelium	NLRC3
IGFBP4	3.03945e-247	2.61605	0.996	0.597	7.49954e-243	Endothelium	IGFBP4
PTPRE	3.46182e-240	0.667825	0.463	0.054	8.5417e-236	Endothelium	PTPRE
PTPRM	1.81987e-238	0.840952	0.55	0.083	4.49035e-234	Endothelium	PTPRM
COL15A1	2.41199e-238	0.570487	0.184	0.005	5.95133e-234	Endothelium	COL15A1
SH2B3	2.53431e-237	0.610631	0.414	0.043	6.25316e-233	Endothelium	SH2B3
PLK21	1.05712e-235	1.65979	0.779	0.21	2.60835e-231	Endothelium	PLK2
OAS1	4.56192e-234	0.585418	0.32	0.024	1.12561e-229	Endothelium	OAS1
TNFRSF1B	1.18647e-229	0.523621	0.314	0.023	2.9275e-225	Endothelium	TNFRSF1B
CLSTN3	2.4488e-227	0.816896	0.511	0.074	6.04216e-223	Endothelium	CLSTN3
NOTCH4	3.28708e-225	1.05092	0.428	0.051	8.11053e-221	Endothelium	NOTCH4
CRACR2B	1.43325e-224	0.610612	0.43	0.05	3.53639e-220	Endothelium	CRACR2B
TSPO	2.46532e-223	1.04345	0.553	0.092	6.08294e-219	Endothelium	TSPO
ELK3	4.55957e-220	2.08514	0.816	0.31	1.12503e-215	Endothelium	ELK3
TGFB1	7.31578e-220	1.69549	0.789	0.255	1.8051e-215	Endothelium	TGFB1
TSPAN18	4.1898e-219	1.38276	0.759	0.21	1.03379e-214	Endothelium	TSPAN18
GALNT18	4.44264e-219	0.486935	0.309	0.024	1.09618e-214	Endothelium	GALNT18
DOCK6	1.64328e-218	0.807307	0.535	0.085	4.05463e-214	Endothelium	DOCK6
ANXA2R	2.05703e-218	0.282197	0.182	0.006	5.07553e-214	Endothelium	ANXA2R
N4BP3	6.72232e-218	0.400847	0.246	0.014	1.65866e-213	Endothelium	N4BP3
CFAP43	6.18048e-217	0.523982	0.294	0.022	1.52497e-212	Endothelium	CFAP43
TMC7	1.68767e-215	0.347955	0.224	0.011	4.16416e-211	Endothelium	TMC7
CASP10	2.86361e-215	0.325151	0.197	0.008	7.06568e-211	Endothelium	CASP10
HSPG2	7.0108e-215	2.58313	0.794	0.279	1.72984e-210	Endothelium	HSPG2
TRG-AS1	3.27453e-214	0.33442	0.221	0.011	8.07957e-210	Endothelium	TRG-AS1
JCAD	6.78713e-213	0.882758	0.566	0.101	1.67466e-208	Endothelium	JCAD
TGFBR2	6.21516e-212	1.0029	0.645	0.139	1.53353e-207	Endothelium	TGFBR2
KIT	1.23419e-210	0.679507	0.399	0.046	3.04525e-206	Endothelium	KIT
ETS2	2.8056e-210	1.80094	0.741	0.228	6.92255e-206	Endothelium	ETS2
PPP1R13B	4.99516e-208	0.696412	0.502	0.077	1.23251e-203	Endothelium	PPP1R13B
HSPB1	1.42707e-204	1.83585	1	0.899	3.52115e-200	Endothelium	HSPB1
CALM1	2.00253e-204	1.71671	0.998	0.957	4.94105e-200	Endothelium	CALM1
S1PR1	7.40589e-202	0.594504	0.425	0.055	1.82733e-197	Endothelium	S1PR1
FKBP1A	4.84018e-201	1.5256	1	0.907	1.19427e-196	Endothelium	FKBP1A
FAM107B	1.03555e-200	1.9417	0.961	0.554	2.55511e-196	Endothelium	FAM107B
TSPAN131	2.42431e-199	1.0869	0.579	0.113	5.98175e-195	Endothelium	TSPAN13
ITGA2	5.34664e-199	0.505317	0.285	0.023	1.31923e-194	Endothelium	ITGA2
GBP4	1.80071e-194	0.825906	0.25	0.017	4.44306e-190	Endothelium	GBP4
UBTD1	2.34646e-193	0.892754	0.559	0.11	5.78966e-189	Endothelium	UBTD1
ARHGAP29	5.20457e-192	1.68761	0.789	0.288	1.28417e-187	Endothelium	ARHGAP29
PLEKHG1	7.60781e-192	0.808477	0.515	0.089	1.87715e-187	Endothelium	PLEKHG1
F11R	8.56675e-192	0.641534	0.423	0.057	2.11376e-187	Endothelium	F11R
EHD2	2.7862e-191	0.53491	0.344	0.037	6.87467e-187	Endothelium	EHD2
IL33	1.04234e-190	0.442328	0.103	0.001	2.57187e-186	Endothelium	IL33
CFP	1.64306e-190	0.349199	0.195	0.009	4.05409e-186	Endothelium	CFP
PREX1	1.77582e-190	0.730212	0.439	0.063	4.38167e-186	Endothelium	PREX1
ELMO1	4.32434e-190	0.486041	0.303	0.028	1.06699e-185	Endothelium	ELMO1
INPP5D	4.65164e-190	0.3045	0.2	0.01	1.14775e-185	Endothelium	INPP5D
TGM2	7.70924e-189	0.923297	0.535	0.098	1.90218e-184	Endothelium	TGM2
PRRG3	3.47418e-187	0.578299	0.36	0.042	8.57219e-183	Endothelium	PRRG3
MAPK11	1.20401e-186	0.413617	0.289	0.025	2.97078e-182	Endothelium	MAPK11
MEF2C1	4.08087e-186	1.60563	0.888	0.381	1.00691e-181	Endothelium	MEF2C
RPS6KA2	5.40524e-184	0.72371	0.45	0.07	1.33369e-179	Endothelium	RPS6KA2
TACC11	1.39531e-183	1.12283	0.686	0.187	3.4428e-179	Endothelium	TACC1
CPNE5	1.80731e-183	0.347405	0.246	0.018	4.45936e-179	Endothelium	CPNE5
MSN	2.93991e-183	1.58775	0.798	0.325	7.25392e-179	Endothelium	MSN
SPOCK2	6.91475e-183	0.548855	0.401	0.052	1.70614e-178	Endothelium	SPOCK2
WWTR1	1.94075e-182	1.43551	0.787	0.302	4.7886e-178	Endothelium	WWTR1
SPTBN1	3.28357e-182	1.75231	0.996	0.677	8.10188e-178	Endothelium	SPTBN1
S100A6	3.30066e-182	2.35657	0.857	0.405	8.14405e-178	Endothelium	S100A6
LDB21	1.47695e-181	1.58442	0.84	0.367	3.64423e-177	Endothelium	LDB2
LIMCH12	8.1927e-180	1.55734	0.958	0.44	2.02147e-175	Endothelium	LIMCH1
TMEM881	1.37027e-179	1.71699	0.873	0.408	3.381e-175	Endothelium	TMEM88
ACP5	8.57232e-179	0.269661	0.158	0.006	2.11513e-174	Endothelium	ACP5
DIPK1B	2.07847e-178	1.41896	0.932	0.531	5.12841e-174	Endothelium	DIPK1B
HOXD1	4.08751e-177	0.546765	0.342	0.039	1.00855e-172	Endothelium	HOXD1
KIAA1671	6.73076e-177	0.59515	0.375	0.048	1.66075e-172	Endothelium	KIAA1671
PALD1	5.93775e-176	0.607899	0.397	0.056	1.46508e-171	Endothelium	PALD1
EMP1	1.08265e-175	0.477741	0.145	0.005	2.67132e-171	Endothelium	EMP1
CRIP2	1.11021e-174	1.40013	0.732	0.241	2.73934e-170	Endothelium	CRIP2
MYO6	1.09154e-173	1.1188	0.706	0.204	2.69327e-169	Endothelium	MYO6
DENND3	1.33954e-173	0.273267	0.191	0.01	3.30518e-169	Endothelium	DENND3
CD200	1.92297e-173	1.2624	0.651	0.18	4.74473e-169	Endothelium	CD200
LPAR6	2.98935e-173	1.34317	0.713	0.23	7.37593e-169	Endothelium	LPAR6
ZC3HAV1	9.35655e-173	0.523496	0.395	0.054	2.30864e-168	Endothelium	ZC3HAV1
TUBB6	3.45396e-172	1.37569	0.739	0.237	8.5223e-168	Endothelium	TUBB6
TNFAIP2	1.04994e-171	0.31661	0.215	0.014	2.59061e-167	Endothelium	TNFAIP2
TSPAN11	4.75469e-171	0.55626	0.404	0.058	1.17317e-166	Endothelium	TSPAN11
CARD8-AS1	1.25798e-170	0.517374	0.362	0.046	3.10394e-166	Endothelium	CARD8-AS1
IPO11	2.50429e-170	0.982806	0.649	0.177	6.17907e-166	Endothelium	IPO11
C2CD4B	1.64382e-169	0.252007	0.103	0.001	4.05595e-165	Endothelium	C2CD4B
PARVB	3.0829e-168	1.09118	0.706	0.219	7.60674e-164	Endothelium	PARVB
ATP8A1	9.27457e-167	0.579503	0.408	0.061	2.28841e-162	Endothelium	ATP8A1
SP100	4.0821e-166	0.35743	0.241	0.019	1.00722e-161	Endothelium	SP100
NMI	3.28315e-165	0.335376	0.254	0.022	8.10084e-161	Endothelium	NMI
SH3TC1	1.30361e-164	0.443134	0.307	0.034	3.21653e-160	Endothelium	SH3TC1
ARPC1B	1.45562e-164	1.37341	0.794	0.321	3.5916e-160	Endothelium	ARPC1B
THEM6	2.56441e-164	0.783415	0.533	0.112	6.32742e-160	Endothelium	THEM6
LAMA4	8.20276e-164	1.26287	0.654	0.183	2.02395e-159	Endothelium	LAMA4
RDX	2.0344e-163	1.41699	1	0.924	5.01968e-159	Endothelium	RDX
SNRK	1.29549e-162	1.02437	0.675	0.203	3.1965e-158	Endothelium	SNRK
FAR2	2.39446e-161	0.642028	0.478	0.087	5.9081e-157	Endothelium	FAR2
OSTF1	3.50437e-161	0.624581	0.496	0.093	8.64669e-157	Endothelium	OSTF1
ALPK31	4.93218e-160	0.860336	0.59	0.143	1.21697e-155	Endothelium	ALPK3
AC008149.2	5.36364e-159	0.276889	0.2	0.013	1.32342e-154	Endothelium	AC008149.2
PARP14	1.50807e-158	0.408257	0.285	0.03	3.72102e-154	Endothelium	PARP14
TMSB101	4.99387e-157	0.798388	1	0.999	1.23219e-152	Endothelium	TMSB10
ARHGAP31	1.31065e-156	0.548001	0.382	0.057	3.2339e-152	Endothelium	ARHGAP31
UBASH3B	1.20375e-155	0.366698	0.213	0.016	2.97013e-151	Endothelium	UBASH3B
MYL6	5.7053e-155	0.963857	1	1	1.40773e-150	Endothelium	MYL6
SLC22A23	2.88662e-153	0.374038	0.25	0.023	7.12245e-149	Endothelium	SLC22A23
SRRM3	1.64266e-152	0.250356	0.184	0.011	4.05311e-148	Endothelium	SRRM3
ANXA2	3.7709e-152	1.63583	0.985	0.711	9.30432e-148	Endothelium	ANXA2
SIPA1	7.7628e-152	0.793621	0.564	0.136	1.91539e-147	Endothelium	SIPA1
SRGN	8.11848e-152	0.70884	0.213	0.016	2.00315e-147	Endothelium	SRGN
DLGAP1-AS1	1.65756e-151	0.3587	0.237	0.021	4.08985e-147	Endothelium	DLGAP1-AS1
ITGA5	2.24993e-151	1.14567	0.684	0.224	5.55147e-147	Endothelium	ITGA5
CD47	3.42419e-151	0.882615	0.599	0.157	8.44885e-147	Endothelium	CD47
GNAI2	1.59372e-150	1.06	1	0.96	3.93234e-146	Endothelium	GNAI2
REEP1	1.80434e-150	0.284477	0.195	0.013	4.45202e-146	Endothelium	REEP1
NRP21	2.90845e-150	2.45512	0.807	0.384	7.17632e-146	Endothelium	NRP2
MYL12A	1.05087e-149	1.11735	1	0.952	2.59291e-145	Endothelium	MYL12A
CXCL2	1.17452e-147	0.278218	0.123	0.004	2.89801e-143	Endothelium	CXCL2
LRRC32	2.08931e-147	0.548642	0.39	0.063	5.15517e-143	Endothelium	LRRC32
S100A101	3.31254e-147	1.62215	0.914	0.44	8.17336e-143	Endothelium	S100A10
KCNN3	3.56949e-147	0.37389	0.246	0.023	8.80736e-143	Endothelium	KCNN3
TPM3	1.38281e-146	1.08642	0.998	0.962	3.41194e-142	Endothelium	TPM3
CPNE2	3.13041e-146	0.87172	0.614	0.171	7.72397e-142	Endothelium	CPNE2
RHOC	2.71756e-145	1.21126	0.993	0.839	6.70532e-141	Endothelium	RHOC
CHST1	5.96204e-145	0.321156	0.204	0.016	1.47107e-140	Endothelium	CHST1
PMP22	1.81983e-144	1.12671	0.596	0.158	4.49025e-140	Endothelium	PMP22
TAGLN2	5.44295e-144	1.43495	0.728	0.277	1.34299e-139	Endothelium	TAGLN2
IGFBP21	1.08154e-143	1.36222	0.998	0.818	2.66858e-139	Endothelium	IGFBP2
MT2A	1.05101e-142	0.480858	0.417	0.074	2.59325e-138	Endothelium	MT2A
ZNF467	2.04253e-142	0.749934	0.537	0.128	5.03973e-138	Endothelium	ZNF467
CRYL1	1.54193e-141	0.446498	0.325	0.044	3.80455e-137	Endothelium	CRYL1
PPM1F	5.20862e-140	0.923013	0.614	0.185	1.28518e-135	Endothelium	PPM1F
RALB	1.9711e-139	1.27414	0.776	0.375	4.86349e-135	Endothelium	RALB
IRX3	4.50841e-139	0.513742	0.3	0.039	1.1124e-134	Endothelium	IRX3
THY1	6.26205e-138	1.36787	0.629	0.201	1.5451e-133	Endothelium	THY1
PDE8A	2.55567e-137	0.560055	0.401	0.072	6.30585e-133	Endothelium	PDE8A
SLC2A3	3.58166e-136	0.950019	0.579	0.159	8.83738e-132	Endothelium	SLC2A3
LFNG	8.03655e-136	0.554636	0.368	0.061	1.98294e-131	Endothelium	LFNG
NRARP	8.64714e-135	0.775537	0.353	0.056	2.13359e-130	Endothelium	NRARP
VASH1	1.1289e-134	0.861146	0.544	0.142	2.78544e-130	Endothelium	VASH1
STON2	2.53764e-134	0.551822	0.445	0.086	6.26136e-130	Endothelium	STON2
ITM2B	4.31836e-134	1.26794	1	0.965	1.06551e-129	Endothelium	ITM2B
CARD10	4.78018e-134	0.469665	0.373	0.062	1.17946e-129	Endothelium	CARD10
COL4A1	5.5694e-134	1.42692	0.976	0.677	1.37419e-129	Endothelium	COL4A1
SLC9A3R2	5.68456e-134	1.46095	0.868	0.461	1.40261e-129	Endothelium	SLC9A3R2
SH2D3C	7.12069e-133	0.658902	0.465	0.099	1.75696e-128	Endothelium	SH2D3C
TRAF3IP2	1.0563e-132	0.544415	0.366	0.062	2.60631e-128	Endothelium	TRAF3IP2
FOXO1	1.91922e-132	0.700388	0.522	0.127	4.73548e-128	Endothelium	FOXO1
FCGRT	7.47354e-132	0.991598	0.664	0.229	1.84402e-127	Endothelium	FCGRT
ITSN2	3.07515e-131	0.684663	0.5	0.118	7.58763e-127	Endothelium	ITSN2
TMSB4X	2.27859e-130	1.13608	1	0.998	5.62218e-126	Endothelium	TMSB4X
FGF2	6.29606e-130	0.753725	0.474	0.11	1.55349e-125	Endothelium	FGF2
TNFAIP8L1	7.97752e-130	0.766462	0.526	0.131	1.96837e-125	Endothelium	TNFAIP8L1
TSPAN15	1.49285e-129	0.527511	0.408	0.078	3.68347e-125	Endothelium	TSPAN15
CHST7	3.32692e-129	0.324362	0.248	0.028	8.20884e-125	Endothelium	CHST7
TJP2	1.17637e-128	0.507769	0.371	0.064	2.90257e-124	Endothelium	TJP2
PNP	1.55123e-128	0.740226	0.439	0.093	3.82749e-124	Endothelium	PNP
ANXA1	4.19955e-128	1.19368	0.397	0.075	1.0362e-123	Endothelium	ANXA1
GATA2	6.69862e-128	0.560727	0.397	0.074	1.65282e-123	Endothelium	GATA2
RALA	4.07222e-127	1.07065	0.956	0.689	1.00478e-122	Endothelium	RALA
C7orf61	1.40634e-126	0.282726	0.197	0.017	3.47001e-122	Endothelium	C7orf61
CHRM3	1.68152e-126	0.314244	0.221	0.022	4.14898e-122	Endothelium	CHRM3
KCNC4	1.72237e-126	0.313531	0.228	0.024	4.24977e-122	Endothelium	KCNC4
JUNB	4.04059e-124	1.24146	0.708	0.274	9.96975e-120	Endothelium	JUNB
ARAP3	3.22389e-123	0.494906	0.41	0.082	7.95462e-119	Endothelium	ARAP3
PFN1	4.01575e-123	0.77285	1	1	9.90845e-119	Endothelium	PFN1
TMEM65	1.66768e-122	0.691306	0.555	0.156	4.11482e-118	Endothelium	TMEM65
CD99	1.69946e-122	1.00324	0.998	0.914	4.19325e-118	Endothelium	CD99
NBEAL2	7.86337e-122	0.311067	0.217	0.022	1.94021e-117	Endothelium	NBEAL2
LXN	1.02587e-121	1.10124	0.518	0.143	2.53122e-117	Endothelium	LXN
UTRN	3.54214e-121	1.23086	0.941	0.6	8.73988e-117	Endothelium	UTRN
ZEB11	2.32027e-120	1.06237	0.713	0.3	5.72503e-116	Endothelium	ZEB1
SLPI	4.37198e-120	0.34698	0.169	0.013	1.07874e-115	Endothelium	SLPI
VSIR	1.01643e-119	0.299919	0.226	0.024	2.50795e-115	Endothelium	VSIR
ASB9	1.77824e-119	0.40704	0.292	0.042	4.38763e-115	Endothelium	ASB9
TCF151	1.13049e-118	0.746529	0.553	0.157	2.78938e-114	Endothelium	TCF15
LRP11	2.8961e-118	0.776297	0.474	0.118	7.14583e-114	Endothelium	LRP11
HYAL2	6.62675e-118	1.15838	0.987	0.802	1.63508e-113	Endothelium	HYAL2
TAPBP	8.51981e-118	0.433922	0.298	0.045	2.10218e-113	Endothelium	TAPBP
CMTM3	1.34659e-117	1.15827	0.947	0.675	3.32258e-113	Endothelium	CMTM3
FLI11	3.86478e-117	0.835012	0.625	0.211	9.53596e-113	Endothelium	FLI1
CFL1	1.42637e-116	0.675656	1	1	3.51942e-112	Endothelium	CFL1
GJA5	1.46144e-116	2.3646	0.224	0.026	3.60596e-112	Endothelium	GJA5
MAP4K2	2.09618e-116	0.722367	0.539	0.153	5.17211e-112	Endothelium	MAP4K2
RNF144B	2.25093e-116	0.265613	0.132	0.007	5.55394e-112	Endothelium	RNF144B
NOS3	2.33255e-116	0.409153	0.32	0.052	5.75533e-112	Endothelium	NOS3
PEA15	2.75906e-116	0.933947	0.68	0.272	6.80771e-112	Endothelium	PEA15
CYBA	3.58653e-116	1.02907	0.993	0.823	8.8494e-112	Endothelium	CYBA
DRAM1	6.57397e-116	0.321502	0.219	0.024	1.62206e-111	Endothelium	DRAM1
TJP1	7.51945e-116	0.96683	0.976	0.686	1.85535e-111	Endothelium	TJP1
MYH9	2.76385e-114	1.04194	0.732	0.338	6.81953e-110	Endothelium	MYH9
MANSC1	8.17326e-114	0.418391	0.289	0.044	2.01667e-109	Endothelium	MANSC1
ETS1	3.30978e-111	1.03078	0.684	0.278	8.16654e-107	Endothelium	ETS1
LIFR	6.52681e-111	1.02505	0.575	0.19	1.61043e-106	Endothelium	LIFR
PIEZO1	8.08431e-111	0.366214	0.287	0.044	1.99472e-106	Endothelium	PIEZO1
MARCH2	9.58444e-111	0.522032	0.382	0.078	2.36486e-106	Endothelium	MARCH2
INPP1	9.28712e-110	0.612725	0.447	0.11	2.2915e-105	Endothelium	INPP1
STAP2	1.63664e-109	0.379657	0.309	0.051	4.03825e-105	Endothelium	STAP2
EPB41L4A	7.71543e-109	0.35648	0.257	0.036	1.9037e-104	Endothelium	EPB41L4A
PKN1	1.67026e-108	1.03529	0.726	0.352	4.12119e-104	Endothelium	PKN1
TLNRD1	2.7856e-108	1.03661	0.693	0.306	6.87319e-104	Endothelium	TLNRD1
F2R	4.15974e-108	1.13017	0.879	0.481	1.02637e-103	Endothelium	F2R
SHC1	5.03935e-108	0.97333	0.697	0.314	1.24341e-103	Endothelium	SHC1
VAT1	1.64693e-107	0.968156	0.671	0.285	4.06363e-103	Endothelium	VAT1
CAVIN3	3.90857e-107	1.06452	0.533	0.167	9.64401e-103	Endothelium	CAVIN3
TGFBR3	4.54159e-106	0.485355	0.465	0.115	1.12059e-101	Endothelium	TGFBR3
TMEM100	7.96693e-106	1.55713	0.195	0.022	1.96576e-101	Endothelium	TMEM100
PDIA5	9.83968e-105	0.46555	0.351	0.069	2.42784e-100	Endothelium	PDIA5
TCIRG1	4.32529e-104	0.328633	0.235	0.031	1.06722e-99	Endothelium	TCIRG1
ISG151	7.92478e-104	0.75381	0.634	0.227	1.95536e-99	Endothelium	ISG15
PDE4B	9.15895e-104	0.363859	0.261	0.039	2.25988e-99	Endothelium	PDE4B
IER2	1.05367e-103	1.00349	0.993	0.836	2.59983e-99	Endothelium	IER2
NME21	1.16683e-103	0.729571	1	0.997	2.87903e-99	Endothelium	NME2
SEMA3G	2.20716e-103	0.445827	0.154	0.013	5.44594e-99	Endothelium	SEMA3G
S100A4	3.75731e-103	0.934867	0.485	0.135	9.27079e-99	Endothelium	S100A4
SNX3	1.54015e-102	0.840053	0.991	0.876	3.80017e-98	Endothelium	SNX3
AP2S1	4.53781e-102	0.86116	0.996	0.953	1.11966e-97	Endothelium	AP2S1
JUP	6.86152e-99	0.937467	0.715	0.331	1.69301e-94	Endothelium	JUP
LIMS1	2.78485e-98	1.08824	0.952	0.755	6.87135e-94	Endothelium	LIMS1
VAMP8	3.76827e-97	0.539141	0.478	0.126	9.29783e-93	Endothelium	VAMP8
COL4A2	1.26031e-96	1.06414	0.978	0.823	3.10969e-92	Endothelium	COL4A2
JPH1	2.30513e-96	0.365346	0.252	0.039	5.68767e-92	Endothelium	JPH1
TUBA4A1	2.40557e-96	0.33009	0.195	0.023	5.9355e-92	Endothelium	TUBA4A
ZFPM21	2.82474e-96	0.504789	0.421	0.102	6.96975e-92	Endothelium	ZFPM2
EHD41	4.67748e-95	0.699234	0.513	0.162	1.15412e-90	Endothelium	EHD4
RILP	5.22907e-95	0.275655	0.208	0.027	1.29022e-90	Endothelium	RILP
DCBLD1	5.65241e-95	0.490954	0.417	0.103	1.39467e-90	Endothelium	DCBLD1
RGS5	1.03846e-94	0.860334	0.461	0.131	2.56229e-90	Endothelium	RGS5
IFI16	2.05965e-94	0.874886	0.851	0.442	5.08197e-90	Endothelium	IFI16
RALGAPA2	3.71316e-94	0.670598	0.428	0.115	9.16184e-90	Endothelium	RALGAPA2
FAM110D	4.4725e-93	0.548116	0.458	0.126	1.10354e-88	Endothelium	FAM110D
NUDT141	7.38119e-93	0.784756	0.581	0.216	1.82123e-88	Endothelium	NUDT14
HAGLR	9.101e-93	0.344942	0.272	0.046	2.24558e-88	Endothelium	HAGLR
TMEM1231	6.40651e-92	0.888485	0.963	0.7	1.58074e-87	Endothelium	TMEM123
EXOC3L2	6.93737e-92	0.45378	0.357	0.08	1.71173e-87	Endothelium	EXOC3L2
BGN1	7.17094e-92	1.16297	0.671	0.29	1.76936e-87	Endothelium	BGN
ANGPTL4	1.24016e-91	0.318361	0.217	0.03	3.05997e-87	Endothelium	ANGPTL4
CDH13	1.37024e-91	0.543637	0.366	0.085	3.38093e-87	Endothelium	CDH13
HTRA1	4.44546e-91	0.771487	0.568	0.194	1.09687e-86	Endothelium	HTRA1
CMTM8	4.70841e-91	0.602821	0.386	0.096	1.16175e-86	Endothelium	CMTM8
AP1S2	4.99621e-91	0.823593	0.901	0.549	1.23276e-86	Endothelium	AP1S2
ITM2A	5.01546e-91	0.887046	0.579	0.216	1.23751e-86	Endothelium	ITM2A
PLIN5	7.70444e-91	0.291194	0.193	0.024	1.90099e-86	Endothelium	PLIN5
ELF4	1.33577e-90	0.256469	0.202	0.026	3.29588e-86	Endothelium	ELF4
BACE2	1.62886e-90	0.459143	0.32	0.066	4.01905e-86	Endothelium	BACE2
KIF26A	6.92304e-90	0.417372	0.325	0.068	1.70819e-85	Endothelium	KIF26A
ADGRG6	9.13483e-90	1.0158	0.215	0.031	2.25393e-85	Endothelium	ADGRG6
TIMP31	1.85265e-89	1.0662	0.629	0.278	4.57123e-85	Endothelium	TIMP3
DPEP1	1.13265e-88	0.381339	0.252	0.042	2.79469e-84	Endothelium	DPEP1
INKA11	1.21038e-88	0.711345	0.583	0.216	2.98649e-84	Endothelium	INKA1
RGS3	3.01539e-88	0.840911	0.634	0.266	7.44017e-84	Endothelium	RGS3
PCDH1	3.53304e-88	0.313847	0.18	0.021	8.71743e-84	Endothelium	PCDH1
MAP3K11	4.68057e-88	0.763751	0.627	0.263	1.15488e-83	Endothelium	MAP3K11
ABRACL	1.17964e-87	0.859517	0.862	0.509	2.91065e-83	Endothelium	ABRACL
PDZD2	2.05484e-87	0.321769	0.248	0.041	5.07011e-83	Endothelium	PDZD2
ARRB1	3.52087e-87	0.521828	0.414	0.111	8.6874e-83	Endothelium	ARRB1
SLC27A3	4.0232e-87	0.597615	0.487	0.152	9.92685e-83	Endothelium	SLC27A3
ARHGAP26	6.07139e-87	0.421877	0.338	0.075	1.49806e-82	Endothelium	ARHGAP26
CEP68	2.45412e-86	0.906955	0.682	0.346	6.0553e-82	Endothelium	CEP68
MPP1	4.92746e-86	0.564419	0.452	0.132	1.2158e-81	Endothelium	MPP1
ECE1	5.23442e-86	0.727986	0.564	0.21	1.29154e-81	Endothelium	ECE1
AC008556.1	3.5158e-85	0.275772	0.173	0.021	8.67489e-81	Endothelium	AC008556.1
CSRP1	3.69298e-85	0.705605	0.914	0.578	9.11206e-81	Endothelium	CSRP1
PPP1R18	6.91942e-85	0.748883	0.607	0.248	1.7073e-80	Endothelium	PPP1R18
NPR1	9.96552e-85	0.51771	0.436	0.124	2.45889e-80	Endothelium	NPR1
WDR1	3.85653e-84	0.730053	0.939	0.645	9.51561e-80	Endothelium	WDR1
JAK1	3.96762e-84	0.787584	0.89	0.576	9.7897e-80	Endothelium	JAK1
LRRFIP11	8.00459e-84	0.806724	0.842	0.491	1.97505e-79	Endothelium	LRRFIP1
PRR5L	1.07117e-83	0.279253	0.206	0.03	2.643e-79	Endothelium	PRR5L
HDAC7	7.6065e-82	0.759928	0.645	0.301	1.87683e-77	Endothelium	HDAC7
CLIC1	9.44065e-81	0.686348	1	0.987	2.32938e-76	Endothelium	CLIC1
EVA1A	9.68026e-81	0.409237	0.309	0.067	2.38851e-76	Endothelium	EVA1A
CNTNAP3B	2.00689e-80	0.423238	0.298	0.063	4.9518e-76	Endothelium	CNTNAP3B
GYPC	2.00951e-80	1.17042	0.899	0.715	4.95826e-76	Endothelium	GYPC
NRGN	2.05968e-80	0.487799	0.327	0.074	5.08206e-76	Endothelium	NRGN
SOCS3	4.42512e-80	1.17011	0.629	0.313	1.09185e-75	Endothelium	SOCS3
IL1R1	1.1246e-79	0.329608	0.314	0.066	2.77484e-75	Endothelium	IL1R1
ARHGAP4	2.61785e-79	0.45234	0.351	0.086	6.45928e-75	Endothelium	ARHGAP4
ITPKB	4.45891e-79	0.320098	0.274	0.054	1.10019e-74	Endothelium	ITPKB
ASGR1	5.3641e-79	0.601026	0.511	0.182	1.32354e-74	Endothelium	ASGR1
ACTB	5.41092e-79	0.534157	1	1	1.33509e-74	Endothelium	ACTB
TNFSF12	1.06614e-78	0.312414	0.243	0.043	2.6306e-74	Endothelium	TNFSF12
SELENON	1.48372e-78	0.505038	0.48	0.154	3.66094e-74	Endothelium	SELENON
FN11	3.6263e-78	1.16351	0.971	0.689	8.94753e-74	Endothelium	FN1
DENND2C	8.30316e-78	0.273748	0.213	0.034	2.04872e-73	Endothelium	DENND2C
SEMA5B	1.51518e-77	0.252434	0.202	0.03	3.73857e-73	Endothelium	SEMA5B
TCF41	3.06988e-77	0.935242	0.993	0.887	7.57462e-73	Endothelium	TCF4
LRMDA	3.19858e-76	0.408306	0.322	0.077	7.89218e-72	Endothelium	LRMDA
MGST2	3.69449e-76	0.920332	0.623	0.294	9.11578e-72	Endothelium	MGST2
FAM184A	2.28847e-75	0.405189	0.272	0.056	5.64658e-71	Endothelium	FAM184A
RASSF2	7.96128e-75	0.253386	0.171	0.023	1.96437e-70	Endothelium	RASSF2
TXNIP	9.23141e-75	1.02539	0.792	0.455	2.27776e-70	Endothelium	TXNIP
EXOC6	1.49384e-74	0.493023	0.425	0.129	3.68589e-70	Endothelium	EXOC6
ARHGAP28	4.34575e-74	0.734414	0.849	0.502	1.07227e-69	Endothelium	ARHGAP28
RNPEPL1	4.94403e-74	0.397768	0.355	0.092	1.21989e-69	Endothelium	RNPEPL1
RAB11A	5.11405e-74	0.85127	0.965	0.828	1.26184e-69	Endothelium	RAB11A
PLEKHA1	1.08256e-73	0.795142	0.623	0.297	2.67111e-69	Endothelium	PLEKHA1
WASF2	1.76978e-73	0.754087	0.976	0.818	4.36675e-69	Endothelium	WASF2
CDC37	1.7974e-73	0.666885	0.993	0.904	4.4349e-69	Endothelium	CDC37
COTL1	2.05596e-73	1.19821	0.939	0.901	5.07289e-69	Endothelium	COTL1
SASH11	2.2738e-73	0.703453	0.601	0.265	5.61037e-69	Endothelium	SASH1
CHST15	5.2885e-73	0.291347	0.221	0.039	1.30488e-68	Endothelium	CHST15
PROS1	6.09294e-73	0.432797	0.375	0.103	1.50337e-68	Endothelium	PROS1
CDC42	1.2165e-72	0.562816	1	0.99	3.00159e-68	Endothelium	CDC42
TPT1	3.56921e-72	0.296907	1	1	8.80667e-68	Endothelium	TPT1
LAPTM4B1	4.33636e-72	0.69871	1	0.945	1.06995e-67	Endothelium	LAPTM4B
SRSF8	6.17219e-72	0.563348	0.518	0.193	1.52293e-67	Endothelium	SRSF8
RHOB	7.29173e-72	1.00181	0.774	0.446	1.79916e-67	Endothelium	RHOB
QPCT	3.30504e-71	0.26966	0.197	0.032	8.15486e-67	Endothelium	QPCT
PCDH171	6.08923e-71	1.15715	0.605	0.289	1.50246e-66	Endothelium	PCDH17
SH3BGRL31	1.04623e-70	0.611689	0.998	0.966	2.58147e-66	Endothelium	SH3BGRL3
JAM3	2.04782e-70	0.792644	0.741	0.445	5.0528e-66	Endothelium	JAM3
SRD5A3	4.77719e-70	0.586378	0.496	0.186	1.17872e-65	Endothelium	SRD5A3
ELF1	5.21159e-70	0.516057	0.52	0.192	1.28591e-65	Endothelium	ELF1
RRBP1	1.44028e-69	0.807659	0.974	0.745	3.55374e-65	Endothelium	RRBP1
ACTR3	1.86865e-69	0.717544	0.936	0.723	4.61071e-65	Endothelium	ACTR3
RARG	3.14687e-69	0.462951	0.373	0.107	7.76458e-65	Endothelium	RARG
TRH	3.28424e-69	0.319809	0.197	0.033	8.10354e-65	Endothelium	TRH
NAXE	4.83571e-69	0.740258	0.899	0.63	1.19316e-64	Endothelium	NAXE
SCARB2	1.22887e-68	0.704365	0.842	0.542	3.03211e-64	Endothelium	SCARB2
NHSL2	3.88148e-68	0.631264	0.533	0.217	9.57718e-64	Endothelium	NHSL2
SLC25A41	8.07194e-68	0.609135	0.561	0.227	1.99167e-63	Endothelium	SLC25A4
RAP1B	1.77453e-67	0.700321	0.965	0.819	4.37848e-63	Endothelium	RAP1B
SOST	8.23045e-67	0.384813	0.285	0.066	2.03078e-62	Endothelium	SOST
NOTCH1	1.3564e-66	0.690215	0.553	0.234	3.34679e-62	Endothelium	NOTCH1
PTP4A3	2.48865e-66	0.729269	0.513	0.206	6.14049e-62	Endothelium	PTP4A3
SERPINB6	7.73228e-66	0.921174	0.886	0.587	1.90786e-61	Endothelium	SERPINB6
SERPINH1	1.1261e-65	0.656902	0.991	0.93	2.77855e-61	Endothelium	SERPINH1
CAST1	7.41083e-65	0.649411	0.877	0.545	1.82855e-60	Endothelium	CAST
DAB2	7.84792e-65	0.581399	0.789	0.474	1.93639e-60	Endothelium	DAB2
LINC01197	2.48476e-64	0.430939	0.353	0.1	6.13091e-60	Endothelium	LINC01197
QKI	3.34786e-64	0.627318	0.989	0.87	8.26052e-60	Endothelium	QKI
RIPOR1	4.52128e-64	0.404191	0.338	0.093	1.11558e-59	Endothelium	RIPOR1
ARPC2	4.63329e-64	0.570825	0.998	0.977	1.14322e-59	Endothelium	ARPC2
MYDGF	7.29909e-64	0.705167	0.974	0.838	1.80098e-59	Endothelium	MYDGF
NAV31	2.96741e-63	0.41819	0.311	0.082	7.32178e-59	Endothelium	NAV3
MAN1A1	4.17244e-63	0.481782	0.432	0.149	1.02951e-58	Endothelium	MAN1A1
SULT1C4	4.34833e-63	0.671578	0.566	0.26	1.07291e-58	Endothelium	SULT1C4
CNRIP1	6.41623e-63	0.535758	0.515	0.207	1.58314e-58	Endothelium	CNRIP1
RHOA	7.9564e-63	0.524604	0.998	0.986	1.96316e-58	Endothelium	RHOA
FSCN1	8.02702e-63	0.724714	0.996	0.939	1.98059e-58	Endothelium	FSCN1
TRIM8	9.87044e-63	0.718208	0.741	0.44	2.43543e-58	Endothelium	TRIM8
EIF1	1.28285e-62	0.399333	1	1	3.16532e-58	Endothelium	EIF1
REEP3	1.31649e-62	0.651617	0.607	0.296	3.2483e-58	Endothelium	REEP3
TPM41	1.87801e-62	0.544852	1	0.983	4.63381e-58	Endothelium	TPM4
IQGAP21	1.89831e-62	0.797834	0.649	0.349	4.6839e-58	Endothelium	IQGAP2
EDIL31	2.21777e-62	0.739716	0.64	0.313	5.47213e-58	Endothelium	EDIL3
RASSF9	2.65771e-62	0.324701	0.239	0.052	6.55763e-58	Endothelium	RASSF9
APP	2.78597e-62	0.686767	0.996	0.936	6.8741e-58	Endothelium	APP
PIEZO2	6.14008e-62	0.522692	0.414	0.138	1.515e-57	Endothelium	PIEZO2
SMTN	7.80204e-62	0.526232	0.458	0.165	1.92507e-57	Endothelium	SMTN
SSH2	9.84977e-62	0.464488	0.399	0.133	2.43033e-57	Endothelium	SSH2
ARHGAP18	1.01351e-61	0.458662	0.268	0.063	2.50074e-57	Endothelium	ARHGAP18
S100A111	1.22114e-61	0.673543	1	0.867	3.01304e-57	Endothelium	S100A11
SLC25A5	1.484e-61	0.550193	0.991	0.969	3.66161e-57	Endothelium	SLC25A5
ABLIM1	2.04629e-61	0.869872	0.636	0.336	5.04902e-57	Endothelium	ABLIM1
BRI3	2.53079e-61	0.554351	0.991	0.947	6.24446e-57	Endothelium	BRI3
TMCC31	3.37154e-61	0.445046	0.307	0.081	8.31893e-57	Endothelium	TMCC3
PDGFB	6.31085e-61	0.321251	0.178	0.03	1.55714e-56	Endothelium	PDGFB
FDPS	7.67282e-61	0.656411	0.991	0.886	1.89319e-56	Endothelium	FDPS
ABHD17A	1.07819e-60	0.735279	0.884	0.638	2.66032e-56	Endothelium	ABHD17A
GSDMD	2.65244e-60	0.399533	0.395	0.128	6.54464e-56	Endothelium	GSDMD
LUZP1	9.99619e-60	0.6137	0.904	0.628	2.46646e-55	Endothelium	LUZP1
TMOD3	1.03309e-59	0.623639	0.866	0.599	2.54904e-55	Endothelium	TMOD3
PRKD2	1.10953e-59	0.484852	0.443	0.162	2.73765e-55	Endothelium	PRKD2
ADGRB1	1.59434e-59	0.286201	0.246	0.055	3.93388e-55	Endothelium	ADGRB1
PLSCR1	2.60784e-59	0.572678	0.524	0.222	6.43458e-55	Endothelium	PLSCR1
KLHL3	3.21927e-59	0.317293	0.289	0.075	7.94322e-55	Endothelium	KLHL3
EPHB4	3.4421e-59	0.734074	0.629	0.343	8.49305e-55	Endothelium	EPHB4
RNF213	3.52782e-59	0.422762	0.419	0.144	8.70454e-55	Endothelium	RNF213
RASSF3	5.76702e-59	0.340571	0.311	0.086	1.42295e-54	Endothelium	RASSF3
NAV1	6.48648e-59	0.56754	0.502	0.207	1.60047e-54	Endothelium	NAV1
RGL2	8.71276e-59	0.549971	0.544	0.243	2.14979e-54	Endothelium	RGL2
STK17A	1.40378e-58	0.454395	0.338	0.102	3.46368e-54	Endothelium	STK17A
TFF31	1.43861e-58	0.543622	0.294	0.081	3.54964e-54	Endothelium	TFF3
SERPING1	2.62353e-58	0.65325	0.853	0.566	6.47329e-54	Endothelium	SERPING1
TCN2	2.99931e-58	0.406179	0.344	0.105	7.40049e-54	Endothelium	TCN2
GRASP	3.51838e-58	0.492922	0.388	0.131	8.68126e-54	Endothelium	GRASP
TAOK2	3.64943e-58	0.484169	0.463	0.178	9.0046e-54	Endothelium	TAOK2
GUK1	9.7357e-58	0.592067	0.998	0.933	2.40219e-53	Endothelium	GUK1
TNFRSF10D	1.2998e-57	0.355984	0.27	0.069	3.20712e-53	Endothelium	TNFRSF10D
PMEPA1	1.50698e-57	0.760845	0.515	0.228	3.71833e-53	Endothelium	PMEPA1
CFLAR	1.75957e-57	0.704917	0.61	0.324	4.34155e-53	Endothelium	CFLAR
FLRT21	1.94588e-57	1.10721	0.592	0.333	4.80127e-53	Endothelium	FLRT2
MMP21	5.67829e-57	0.66608	0.912	0.629	1.40106e-52	Endothelium	MMP2
FGFR1	8.4546e-57	0.603363	0.95	0.697	2.08609e-52	Endothelium	FGFR1
ST8SIA4	1.93034e-56	0.355903	0.322	0.093	4.76292e-52	Endothelium	ST8SIA4
RAC1	1.77393e-55	0.494663	1	0.995	4.377e-51	Endothelium	RAC1
LIN7A	1.99637e-55	0.292125	0.241	0.057	4.92585e-51	Endothelium	LIN7A
LAMB1	2.0996e-55	0.619146	0.91	0.645	5.18055e-51	Endothelium	LAMB1
RAB13	3.2493e-55	0.618306	0.985	0.894	8.01732e-51	Endothelium	RAB13
TNFRSF1A	3.42745e-55	0.621718	0.781	0.497	8.4569e-51	Endothelium	TNFRSF1A
ZFP36	4.29114e-55	0.325843	0.257	0.063	1.05879e-50	Endothelium	ZFP36
SPTLC2	6.31504e-55	0.620404	0.566	0.277	1.55817e-50	Endothelium	SPTLC2
ARHGDIB	7.41061e-55	0.462099	0.322	0.096	1.82849e-50	Endothelium	ARHGDIB
NINJ1	8.86849e-55	0.556042	0.557	0.263	2.18821e-50	Endothelium	NINJ1
PALMD1	1.40029e-54	0.725388	0.151	0.025	3.45508e-50	Endothelium	PALMD
ITGB1	1.74113e-54	0.57239	1	0.968	4.29606e-50	Endothelium	ITGB1
EOGT	2.21172e-54	0.404919	0.257	0.065	5.4572e-50	Endothelium	EOGT
SAMD51	2.67287e-54	0.374961	0.296	0.083	6.59503e-50	Endothelium	SAMD5
SYPL1	2.26423e-53	0.534937	0.849	0.557	5.58677e-49	Endothelium	SYPL1
HPCAL1	2.74248e-53	0.369314	0.351	0.113	6.76679e-49	Endothelium	HPCAL1
EFNB2	5.64274e-53	1.30216	0.693	0.399	1.39229e-48	Endothelium	EFNB2
BCAP29	6.51188e-53	0.70175	0.726	0.464	1.60674e-48	Endothelium	BCAP29
TBX11	7.3706e-53	0.349855	0.333	0.099	1.81862e-48	Endothelium	TBX1
DCLK2	2.54053e-52	0.254485	0.228	0.053	6.26849e-48	Endothelium	DCLK2
LAMC1	3.34837e-52	0.683567	0.686	0.42	8.26177e-48	Endothelium	LAMC1
KLF7	4.78348e-52	0.385172	0.393	0.138	1.18028e-47	Endothelium	KLF7
PXN	8.33283e-52	0.387885	0.371	0.127	2.05604e-47	Endothelium	PXN
SPTAN1	8.86119e-52	0.624388	0.91	0.645	2.18641e-47	Endothelium	SPTAN1
SDCBP2	1.04506e-51	0.264895	0.197	0.042	2.57859e-47	Endothelium	SDCBP2
LBR	1.15935e-51	0.581912	0.939	0.657	2.86058e-47	Endothelium	LBR
CCNY	1.18208e-51	0.552429	0.855	0.592	2.91667e-47	Endothelium	CCNY
NHSL1	2.2185e-51	0.431412	0.421	0.159	5.47393e-47	Endothelium	NHSL1
YES1	2.7653e-51	0.604	0.873	0.628	6.8231e-47	Endothelium	YES1
KLF4	4.0995e-51	0.251768	0.171	0.032	1.01151e-46	Endothelium	KLF4
RAMP2-AS1	5.15012e-51	0.329242	0.314	0.095	1.27074e-46	Endothelium	RAMP2-AS1
KIAA1324L	7.23463e-51	0.323949	0.276	0.077	1.78507e-46	Endothelium	KIAA1324L
RB1	1.35467e-50	0.52527	0.498	0.218	3.34252e-46	Endothelium	RB1
HOPX	2.33432e-50	0.325536	0.215	0.05	5.7597e-46	Endothelium	HOPX
STIM2	2.48854e-50	0.638487	0.621	0.341	6.14022e-46	Endothelium	STIM2
MMP15	3.61549e-50	0.312044	0.265	0.072	8.92087e-46	Endothelium	MMP15
FBLIM1	3.74789e-50	0.575989	0.489	0.221	9.24753e-46	Endothelium	FBLIM1
ADA	6.12207e-50	0.384478	0.32	0.102	1.51056e-45	Endothelium	ADA
SPCS3	7.56519e-50	0.604467	0.939	0.721	1.86663e-45	Endothelium	SPCS3
SERPINB91	9.78237e-50	0.316979	0.235	0.058	2.4137e-45	Endothelium	SERPINB9
SELENOP	1.24232e-49	0.805329	0.664	0.386	3.0653e-45	Endothelium	SELENOP
ACTR2	1.98012e-49	0.58315	0.963	0.806	4.88574e-45	Endothelium	ACTR2
SHROOM4	2.616e-49	0.341204	0.303	0.093	6.45473e-45	Endothelium	SHROOM4
MAP1B1	3.06303e-49	0.796786	0.934	0.762	7.55773e-45	Endothelium	MAP1B
BLCAP1	3.40356e-49	0.605746	0.568	0.301	8.39794e-45	Endothelium	BLCAP
SYNPO	4.21834e-49	0.58357	0.206	0.048	1.04083e-44	Endothelium	SYNPO
NTS	5.84841e-49	0.440206	0.16	0.03	1.44304e-44	Endothelium	NTS
FDX1	1.32903e-48	0.624636	0.846	0.591	3.27924e-44	Endothelium	FDX1
DST1	2.03749e-48	0.712345	0.807	0.513	5.02731e-44	Endothelium	DST
ETV4	2.59183e-48	0.269347	0.237	0.06	6.39507e-44	Endothelium	ETV4
GSTO1	3.38723e-48	0.612145	0.851	0.59	8.35764e-44	Endothelium	GSTO1
TSPAN7	3.61021e-48	0.516543	0.217	0.054	8.90782e-44	Endothelium	TSPAN7
ELAVL2	5.54803e-48	0.354938	0.314	0.1	1.36892e-43	Endothelium	ELAVL2
HSPA2	8.47721e-48	0.358718	0.417	0.158	2.09167e-43	Endothelium	HSPA2
FZD6	1.06331e-47	0.323088	0.252	0.069	2.62361e-43	Endothelium	FZD6
LRCH1	1.15607e-47	0.437128	0.393	0.149	2.85248e-43	Endothelium	LRCH1
EDEM2	2.32841e-47	0.386787	0.322	0.107	5.74511e-43	Endothelium	EDEM2
TLE51	3.05418e-47	0.594482	0.871	0.606	7.53588e-43	Endothelium	TLE5
CAPZB	5.27497e-47	0.505158	0.993	0.93	1.30155e-42	Endothelium	CAPZB
EZR1	6.18955e-47	0.458269	0.645	0.322	1.52721e-42	Endothelium	EZR
PPFIBP1	8.37904e-47	0.636489	0.651	0.397	2.06744e-42	Endothelium	PPFIBP1
RSU1	1.00782e-46	0.622456	0.607	0.348	2.48668e-42	Endothelium	RSU1
PRDX11	1.24153e-46	0.489248	1	0.997	3.06336e-42	Endothelium	PRDX1
CDV3	1.55381e-46	0.569024	0.971	0.856	3.83386e-42	Endothelium	CDV3
GRN	1.97914e-46	0.585386	0.853	0.582	4.88332e-42	Endothelium	GRN
HMCN1	2.15002e-46	0.406951	0.377	0.14	5.30496e-42	Endothelium	HMCN1
ARPC3	2.30763e-46	0.444209	0.987	0.965	5.69384e-42	Endothelium	ARPC3
MGAT1	4.49947e-46	0.507137	0.548	0.276	1.1102e-41	Endothelium	MGAT1
CARD8	8.23139e-46	0.58225	0.491	0.236	2.03101e-41	Endothelium	CARD8
B4GALT1	9.15322e-46	0.516906	0.533	0.263	2.25847e-41	Endothelium	B4GALT1
DOK41	1.18115e-45	0.422103	0.452	0.189	2.91437e-41	Endothelium	DOK4
ZNF521	1.23269e-45	0.651417	0.783	0.539	3.04154e-41	Endothelium	ZNF521
ARL4A	1.36459e-45	0.521584	0.535	0.262	3.367e-41	Endothelium	ARL4A
CSTB1	4.62402e-45	0.607065	0.923	0.712	1.14093e-40	Endothelium	CSTB
SHC2	4.83902e-45	0.457597	0.463	0.202	1.19398e-40	Endothelium	SHC2
EPB41L21	8.20188e-45	0.548752	0.906	0.631	2.02373e-40	Endothelium	EPB41L2
PIK3C2B	9.72261e-45	0.453751	0.34	0.123	2.39896e-40	Endothelium	PIK3C2B
TMBIM6	1.44996e-44	0.458435	1	0.968	3.57763e-40	Endothelium	TMBIM6
PPP2R5A	1.58154e-44	0.356707	0.36	0.131	3.90229e-40	Endothelium	PPP2R5A
ARPC5	1.67855e-44	0.551539	0.958	0.831	4.14166e-40	Endothelium	ARPC5
CALML4	2.13493e-44	0.310015	0.248	0.07	5.26774e-40	Endothelium	CALML4
TSPAN14	2.91766e-44	0.562256	0.741	0.502	7.19903e-40	Endothelium	TSPAN14
FMNL3	3.09737e-44	0.533998	0.531	0.268	7.64245e-40	Endothelium	FMNL3
TGFB1I1	3.32798e-44	0.383044	0.322	0.109	8.21145e-40	Endothelium	TGFB1I1
ITPRIPL2	4.00026e-44	0.452767	0.436	0.186	9.87024e-40	Endothelium	ITPRIPL2
SEC13	4.26672e-44	0.517701	0.895	0.67	1.05277e-39	Endothelium	SEC13
BIN1	4.69708e-44	0.507025	0.846	0.607	1.15896e-39	Endothelium	BIN1
MICALL1	6.35888e-44	0.318594	0.3	0.098	1.56899e-39	Endothelium	MICALL1
PIM3	1.16885e-43	0.659242	0.498	0.253	2.88402e-39	Endothelium	PIM3
TMEM50A	2.14354e-43	0.534237	0.958	0.763	5.28898e-39	Endothelium	TMEM50A
CTSD	2.28177e-43	0.410215	0.917	0.688	5.63004e-39	Endothelium	CTSD
PTPN12	2.45038e-43	0.554887	0.77	0.511	6.04608e-39	Endothelium	PTPN12
PRXL2C	2.48248e-43	0.308463	0.246	0.07	6.12527e-39	Endothelium	PRXL2C
LRRC8C	2.67149e-43	0.346858	0.34	0.121	6.59163e-39	Endothelium	LRRC8C
BTG1	2.99986e-43	0.550093	0.991	0.935	7.40185e-39	Endothelium	BTG1
HEXB	4.34204e-43	0.403801	0.399	0.162	1.07135e-38	Endothelium	HEXB
SDCBP	6.75478e-43	0.649102	0.93	0.795	1.66667e-38	Endothelium	SDCBP
GFOD1	7.88787e-43	0.385842	0.208	0.054	1.94625e-38	Endothelium	GFOD1
SYNGR2	9.32943e-43	0.304583	0.226	0.061	2.30194e-38	Endothelium	SYNGR2
MCAM	1.72034e-42	0.529224	0.353	0.132	4.24476e-38	Endothelium	MCAM
ITGA9	2.02778e-42	0.480381	0.498	0.242	5.00334e-38	Endothelium	ITGA9
NPR31	2.29847e-42	0.503773	0.439	0.181	5.67124e-38	Endothelium	NPR3
SNX9	2.50514e-42	0.493124	0.502	0.251	6.18119e-38	Endothelium	SNX9
ST8SIA1	2.52366e-42	0.427154	0.386	0.155	6.22688e-38	Endothelium	ST8SIA1
SRI	2.55716e-42	0.510827	0.965	0.853	6.30955e-38	Endothelium	SRI
SERP1	3.61197e-42	0.460181	0.991	0.892	8.91216e-38	Endothelium	SERP1
TP53I11	4.04028e-42	0.514318	0.454	0.208	9.969e-38	Endothelium	TP53I11
EPHA2	5.33842e-42	0.277315	0.265	0.081	1.3172e-37	Endothelium	EPHA2
PIP4K2A	5.79327e-42	0.504229	0.539	0.279	1.42943e-37	Endothelium	PIP4K2A
MAGI1	5.88544e-42	0.390157	0.436	0.187	1.45217e-37	Endothelium	MAGI1
PALM2-AKAP2	5.98648e-42	0.593798	0.818	0.557	1.4771e-37	Endothelium	PALM2-AKAP2
TRIOBP	1.45517e-41	0.516491	0.897	0.709	3.5905e-37	Endothelium	TRIOBP
BMP2K	1.65644e-41	0.436696	0.465	0.213	4.0871e-37	Endothelium	BMP2K
YBX31	1.67527e-41	0.554431	0.928	0.701	4.13356e-37	Endothelium	YBX3
SLCO3A1	1.77021e-41	0.395706	0.362	0.14	4.36782e-37	Endothelium	SLCO3A1
VPS13C1	1.88862e-41	0.478509	0.509	0.251	4.65998e-37	Endothelium	VPS13C
CHST12	1.92241e-41	0.471681	0.529	0.271	4.74335e-37	Endothelium	CHST12
FAM171B	2.31139e-41	0.306834	0.279	0.089	5.70314e-37	Endothelium	FAM171B
CXCR4	2.44772e-41	0.638969	0.158	0.034	6.03951e-37	Endothelium	CXCR4
ACTN11	2.6151e-41	0.481375	0.618	0.35	6.4525e-37	Endothelium	ACTN1
CTNND1	2.89085e-41	0.532343	0.735	0.491	7.13288e-37	Endothelium	CTNND1
NFKB1	3.63811e-41	0.332158	0.342	0.126	8.97667e-37	Endothelium	NFKB1
SLC39A8	4.27729e-41	0.28185	0.268	0.083	1.05538e-36	Endothelium	SLC39A8
KLF6	4.40564e-41	0.64692	0.833	0.602	1.08705e-36	Endothelium	KLF6
LDLRAP1	4.46697e-41	0.27668	0.261	0.081	1.10218e-36	Endothelium	LDLRAP1
FYN1	4.53721e-41	0.465342	0.873	0.603	1.11951e-36	Endothelium	FYN
PREX21	5.24737e-41	0.54247	0.471	0.224	1.29474e-36	Endothelium	PREX2
CDK17	5.91896e-41	0.492783	0.502	0.252	1.46045e-36	Endothelium	CDK17
C11orf961	8.42435e-41	0.424359	0.36	0.137	2.07862e-36	Endothelium	C11orf96
CTSC	8.55865e-41	0.546085	0.893	0.657	2.11176e-36	Endothelium	CTSC
CRTAP	8.65362e-41	0.517257	0.776	0.534	2.13519e-36	Endothelium	CRTAP
AGAP3	9.13621e-41	0.422715	0.432	0.192	2.25427e-36	Endothelium	AGAP3
ZNF7061	9.76528e-41	0.481296	0.952	0.753	2.40948e-36	Endothelium	ZNF706
GSN	2.09311e-40	0.660498	0.559	0.301	5.16454e-36	Endothelium	GSN
VANGL1	3.97426e-40	0.269204	0.248	0.075	9.80609e-36	Endothelium	VANGL1
CAPN2	4.33851e-40	0.492925	0.757	0.513	1.07048e-35	Endothelium	CAPN2
CCDC88C	4.35233e-40	0.272569	0.279	0.089	1.07389e-35	Endothelium	CCDC88C
HK1	4.82093e-40	0.514226	0.518	0.27	1.18952e-35	Endothelium	HK1
SH3GLB1	5.24923e-40	0.503864	0.877	0.647	1.29519e-35	Endothelium	SH3GLB1
PRXL2A	5.57665e-40	0.552004	0.917	0.714	1.37598e-35	Endothelium	PRXL2A
B3GNT2	1.14214e-39	0.35849	0.325	0.118	2.81811e-35	Endothelium	B3GNT2
CTNNA1	1.34535e-39	0.468087	0.976	0.876	3.31951e-35	Endothelium	CTNNA1
ZYX	1.47337e-39	0.549547	0.704	0.465	3.63539e-35	Endothelium	ZYX
RAP2A	2.36904e-39	0.520605	0.529	0.283	5.84536e-35	Endothelium	RAP2A
BID	2.54274e-39	0.620879	0.594	0.36	6.27396e-35	Endothelium	BID
SEMA4D	3.28761e-39	0.256555	0.252	0.077	8.11185e-35	Endothelium	SEMA4D
PGK1	3.43423e-39	0.491341	0.976	0.926	8.47362e-35	Endothelium	PGK1
SOCS21	3.70117e-39	0.291612	0.32	0.114	9.13226e-35	Endothelium	SOCS2
IER5	4.99547e-39	0.376225	0.34	0.131	1.23258e-34	Endothelium	IER5
BAIAP2	5.52128e-39	0.414803	0.443	0.204	1.36232e-34	Endothelium	BAIAP2
RAB3D	1.21731e-38	0.27802	0.232	0.069	3.00359e-34	Endothelium	RAB3D
KLF3	1.23207e-38	0.485588	0.86	0.611	3.04001e-34	Endothelium	KLF3
MAP4K4	1.68042e-38	0.516828	0.982	0.867	4.14627e-34	Endothelium	MAP4K4
SRGAP2	1.99608e-38	0.420063	0.432	0.197	4.92514e-34	Endothelium	SRGAP2
YWHAB	2.58422e-38	0.415122	0.998	0.987	6.37631e-34	Endothelium	YWHAB
NTHL1	3.66107e-38	0.473178	0.842	0.608	9.03332e-34	Endothelium	NTHL1
CCPG1	3.9455e-38	0.513789	0.546	0.3	9.73512e-34	Endothelium	CCPG1
BMPR2	4.00651e-38	0.640783	0.708	0.478	9.88567e-34	Endothelium	BMPR2
NMRK1	5.74698e-38	0.36945	0.272	0.091	1.41801e-33	Endothelium	NMRK1
BAX	8.99671e-38	0.552079	0.945	0.772	2.21985e-33	Endothelium	BAX
KLF10	1.35993e-37	0.405795	0.436	0.198	3.3555e-33	Endothelium	KLF10
CUEDC1	1.45222e-37	0.258913	0.23	0.068	3.5832e-33	Endothelium	CUEDC1
ICAM3	1.48983e-37	0.363606	0.338	0.132	3.67601e-33	Endothelium	ICAM3
KLF13	2.23191e-37	0.486809	0.502	0.263	5.50701e-33	Endothelium	KLF13
CRMP1	2.42961e-37	0.535964	0.452	0.217	5.99481e-33	Endothelium	CRMP1
CASKIN2	3.1868e-37	0.369132	0.371	0.155	7.86311e-33	Endothelium	CASKIN2
MYO1C	4.29195e-37	0.366084	0.384	0.16	1.059e-32	Endothelium	MYO1C
YWHAZ1	4.95914e-37	0.438099	0.991	0.965	1.22362e-32	Endothelium	YWHAZ
FAM89A1	5.37755e-37	0.508156	0.765	0.501	1.32686e-32	Endothelium	FAM89A
MFSD10	7.11554e-37	0.496012	0.702	0.477	1.75569e-32	Endothelium	MFSD10
KIF9	7.38883e-37	0.371935	0.395	0.17	1.82312e-32	Endothelium	KIF9
TUBB31	7.87723e-37	0.511884	0.601	0.326	1.94363e-32	Endothelium	TUBB3
[truncated: 6,891 more rows]
