# Supplementary material for: The developmental origin and the specification of the adrenal cortex in humans and cynomolgus monkeys
Source: Sci Adv. 2022 Apr 20;8(16):eabn8485. doi: 10.1126/sciadv.abn8485 (PMC9020778; doi:10.1126/sciadv.abn8485)
Supplement: Supplementary file 2 — Tables S1 to S6 [file sciadv.abn8485_tables_s1_to_s6.zip › sciadv.abn8485_table_s3.xlsx]

## Sheet: 4_scater.plot_anterior.ACE_DEG
Table S3.Differentially expressed genes between the pre-migratory and migratory adrenogenic coelomic epithelium
DEGs are defined as LogFC change above 1, Pvalue < 0.01, FDR < 0.01, Down is genes down regulated in Migratory adrenogenic CE, up is genes up-regulated in Migratory adrenogenic CE.
	logFC	logCPM	F	PValue	FDR	gene	DEGs
KRT8	2.23343	10.3164	1501.77	1.29789e-209	4.109e-205	KRT8	Down
WNT2B	3.04603	8.64677	1168.28	2.32982e-176	3.68799e-172	WNT2B	Down
PODXL	2.95254	8.68204	1056.39	4.15464e-164	4.38439e-160	PODXL	Down
KRT19	2.40433	9.56136	863.021	2.26134e-141	1.78979e-137	KRT19	Down
SEMA3C	2.65337	8.61245	775.553	2.37426e-130	1.50334e-126	SEMA3C	Down
IGFBP7	2.82317	8.4097	610.328	4.51531e-108	2.3825e-104	IGFBP7	Down
LUM	2.66986	8.68272	596.685	3.87598e-106	1.753e-102	LUM	Down
FRMD4B	1.98492	9.0007	558.149	1.36258e-100	5.39224e-97	FRMD4B	Down
EMX2	2.41889	8.46274	532.483	7.92865e-97	2.78903e-93	EMX2	Down
BCAM	2.2693	8.72031	515.986	2.23956e-94	7.09021e-91	BCAM	Down
ANXA3	2.32533	8.28051	988.776	9.61427e-91	2.76707e-87	ANXA3	Down
COL18A1	1.95048	8.7841	481.338	3.79621e-89	1.00154e-85	COL18A1	Down
BNC1	2.20717	8.38586	578.661	5.2664e-87	1.28253e-83	BNC1	Down
HMGA1	1.05582	10.6814	442.935	3.23068e-83	7.30571e-80	HMGA1	Down
TMEM88	1.97796	8.53517	442.452	3.84358e-83	8.11227e-80	TMEM88	Down
PSIP1	1.41195	9.46948	417.296	3.54811e-79	7.02061e-76	PSIP1	Down
DPP6	2.13708	8.38447	398.522	3.56415e-76	6.63749e-73	DPP6	Down
TSPAN2	2.07973	8.37229	496.519	6.56737e-76	1.15509e-72	TSPAN2	Down
LY6H	1.9797	8.60001	387.452	2.18566e-74	3.64188e-71	LY6H	Down
GAP43	1.9787	8.89684	379.274	4.66298e-73	7.38127e-70	GAP43	Down
TFPI2	2.1965	8.59397	376.531	1.30655e-72	1.96972e-69	TFPI2	Down
DSC2	1.49112	9.15044	373.813	3.63271e-72	5.22763e-69	DSC2	Down
DLK1	-1.11459	12.7221	371.328	9.27193e-72	1.27626e-68	DLK1	Up
HMMR	2.24181	8.47413	354.13	6.3282e-69	8.34768e-66	HMMR	Down
MAGED2	-0.813744	10.953	340.737	1.07519e-66	1.36158e-63	MAGED2	Up
PRSS35	1.94116	8.4295	338.168	2.89483e-66	3.5249e-63	PRSS35	Down
CXCL12	-2.50867	8.97019	333.464	1.78292e-65	2.09058e-62	CXCL12	Up
ASPHD1	2.00028	8.30845	564.229	1.54521e-62	1.74714e-59	ASPHD1	Down
COL6A3	-2.27348	8.73205	313.973	3.55171e-62	3.87737e-59	COL6A3	Up
CDH9	-2.65698	8.72314	309.92	1.74692e-61	1.84352e-58	CDH9	Up
CDH11	-1.69465	9.26029	299.363	1.13089e-59	1.15493e-56	CDH11	Up
RAB38	1.91276	8.32343	450.864	2.81359e-59	2.78361e-56	RAB38	Down
VCAN	-2.76101	9.32954	288.421	8.80857e-58	8.45062e-55	VCAN	Up
TUBA1B	1.16619	11.5648	283.933	5.30998e-57	4.94437e-54	TUBA1B	Down
LAPTM4B	0.805337	10.0211	282.331	1.00993e-56	9.13526e-54	LAPTM4B	Down
RDH10	1.88216	8.32462	359.009	1.12978e-56	9.93543e-54	RDH10	Down
TNNT1	1.67507	8.70716	272.56	5.16897e-55	4.42282e-52	TNNT1	Down
ANGPT1	1.86239	8.51168	271.087	9.38072e-55	7.81538e-52	ANGPT1	Down
C11orf96	-2.34047	8.53844	262.754	2.76171e-53	2.24187e-50	C11orf96	Up
F10	-2.00642	8.5196	256.252	3.92249e-52	3.10455e-49	F10	Up
HOOK1	1.81322	8.31442	388.494	1.23729e-51	9.55399e-49	HOOK1	Down
PHACTR2	-1.03792	9.85299	252.351	1.93858e-51	1.46127e-48	PHACTR2	Up
NMU	1.79039	8.30553	388.828	3.10405e-51	2.28537e-48	NMU	Down
ATP2B1	1.15028	9.41719	250.412	4.2976e-51	3.09222e-48	ATP2B1	Down
HRC	-2.09313	8.56204	247.617	1.35683e-50	9.54576e-48	HRC	Up
DSP	0.968642	10.6019	246.193	2.43888e-50	1.66111e-47	DSP	Down
TIMP1	-0.828108	10.3144	246.166	2.46603e-50	1.66111e-47	TIMP1	Up
SNCG	-1.83686	8.95739	241.118	1.98317e-49	1.30803e-46	SNCG	Up
SLC38A1	1.39956	8.72661	239.593	3.7272e-49	2.40815e-46	SLC38A1	Down
CRB2	1.55123	8.52879	239.007	4.75209e-49	3.00893e-46	CRB2	Down
TRAPPC2L	1.00567	9.29531	238.012	7.17666e-49	4.45502e-46	TRAPPC2L	Down
WT1	1.59304	8.48902	233.693	4.31557e-48	2.62744e-45	WT1	Down
EMP2	1.5259	8.44978	228.131	4.38444e-47	2.619e-44	EMP2	Down
PKP2	1.67606	8.34764	285.895	7.36474e-47	4.31779e-44	PKP2	Down
DMKN	1.58028	8.39293	258.961	1.38149e-46	7.95211e-44	DMKN	Down
ENO1	0.661753	10.8113	224.757	1.79843e-46	1.01672e-43	ENO1	NA
TMEM178A	1.73067	8.27543	442.464	4.4017e-46	2.4448e-43	TMEM178A	Down
PTMA	0.449684	12.1306	218.663	2.32237e-45	1.26765e-42	PTMA	NA
DSC3	1.68262	8.31571	319.988	3.8168e-45	2.04807e-42	DSC3	Down
MYRF	1.27837	8.72705	216.463	5.86599e-45	3.09519e-42	MYRF	Down
COL6A2	-1.36369	9.01548	213.193	2.33074e-44	1.20966e-41	COL6A2	Up
S100A11	-1.74028	9.24702	212.108	3.68707e-44	1.88272e-41	S100A11	Up
ANXA2	1.25552	9.33651	210.6	6.97866e-44	3.50694e-41	ANXA2	Down
SNAI2	-1.2599	9.31168	207.59	2.50033e-43	1.23684e-40	SNAI2	Up
LRP2	1.57361	8.22711	743.444	6.09727e-43	2.96974e-40	LRP2	Down
CSRP1	1.22048	8.74017	205.09	7.22781e-43	3.46705e-40	CSRP1	Down
VWC2	1.61446	8.23371	620.313	1.24578e-42	5.8866e-40	VWC2	Down
ARL4C	1.36808	8.63809	202.084	2.5994e-42	1.21021e-39	ARL4C	Down
NDNF	1.50964	8.41506	202.013	2.67885e-42	1.22913e-39	NDNF	Down
PLP2	1.57447	8.34941	234.211	7.79351e-42	3.52478e-39	PLP2	Down
DCDC2	1.60041	8.23414	583.833	1.60217e-41	7.14409e-39	DCDC2	Down
APLP2	0.910309	9.31048	196.736	2.5511e-41	1.12174e-38	APLP2	Down
STAR	-1.41938	9.17185	194.713	6.06603e-41	2.63074e-38	STAR	Up
EPS8L1	1.63455	8.2651	386.278	2.03265e-40	8.69618e-38	EPS8L1	Down
TACC3	1.55086	8.4017	190.179	4.2505e-40	1.79422e-37	TACC3	Down
LDHA	1.05062	9.45372	189.487	5.72281e-40	2.38393e-37	LDHA	Down
PAX8	1.58471	8.46882	189.11	6.73327e-40	2.76842e-37	PAX8	Down
GRIN2A	1.49999	8.37192	205.132	1.26425e-39	5.13138e-37	GRIN2A	Down
LRRN2	1.56139	8.33072	269.955	1.49808e-39	6.0035e-37	LRRN2	Down
WFDC1	-1.82921	8.39458	214.069	1.683e-39	6.66027e-37	WFDC1	Up
TEAD4	1.60653	8.29253	330.8	2.48066e-39	9.69571e-37	TEAD4	Down
GNG11	0.993434	9.56044	185.466	3.23851e-39	1.25034e-36	GNG11	Down
HINT1	0.481264	10.8617	184.534	4.84371e-39	1.84755e-36	HINT1	NA
PLPPR3	0.924233	9.26464	183.654	7.08687e-39	2.67099e-36	PLPPR3	Down
HMGB2	1.42154	9.64821	182.561	1.13703e-38	4.23498e-36	HMGB2	Down
CNTN6	1.52707	8.32491	245.895	1.26374e-37	4.65217e-35	CNTN6	Down
ROBO1	-1.38438	8.95754	175.938	2.01225e-37	7.32252e-35	ROBO1	Up
RBP1	-0.491421	11.2336	175.318	2.63572e-37	9.48231e-35	RBP1	NA
CRABP1	-2.45242	8.65429	173.829	5.04103e-37	1.79319e-34	CRABP1	Up
SPARC	0.561001	10.5876	172.861	7.68493e-37	2.7033e-34	SPARC	NA
TNFAIP8	1.34291	8.42191	179.216	2.67828e-36	9.31775e-34	TNFAIP8	Down
TNNI1	1.20179	8.94933	169.891	2.81077e-36	9.67241e-34	TNNI1	Down
HMGB1	0.606295	11.1537	169.577	3.22528e-36	1.09795e-33	HMGB1	NA
YBX1	0.456346	11.4215	166.739	1.11666e-35	3.76089e-33	YBX1	NA
RBFOX1	1.4981	8.23014	533.88	1.24044e-35	4.1338e-33	RBFOX1	Down
ID1	0.683567	10.6316	164.896	2.50653e-35	8.26605e-33	ID1	NA
FAM213A	1.12277	8.78526	164.075	3.59392e-35	1.17299e-32	FAM213A	Down
FN1	-1.17559	9.38172	162.205	8.17621e-35	2.64133e-32	FN1	Up
COL1A2	-0.502458	11.2559	161.959	9.11112e-35	2.91363e-32	COL1A2	NA
LHX1	1.51171	8.26117	311.32	1.01957e-34	3.22786e-32	LHX1	Down
SLC25A4	1.4385	8.34026	233.689	1.93115e-34	6.05328e-32	SLC25A4	Down
TNNT2	1.48068	8.2417	430.175	1.95604e-34	6.07121e-32	TNNT2	Down
EBF1	-1.55835	8.59577	159.426	2.77973e-34	8.54404e-32	EBF1	Up
SEMA6A	-0.959161	9.57135	158.069	5.05656e-34	1.53929e-31	SEMA6A	Up
NR5A1	-1.70624	8.50226	157.313	7.0588e-34	2.12833e-31	NR5A1	Up
PYGM	1.46119	8.31627	237.322	1.12115e-33	3.34852e-31	PYGM	Down
ALX1	1.46871	8.31992	217.634	2.45999e-33	7.27858e-31	ALX1	Down
PTH1R	-1.49777	8.53071	153.369	4.03981e-33	1.18422e-30	PTH1R	Up
DEPDC1	1.40491	8.30751	191.159	6.85334e-33	1.99055e-30	DEPDC1	Down
KPNA2	1.04519	9.29755	150.723	1.30626e-32	3.75952e-30	KPNA2	Down
TPM1	0.608424	10.9803	148.367	3.72212e-32	1.06161e-29	TPM1	NA
COL26A1	1.13295	8.60288	147.517	5.43318e-32	1.53579e-29	COL26A1	Down
SOST	1.3831	8.33602	169.966	8.92743e-32	2.50118e-29	SOST	Down
FOS	1.13113	10.0181	145.619	1.26572e-31	3.51504e-29	FOS	Down
LGR4	1.13873	8.71804	144.619	1.97763e-31	5.44432e-29	LGR4	Down
OAF	-1.40735	8.60837	141.47	8.07463e-31	2.20375e-28	OAF	Up
TSC22D3	-1.43412	8.51015	140.278	1.37693e-30	3.72584e-28	TSC22D3	Up
UACA	1.22068	8.49633	138.855	2.60541e-30	6.99024e-28	UACA	Down
SEMA5A	-1.25762	8.80944	137.31	5.21092e-30	1.38632e-27	SEMA5A	Up
ODC1	0.534464	10.3719	137.142	5.61948e-30	1.48256e-27	ODC1	NA
TMSB4X	0.496662	11.3565	136.855	6.39136e-30	1.67227e-27	TMSB4X	NA
EIF3M	0.528132	10.154	136.715	6.80748e-30	1.76654e-27	EIF3M	NA
LRRN3	-1.47486	8.82196	135.869	9.95551e-30	2.56245e-27	LRRN3	Up
ACKR3	1.39862	8.29463	226.484	1.10213e-29	2.81391e-27	ACKR3	Down
NLGN1	-1.44746	8.4558	135.463	1.19453e-29	3.02542e-27	NLGN1	Up
ZEB2	-1.40003	8.50019	134.626	1.74076e-29	4.37388e-27	ZEB2	Up
SPP1	1.40799	8.41527	133.38	3.05114e-29	7.60599e-27	SPP1	Down
LSM4	0.604062	9.82505	133.361	3.07757e-29	7.61193e-27	LSM4	NA
LYPD1	1.32906	8.34556	145.282	3.11914e-29	7.65494e-27	LYPD1	Down
2021-03-01	1.29362	8.35983	167.112	3.24075e-29	7.89224e-27	2021-03-01	Down
NEO1	1.05474	8.69846	132.307	4.94773e-29	1.19573e-26	NEO1	Down
PDGFRA	-1.25325	8.91491	132.251	5.07547e-29	1.21731e-26	PDGFRA	Up
PAWR	1.39698	8.2709	268.145	5.51194e-29	1.31205e-26	PAWR	Down
ACOT7	1.30016	8.33652	179.913	5.68617e-29	1.34342e-26	ACOT7	Down
LAMA5	1.33596	8.33242	178.932	6.62145e-29	1.5528e-26	LAMA5	Down
NR2F1	-0.462995	10.9899	131.179	8.23127e-29	1.91613e-26	NR2F1	NA
ARHGAP10	1.17033	8.44483	137.197	1.00961e-28	2.33308e-26	ARHGAP10	Down
NDN	-0.64574	9.93066	130.707	1.01864e-28	2.3369e-26	NDN	NA
IGFBP5	1.03238	10.0426	128.793	2.41814e-28	5.50762e-26	IGFBP5	Down
LRP1B	-1.49078	8.43024	128.614	2.62296e-28	5.93144e-26	LRP1B	Up
GMDS	-0.813083	9.98935	128.51	2.74895e-28	6.17226e-26	GMDS	Up
IGDCC3	-0.641908	10.1103	127.95	3.54142e-28	7.89562e-26	IGDCC3	NA
MEG3	-1.15363	8.90537	127.3	4.75187e-28	1.05202e-25	MEG3	Up
PDLIM1	1.36319	8.26252	257.344	5.92073e-28	1.3017e-25	PDLIM1	Down
DSG2	0.828714	9.20652	126.55	6.67554e-28	1.45752e-25	DSG2	Down
CD276	-0.836183	9.31915	126.363	7.26682e-28	1.57575e-25	CD276	Up
SOX6	1.18455	8.41324	129.631	2.0155e-27	4.34073e-25	SOX6	Down
TMEM151A	1.24793	8.2153	489.24	3.52713e-27	7.54495e-25	TMEM151A	Down
FOSB	1.29182	8.45792	122.505	4.18692e-27	8.89621e-25	FOSB	Down
ITGA3	1.23969	8.21575	469.756	6.28582e-27	1.32668e-24	ITGA3	Down
FLNC	1.05307	8.6343	119.444	1.6871e-26	3.5372e-24	FLNC	Down
TCEA3	-1.48356	8.34663	140.005	3.09148e-26	6.43903e-24	TCEA3	Up
PKM	0.534115	10.1685	117.012	5.11719e-26	1.05886e-23	PKM	NA
CA3	1.25756	8.22367	382.992	6.98798e-26	1.43657e-23	CA3	Down
GSTA1	-1.44442	8.28804	145.67	7.2636e-26	1.4836e-23	GSTA1	Up
VASN	1.23934	8.34123	152.387	7.35699e-26	1.49305e-23	VASN	Down
SGO2	1.25471	8.44114	114.348	1.7304e-25	3.48935e-23	SGO2	Down
NCAM1	-1.03814	8.95386	112.589	3.87496e-25	7.7644e-23	NCAM1	Up
CHGB	-1.42019	8.35606	123.071	6.77702e-25	1.34939e-22	CHGB	Up
PIMREG	1.19615	8.3081	130.7	9.07361e-25	1.79538e-22	PIMREG	Down
SNCA	1.05932	8.674	110.641	9.47476e-25	1.86311e-22	SNCA	Down
SLAIN1	1.26571	8.24203	288.631	1.1156e-24	2.18017e-22	SLAIN1	Down
DKK2	-1.48221	8.36415	109.032	1.98599e-24	3.85733e-22	DKK2	Up
TSPAN18	-1.18675	8.6872	108.984	2.03011e-24	3.91897e-22	TSPAN18	Up
EHBP1L1	-1.32864	8.47387	107.584	3.86733e-24	7.42035e-22	EHBP1L1	Up
MDH1	0.600323	9.47386	107.467	4.08149e-24	7.7841e-22	MDH1	NA
LRRN4	1.01277	8.19851	221.958	4.74782e-24	9.00068e-22	LRRN4	Down
SLITRK1	-1.30958	8.43321	109.697	4.95369e-24	9.33505e-22	SLITRK1	Up
TUBB2B	0.999642	9.05722	106.672	5.88804e-24	1.10301e-21	TUBB2B	Down
CD24	0.702654	9.88219	106.296	7.00312e-24	1.30419e-21	CD24	NA
H2AFZ	0.60313	11.0309	106.03	7.91425e-24	1.46525e-21	H2AFZ	NA
PRRX2	-1.28765	8.48391	105.596	9.67111e-24	1.7801e-21	PRRX2	Up
GSTP1	0.334308	11.5192	105.114	1.20788e-23	2.21042e-21	GSTP1	NA
FHL3	-1.06342	8.8194	104.423	1.66225e-23	3.02444e-21	FHL3	Up
FTL	-0.337536	12.3549	102.455	4.12978e-23	7.47113e-21	FTL	NA
L1TD1	1.17452	8.21962	332.272	5.4851e-23	9.86663e-21	L1TD1	Down
CDCA7L	1.02765	8.45859	105.917	9.83733e-23	1.75955e-20	CDCA7L	Down
HAS1	1.1666	8.22071	346.786	1.35584e-22	2.4115e-20	HAS1	Down
NXPH2	1.21752	8.28499	165.83	1.39094e-22	2.46009e-20	NXPH2	Down
TIMP4	-1.31972	8.27172	174.261	1.58998e-22	2.79651e-20	TIMP4	Up
TUBA1C	1.16776	8.2903	145.656	2.66268e-22	4.65734e-20	TUBA1C	Down
NUCKS1	0.431012	10.6121	98.249	2.90275e-22	5.04934e-20	NUCKS1	NA
ERBB4	1.19573	8.23457	260.221	3.29365e-22	5.69802e-20	ERBB4	Down
MZT2B	0.443213	10.2033	97.9499	3.33547e-22	5.739e-20	MZT2B	NA
SH2D4A	1.21338	8.25878	197.45	3.55643e-22	6.08611e-20	SH2D4A	Down
DAPK1	1.03855	8.42049	102.772	4.70936e-22	8.01578e-20	DAPK1	Down
PCP4	1.17281	8.22172	300.235	4.79294e-22	8.11442e-20	PCP4	Down
CD320	0.828282	8.84179	97.0838	4.98893e-22	8.4013e-20	CD320	Down
RAB33A	1.19691	8.24429	239.276	5.17993e-22	8.67679e-20	RAB33A	Down
GALNT7	0.982833	8.59563	96.9212	5.38098e-22	8.96613e-20	GALNT7	Down
DPYSL3	1.11868	8.36421	120.922	5.49818e-22	9.11345e-20	DPYSL3	Down
BMP3	-1.31351	8.27592	149.042	6.38246e-22	1.05241e-19	BMP3	Up
WNT2	0.832108	8.19471	240.335	6.54205e-22	1.07313e-19	WNT2	Down
HTRA1	-1.33107	8.33621	129.855	8.2515e-22	1.34657e-19	HTRA1	Up
C20orf27	-0.827114	9.16293	95.9584	8.42241e-22	1.36741e-19	C20orf27	Up
SLC7A7	1.07807	8.20848	412.202	1.21932e-21	1.96951e-19	SLC7A7	Down
FOXO6	1.18551	8.24035	231.559	1.45713e-21	2.34169e-19	FOXO6	Down
HACD1	1.08219	8.38298	109.177	1.57837e-21	2.52372e-19	HACD1	Down
COL4A2	0.816835	8.98521	94.5136	1.65095e-21	2.6265e-19	COL4A2	Down
MRPS6	0.47849	10.1383	94.4044	1.73711e-21	2.74977e-19	MRPS6	NA
CCBE1	1.20756	8.25111	203.475	1.77509e-21	2.7959e-19	CCBE1	Down
APLP1	0.859032	8.88955	93.243	2.98616e-21	4.68014e-19	APLP1	Down
IGDCC4	-1.29298	8.36335	114.597	3.35064e-21	5.22552e-19	IGDCC4	Up
BST2	-0.569163	10.8223	92.5233	4.17851e-21	6.48469e-19	BST2	NA
LUZP2	-1.29606	8.27807	149.961	4.22937e-21	6.5316e-19	LUZP2	Up
HEBP2	-0.701985	9.28463	92.2597	4.72604e-21	7.26318e-19	HEBP2	NA
TMEM219	0.763409	8.9253	92.1948	4.87151e-21	7.45058e-19	TMEM219	Down
PRCD	0.96209	8.56689	92.116	5.05425e-21	7.69291e-19	PRCD	Down
ZNF541	-1.30333	8.34423	119.031	5.30381e-21	8.03413e-19	ZNF541	Up
SHISA3	-1.30611	8.58098	91.6492	6.28599e-21	9.47657e-19	SHISA3	Up
NSG1	1.103	8.35103	109.361	6.54804e-21	9.82486e-19	NSG1	Down
KLHDC8B	-1.04095	8.64647	91.4028	7.05355e-21	1.05334e-18	KLHDC8B	Up
PLCL1	-1.30835	8.29696	139.152	7.57853e-21	1.12643e-18	PLCL1	Up
MYL9	0.785305	9.0231	90.6159	1.01911e-20	1.50766e-18	MYL9	Down
SCG5	1.0154	8.44525	89.885	1.43473e-20	2.11266e-18	SCG5	Down
FGF18	1.01946	8.20331	471.088	1.46126e-20	2.14177e-18	FGF18	Down
SPTAN1	0.852446	8.72773	89.6327	1.61468e-20	2.35572e-18	SPTAN1	Down
SAMD9	-1.219	8.26015	177.801	2.44688e-20	3.55348e-18	SAMD9	Up
RFTN2	-1.29006	8.31418	128.153	3.18932e-20	4.61054e-18	RFTN2	Up
HSP90B1	0.497512	10.5977	87.6715	4.04843e-20	5.82588e-18	HSP90B1	NA
SCT	-1.28177	8.30612	121.578	5.18842e-20	7.43259e-18	SCT	Up
LMNB1	0.813108	9.0317	86.6757	6.46082e-20	9.21365e-18	LMNB1	Down
COTL1	-0.607359	9.69238	86.4045	7.3382e-20	1.04179e-17	COTL1	NA
CDH6	1.1438	8.27038	129.08	7.63866e-20	1.07961e-17	CDH6	Down
PTPRF	0.922835	8.56094	85.5512	1.09581e-19	1.54188e-17	PTPRF	Down
COL4A1	0.812389	8.792	85.3389	1.21079e-19	1.69613e-17	COL4A1	Down
COL9A1	1.12235	8.24573	190.027	1.23842e-19	1.72718e-17	COL9A1	Down
PLAT	0.880243	9.04011	85.1541	1.3207e-19	1.83386e-17	PLAT	Down
STIM2	1.01064	8.3997	97.4488	1.33774e-19	1.84941e-17	STIM2	Down
NCCRP1	1.13974	8.23987	207.794	1.46599e-19	2.01791e-17	NCCRP1	Down
FABP5	0.642665	9.28956	84.6531	1.67166e-19	2.29104e-17	FABP5	NA
DUSP9	-0.775585	9.30823	84.6329	1.68767e-19	2.30301e-17	DUSP9	Up
FRAS1	0.965617	8.48336	84.3499	1.92803e-19	2.61972e-17	FRAS1	Down
PRDX6	0.358233	10.4669	83.9588	2.3178e-19	3.13587e-17	PRDX6	NA
CRIM1	1.00546	8.40136	92.2022	2.37909e-19	3.20509e-17	CRIM1	Down
CREB5	-1.20045	8.41155	83.8673	2.41983e-19	3.24615e-17	CREB5	Up
MYO1C	1.12606	8.28163	149.858	2.45596e-19	3.28073e-17	MYO1C	Down
ADAMTS9	0.854448	8.97623	83.786	2.51425e-19	3.34448e-17	ADAMTS9	Down
SH3KBP1	1.10989	8.30452	127.782	2.72381e-19	3.60807e-17	SH3KBP1	Down
ITGA9	-1.13342	8.43614	87.0679	2.83801e-19	3.7437e-17	ITGA9	Up
COLEC12	1.09088	8.3197	126.978	2.88551e-19	3.79055e-17	COLEC12	Down
NEAT1	-0.946007	8.88837	83.4763	2.90908e-19	3.80572e-17	NEAT1	Up
MYO5B	1.05013	8.21183	346.197	3.05082e-19	3.97472e-17	MYO5B	Down
RCAN2	-1.21696	8.3638	93.3455	3.40565e-19	4.41883e-17	RCAN2	Up
ADAM12	-1.02628	8.63506	82.4434	4.73312e-19	6.11615e-17	ADAM12	Up
LMCD1	-1.03489	8.65884	82.2908	5.08605e-19	6.54549e-17	LMCD1	Up
GDF6	1.12011	8.24872	173.121	6.13579e-19	7.86449e-17	GDF6	Down
ACSF2	-0.962884	8.68572	81.8534	6.25135e-19	7.9803e-17	ACSF2	Up
MAG	-1.11764	8.58798	81.8092	6.38315e-19	8.11583e-17	MAG	Up
METTL26	0.740542	8.92127	81.4848	7.43913e-19	9.42062e-17	METTL26	NA
MYL7	1.04537	8.21515	279.864	1.07043e-18	1.35015e-16	MYL7	Down
TNFRSF12A	1.10321	8.23904	202.899	1.29713e-18	1.62959e-16	TNFRSF12A	Down
PCDH18	-1.1207	8.51875	80.2665	1.32237e-18	1.65474e-16	PCDH18	Up
MYCN	0.799097	8.93364	79.7652	1.6759e-18	2.08887e-16	MYCN	Down
ARHGAP20	-1.10616	8.45269	79.5529	1.85285e-18	2.30036e-16	ARHGAP20	Up
CARNS1	0.945238	8.20044	448.31	2.1949e-18	2.71439e-16	CARNS1	Down
NPNT	0.902979	8.19658	519.502	2.37662e-18	2.92768e-16	NPNT	Down
ARID5B	0.710763	9.05145	78.7536	2.70414e-18	3.31823e-16	ARID5B	NA
CYTL1	0.882352	8.64302	78.5503	2.97718e-18	3.63918e-16	CYTL1	Down
ITGB8	0.991206	8.37985	91.6226	3.09737e-18	3.77152e-16	ITGB8	Down
ZDHHC12	1.09788	8.26344	154.341	3.81726e-18	4.6303e-16	ZDHHC12	Down
FGF9	1.01265	8.34889	98.8559	5.22096e-18	6.3088e-16	FGF9	Down
PFN1	0.346947	10.6789	77.1566	5.76059e-18	6.90612e-16	PFN1	NA
FAM162A	0.699732	8.91821	77.1502	5.77793e-18	6.90612e-16	FAM162A	NA
PHLDB2	0.99996	8.36351	91.5098	5.78073e-18	6.90612e-16	PHLDB2	Down
ASRGL1	1.07271	8.25109	169.685	7.29235e-18	8.67926e-16	ASRGL1	Down
BICDL1	0.91895	8.19971	436.643	1.03782e-17	1.23057e-15	BICDL1	Down
THY1	1.05931	8.26607	142.869	1.06617e-17	1.25948e-15	THY1	Down
SEZ6L2	0.981271	8.35933	85.872	1.1486e-17	1.3518e-15	SEZ6L2	Down
MEF2C	-1.07936	8.45143	75.389	1.33224e-17	1.56212e-15	MEF2C	Up
CD63	-0.367181	10.5609	75.3784	1.33901e-17	1.56427e-15	CD63	NA
RGS9	1.06475	8.24308	160.422	1.65375e-17	1.92485e-15	RGS9	Down
UNC80	-1.15923	8.26748	140.152	1.97747e-17	2.29322e-15	UNC80	Up
PHPT1	0.393874	10.079	74.5135	2.0192e-17	2.33306e-15	PHPT1	NA
SNX2	0.648282	9.12964	74.4006	2.13054e-17	2.45276e-15	SNX2	NA
TSTD1	1.05271	8.29239	118.721	2.23639e-17	2.56528e-15	TSTD1	Down
LRP3	-0.984785	8.59084	74.2757	2.26083e-17	2.58396e-15	LRP3	Up
COL5A1	-0.973552	8.7022	74.1388	2.41276e-17	2.7395e-15	COL5A1	Up
LONRF2	1.0643	8.22884	196.076	2.41423e-17	2.7395e-15	LONRF2	Down
AC022075.1	-1.01391	8.53878	74.0674	2.49607e-17	2.82225e-15	AC022075.1	Up
SORCS1	1.01755	8.21641	247.829	2.78104e-17	3.13327e-15	SORCS1	Down
TLE1	-0.835365	8.91121	73.8133	2.81658e-17	3.16206e-15	TLE1	Up
CITED4	1.05902	8.24346	169.872	3.4786e-17	3.89148e-15	CITED4	Down
DPP4	0.972432	8.20997	312.076	3.59362e-17	4.006e-15	DPP4	Down
SLITRK4	1.05407	8.29105	112.635	3.70116e-17	4.1114e-15	SLITRK4	Down
EFHD2	-1.05158	8.57376	73.1481	3.86491e-17	4.27829e-15	EFHD2	Up
NTRK1	-1.0399	8.44647	76.2129	4.09949e-17	4.52215e-15	NTRK1	Up
STON2	1.03338	8.22138	229.482	4.26514e-17	4.68855e-15	STON2	Down
GPC6	-0.777544	9.0495	72.8521	4.44962e-17	4.87442e-15	GPC6	Up
RUNX1T1	0.797148	8.93849	72.8147	4.52945e-17	4.94475e-15	RUNX1T1	Down
COL3A1	0.435435	11.3177	72.5831	5.05747e-17	5.50221e-15	COL3A1	NA
FIS1	0.439526	9.72042	72.5039	5.25178e-17	5.69404e-15	FIS1	NA
RTN3	0.672283	8.87733	72.1647	6.1725e-17	6.66946e-15	RTN3	NA
EPS8L2	0.984224	8.2112	281.556	7.7969e-17	8.39599e-15	EPS8L2	Down
CAVIN1	1.01403	8.21932	229.699	8.18945e-17	8.76744e-15	CAVIN1	Down
LST1	-1.09066	8.40167	76.4226	8.19723e-17	8.76744e-15	LST1	Up
KCNJ12	-1.16305	8.29369	117.304	8.30534e-17	8.85316e-15	KCNJ12	Up
LRRC1	1.05552	8.24731	162.927	8.7738e-17	9.32113e-15	LRRC1	Down
STRBP	0.806349	8.6247	70.9623	1.09479e-16	1.15898e-14	STRBP	Down
CDC42EP4	-0.943496	8.54145	70.9557	1.09824e-16	1.15898e-14	CDC42EP4	Up
OLFM2	0.955891	8.36978	91.4823	1.1695e-16	1.23007e-14	OLFM2	Down
BEX4	0.664756	9.15861	70.7441	1.21483e-16	1.27352e-14	BEX4	NA
AFDN	0.546964	9.36135	70.6435	1.27454e-16	1.3317e-14	AFDN	NA
BDNF	0.927676	8.49842	70.5557	1.32905e-16	1.38409e-14	BDNF	Down
CFH	-1.15173	8.29764	86.6183	1.63834e-16	1.70059e-14	CFH	Up
FHL2	-0.713116	9.03412	69.82	1.88813e-16	1.95347e-14	FHL2	NA
RXFP2	-1.11784	8.49733	69.7968	1.90916e-16	1.9688e-14	RXFP2	Up
APOE	0.583115	9.85239	69.7577	1.94515e-16	1.9994e-14	APOE	NA
SYDE2	0.953784	8.37004	85.2512	1.98618e-16	2.03497e-14	SYDE2	Down
SNRPB	0.494406	9.59619	69.6066	2.09069e-16	2.13513e-14	SNRPB	NA
KIRREL1	0.808473	8.59772	69.1983	2.54091e-16	2.58658e-14	KIRREL1	Down
RAB11FIP1	1.02837	8.28433	118.826	3.13048e-16	3.17654e-14	RAB11FIP1	Down
JUP	0.810504	8.61162	68.6518	3.29914e-16	3.33698e-14	JUP	Down
CNTN4	0.890307	8.54264	68.1835	4.12716e-16	4.1612e-14	CNTN4	Down
OR8D4	1.01226	8.22745	193.753	4.23602e-16	4.2574e-14	OR8D4	Down
C12orf57	-0.443932	9.79638	67.963	4.58605e-16	4.59462e-14	C12orf57	NA
OSR1	1.02866	8.27473	110.194	5.81816e-16	5.81063e-14	OSR1	Down
CAPN6	0.981448	8.21991	216.87	5.88619e-16	5.86009e-14	CAPN6	Down
TM7SF2	0.877848	8.42701	67.3231	6.22897e-16	6.18191e-14	TM7SF2	Down
TJP1	0.732041	8.73029	67.0457	7.11377e-16	7.03796e-14	TJP1	NA
LRRC17	-0.926997	8.74753	67.0017	7.26513e-16	7.16532e-14	LRRC17	Up
LSR	0.988791	8.31401	94.5392	8.48038e-16	8.3379e-14	LSR	Down
TGFBI	-1.12285	8.29068	107.195	8.59872e-16	8.42808e-14	TGFBI	Up
LDOC1	0.701505	8.78721	66.5352	9.0842e-16	8.87644e-14	LDOC1	NA
ACTB	0.287271	12.6086	66.4992	9.24214e-16	9.00298e-14	ACTB	NA
NECTIN2	0.803587	8.51817	65.9004	1.23138e-15	1.19583e-13	NECTIN2	Down
MATN2	0.898042	8.38813	70.7566	1.24006e-15	1.20058e-13	MATN2	Down
MYEF2	0.857659	8.45946	65.7696	1.31106e-15	1.26545e-13	MYEF2	Down
ITIH3	0.951636	8.21223	257.332	1.37804e-15	1.32606e-13	ITIH3	Down
NRXN3	-0.987706	8.47615	65.3212	1.62559e-15	1.55953e-13	NRXN3	Up
APOA1	-1.12406	8.64114	64.05	2.99233e-15	2.86206e-13	APOA1	Up
IQCA1	0.97594	8.30148	96.1426	3.29819e-15	3.1451e-13	IQCA1	Down
DIAPH3	0.906486	8.42187	63.7273	3.49411e-15	3.32192e-13	DIAPH3	Down
TNNT3	-0.976389	8.44384	63.2628	4.36792e-15	4.14024e-13	TNNT3	Up
FAM49B	0.751804	8.53749	63.218	4.67478e-15	4.41788e-13	FAM49B	Down
NFE2L3	0.966039	8.23518	162.271	6.18617e-15	5.82881e-13	NFE2L3	Down
RAP2C	-0.904423	8.64327	62.1507	7.45767e-15	7.006e-13	RAP2C	Up
DOCK11	0.929016	8.34445	78.2889	7.54265e-15	7.06487e-13	DOCK11	Down
CDON	0.936621	8.33468	84.136	7.63917e-15	7.13418e-13	CDON	Down
GKAP1	0.968901	8.28503	103.369	7.78775e-15	7.25155e-13	GKAP1	Down
MAST4	-0.945197	8.48918	61.9949	8.03852e-15	7.46309e-13	MAST4	Up
KANK1	0.970237	8.23174	160.343	8.1452e-15	7.54002e-13	KANK1	Down
TCEAL2	0.984497	8.24626	125.092	8.38672e-15	7.74097e-13	TCEAL2	Down
SNRPF	0.366694	9.96773	61.7396	9.08977e-15	8.36549e-13	SNRPF	NA
LAYN	0.98639	8.26514	116.893	1.01671e-14	9.31445e-13	LAYN	Down
PPA1	0.633134	8.95138	61.5044	1.01797e-14	9.31445e-13	PPA1	NA
PWWP2B	-1.06415	8.32984	85.9568	1.03087e-14	9.40529e-13	PWWP2B	Up
MOB3B	0.940189	8.21978	215.911	1.11203e-14	1.01166e-12	MOB3B	Down
NDST3	-0.915489	8.59079	61.2881	1.12978e-14	1.02486e-12	NDST3	Up
BICD1	0.756437	8.70124	61.023	1.28366e-14	1.16113e-12	BICD1	Down
LGALS1	-1.08335	8.4359	60.8208	1.41507e-14	1.27632e-12	LGALS1	Up
CTTNBP2	-0.946838	8.59093	60.8149	1.41908e-14	1.27632e-12	CTTNBP2	Up
C1GALT1	0.895127	8.35806	74.8362	1.74902e-14	1.56862e-12	C1GALT1	Down
DECR1	-0.701583	9.16306	59.7989	2.31643e-14	2.07164e-12	DECR1	NA
EEF1B2	0.247445	11.8562	59.2592	3.00562e-14	2.68042e-12	EEF1B2	NA
BCAR3	-1.04855	8.27275	104.427	3.13107e-14	2.78445e-12	BCAR3	Up
BEX1	0.67557	9.22715	59.1488	3.17029e-14	2.80526e-12	BEX1	NA
ARPC5	0.720191	8.60431	59.1475	3.17219e-14	2.80526e-12	ARPC5	NA
CKB	0.810746	8.90995	59.0503	3.32465e-14	2.9319e-12	CKB	Down
SLC29A1	-0.961478	8.41693	63.0681	3.35078e-14	2.94673e-12	SLC29A1	Up
LHX9	0.7874	8.20425	287.588	3.46294e-14	3.03693e-12	LHX9	Down
BASP1	-0.413215	10.2946	58.6557	4.02278e-14	3.51816e-12	BASP1	NA
EMC9	0.81393	8.40739	63.2911	4.9649e-14	4.33013e-12	EMC9	Down
IFI16	0.854726	8.73471	58.1667	5.09521e-14	4.43157e-12	IFI16	Down
C6orf132	-0.95198	8.43999	57.7038	6.3733e-14	5.52801e-12	C6orf132	Up
IGFBP3	-0.660605	10.3825	57.6756	6.46079e-14	5.58858e-12	IGFBP3	NA
METRNL	0.70933	8.69969	57.5956	6.71571e-14	5.79326e-12	METRNL	NA
ERC2	0.891571	8.21968	195.622	6.77252e-14	5.82639e-12	ERC2	Down
KLHDC8A	-1.03618	8.31377	79.3182	6.94587e-14	5.95933e-12	KLHDC8A	Up
CYR61	0.649766	9.1786	57.5067	7.01084e-14	5.99882e-12	CYR61	NA
JPT1	0.457132	9.7616	57.4537	7.19307e-14	6.13815e-12	JPT1	NA
KTN1	0.4906	9.32589	57.2742	7.84552e-14	6.67691e-12	KTN1	NA
FRZB	0.662478	9.39571	57.1066	8.50855e-14	7.22178e-12	FRZB	NA
TES	0.775185	8.50167	57.0149	8.89454e-14	7.5292e-12	TES	Down
MST1	0.936185	8.2967	83.5884	8.95516e-14	7.5603e-12	MST1	Down
ABAT	-0.937381	8.41999	59.3813	9.95432e-14	8.38149e-12	ABAT	Up
TMC5	-0.844742	8.22085	126.608	9.99059e-14	8.38971e-12	TMC5	Up
DCXR	0.713729	8.59414	56.7582	1.00713e-13	8.43512e-12	DCXR	NA
NUAK1	0.871519	8.36401	67.5794	1.00981e-13	8.43524e-12	NUAK1	Down
DAG1	0.897895	8.31877	79.8423	1.06104e-13	8.83106e-12	DAG1	Down
ACTG1	0.241764	13.2918	56.6472	1.06277e-13	8.83106e-12	ACTG1	NA
LMOD1	0.886417	8.20965	216.034	1.11313e-13	9.22527e-12	LMOD1	Down
MXRA8	-0.602545	9.2052	56.4613	1.16287e-13	9.61232e-12	MXRA8	NA
EMID1	0.896635	8.32222	74.6679	1.27919e-13	1.05463e-11	EMID1	Down
RBPMS	0.662889	8.76106	55.98	1.46825e-13	1.20736e-11	RBPMS	NA
REXO2	0.676303	8.72559	55.9243	1.50842e-13	1.23718e-11	REXO2	NA
GSTA4	-0.663127	8.9301	55.8858	1.5368e-13	1.2572e-11	GSTA4	NA
PNOC	0.935259	8.23236	124.646	1.55577e-13	1.26944e-11	PNOC	Down
IFI27L2	-0.740298	8.82193	55.7796	1.61799e-13	1.31681e-11	IFI27L2	NA
CKAP4	0.4678	9.39976	55.7334	1.65465e-13	1.34319e-11	CKAP4	NA
BMP5	-0.827395	8.83138	55.6987	1.6827e-13	1.36247e-11	BMP5	Up
SLITRK2	0.936734	8.2649	100.876	1.68874e-13	1.36388e-11	SLITRK2	Down
EBF2	-0.973138	8.2517	129.007	1.74521e-13	1.4059e-11	EBF2	Up
PEG10	-0.395073	10.9717	55.5004	1.85255e-13	1.48857e-11	PEG10	NA
HIF3A	-0.900177	8.44116	59.3259	1.99187e-13	1.59648e-11	HIF3A	Up
C1orf53	0.767548	8.48992	55.2363	2.10558e-13	1.68335e-11	C1orf53	Down
AFF2	-0.926117	8.4032	58.0228	2.38571e-13	1.90249e-11	AFF2	Up
CYGB	-0.92188	8.42107	55.1641	2.52734e-13	2.01037e-11	CYGB	Up
NCALD	-0.878569	8.45813	55.1969	2.59711e-13	2.0607e-11	NCALD	Up
CDS1	0.867683	8.21276	200.253	2.68066e-13	2.12167e-11	CDS1	Down
SHROOM3	0.763685	8.48122	54.5725	2.90573e-13	2.29408e-11	SHROOM3	Down
SERPINB9	0.828319	8.20601	232.507	3.3475e-13	2.63628e-11	SERPINB9	Down
CX3CL1	-0.931695	8.23845	137.27	4.08198e-13	3.20674e-11	CX3CL1	Up
SHTN1	0.882521	8.32577	73.4864	4.73414e-13	3.70985e-11	SHTN1	Down
PDE6B	0.873881	8.33443	67.9306	5.12926e-13	4.00956e-11	PDE6B	Down
MPP5	0.755669	8.4675	55.3768	5.16879e-13	4.03051e-11	MPP5	Down
AMIGO2	0.903941	8.29601	81.1592	5.24326e-13	4.07853e-11	AMIGO2	Down
LTBP3	-0.869783	8.45929	53.2116	5.62789e-13	4.36699e-11	LTBP3	Up
PRKD1	-0.793785	8.65203	53.19	5.68747e-13	4.40244e-11	PRKD1	Up
RAC3	0.826391	8.36427	66.1249	5.804e-13	4.48168e-11	RAC3	Down
GCA	0.901411	8.25228	115.721	6.00195e-13	4.62325e-11	GCA	Down
PTGES3	0.338041	10.1414	53.0262	6.15871e-13	4.73249e-11	PTGES3	NA
MRC2	-0.866873	8.45008	52.9938	6.25671e-13	4.79615e-11	MRC2	Up
EFNA5	-0.853746	8.5999	52.938	6.42875e-13	4.91613e-11	EFNA5	Up
NRP2	-0.989156	8.2651	99.0025	7.67894e-13	5.85801e-11	NRP2	Up
NEURL2	-0.992185	8.2767	91.8594	7.7688e-13	5.91232e-11	NEURL2	Up
NPPB	0.652722	8.18919	425.597	9.62203e-13	7.30513e-11	NPPB	NA
HOPX	-0.989044	8.27684	89.4944	9.69916e-13	7.34607e-11	HOPX	Up
TSPAN4	0.635247	8.78005	51.8583	1.08717e-12	8.21446e-11	TSPAN4	NA
MPST	0.586299	8.88208	51.7988	1.11915e-12	8.43602e-11	MPST	NA
PIF1	0.688375	8.19406	294.012	1.21894e-12	9.16637e-11	PIF1	NA
AC126773.2	0.905829	8.27106	95.1721	1.23325e-12	9.25201e-11	AC126773.2	Down
CPED1	-0.946673	8.34536	61.833	1.2703e-12	9.5074e-11	CPED1	Up
TRAP1	0.639547	8.75166	51.4978	1.29585e-12	9.6758e-11	TRAP1	NA
IL11RA	-0.773386	8.68892	51.4862	1.3032e-12	9.70774e-11	IL11RA	Up
CHCHD10	-0.81969	8.69976	51.4598	1.32007e-12	9.81036e-11	CHCHD10	Up
EIF5A	0.412223	9.76507	51.015	1.63954e-12	1.2156e-10	EIF5A	NA
BSG	0.312965	10.1983	50.9361	1.70384e-12	1.26032e-10	BSG	NA
BAZ1A	0.666036	8.81839	50.8647	1.76413e-12	1.30188e-10	BAZ1A	NA
MFSD10	0.653731	8.67696	50.7365	1.87796e-12	1.38266e-10	MFSD10	NA
NTM	0.8604	8.23785	118.044	2.15864e-12	1.58563e-10	NTM	Down
C5	0.898325	8.24608	112.647	2.23913e-12	1.64094e-10	C5	Down
SPATS2L	0.599286	8.91519	50.3267	2.29334e-12	1.67679e-10	SPATS2L	NA
TMEM37	0.850165	8.32458	72.9717	2.33896e-12	1.7062e-10	TMEM37	Down
ZNF385D	-0.972747	8.29079	74.8337	2.57542e-12	1.87011e-10	ZNF385D	Up
LIX1	0.787139	8.20936	186.443	2.57547e-12	1.87011e-10	LIX1	Down
ARHGAP21	0.643458	8.71113	50.0755	2.59243e-12	1.87811e-10	ARHGAP21	NA
EPHA4	-0.531791	9.53374	49.985	2.70952e-12	1.95846e-10	EPHA4	NA
KNL1	0.863485	8.24797	100.695	2.93827e-12	2.11896e-10	KNL1	Down
STRA6	-0.749897	8.67293	49.7956	2.97193e-12	2.13837e-10	STRA6	NA
SARAF	0.43647	9.39914	49.7574	3.02777e-12	2.17361e-10	SARAF	NA
SNAI1	-0.822141	8.59462	49.5954	3.27705e-12	2.34724e-10	SNAI1	Up
DEK	0.492451	9.56666	49.5707	3.31678e-12	2.37034e-10	DEK	NA
MDFIC	-0.744552	8.72555	49.5505	3.34958e-12	2.38839e-10	MDFIC	NA
MRPS9	0.583435	8.81821	49.452	3.51471e-12	2.5005e-10	MRPS9	NA
TM4SF1	0.661984	8.18862	373.949	3.86054e-12	2.74038e-10	TM4SF1	NA
TYRO3	0.764046	8.42506	53.2294	4.43079e-12	3.13813e-10	TYRO3	Down
FAT1	0.715877	8.559	48.9451	4.50227e-12	3.18163e-10	FAT1	NA
RASL11A	-0.960433	8.30075	69.9159	4.98815e-12	3.51714e-10	RASL11A	Up
ACTN1	0.791075	8.37987	59.255	5.06861e-12	3.56594e-10	ACTN1	Down
PXK	0.725484	8.48656	48.4188	5.82289e-12	4.08751e-10	PXK	NA
CLU	0.857331	8.30376	75.3016	5.95347e-12	4.16993e-10	CLU	Down
SH3BGRL	-0.449675	9.41193	48.3343	6.06855e-12	4.24115e-10	SH3BGRL	NA
EMCN	-0.900134	8.23958	112.913	6.90456e-12	4.81479e-10	EMCN	Up
G0S2	-0.934301	8.25733	93.1321	6.97929e-12	4.85621e-10	G0S2	Up
MZT2A	0.626847	8.73921	48.0243	7.06227e-12	4.90317e-10	MZT2A	NA
DEPDC1B	0.819748	8.34012	56.6835	7.11244e-12	4.92719e-10	DEPDC1B	Down
P3H2	0.805627	8.36784	60.2267	7.36711e-12	5.09247e-10	P3H2	Down
RHOBTB3	-0.460428	9.48163	47.8976	7.51372e-12	5.1825e-10	RHOBTB3	NA
LITAF	0.713531	8.57776	47.8189	7.80877e-12	5.3743e-10	LITAF	NA
COL27A1	0.840888	8.32256	68.3471	8.01917e-12	5.50713e-10	COL27A1	Down
HK1	-0.872195	8.39133	53.187	8.06258e-12	5.52496e-10	HK1	Up
CDC42EP5	-0.710831	8.90826	47.7315	8.14975e-12	5.57263e-10	CDC42EP5	NA
YDJC	0.722159	8.4533	49.5822	8.23993e-12	5.62216e-10	YDJC	NA
STMN2	-0.831519	8.2259	102.589	8.55436e-12	5.82414e-10	STMN2	Up
CCDC88C	0.863836	8.23225	122.326	8.8748e-12	6.02934e-10	CCDC88C	Down
COL6A1	-0.624907	8.97117	47.5496	8.90871e-12	6.03942e-10	COL6A1	NA
CCDC34	0.607795	8.96382	47.3975	9.59746e-12	6.49244e-10	CCDC34	NA
LPCAT2	0.869506	8.26351	87.9628	9.63954e-12	6.507e-10	LPCAT2	Down
SLC38A3	-0.946099	8.27973	83.3334	9.72579e-12	6.55125e-10	SLC38A3	Up
ELAVL3	0.729315	8.19637	278.421	9.80233e-12	6.58879e-10	ELAVL3	NA
GCHFR	0.832313	8.30425	69.8351	9.87192e-12	6.6215e-10	GCHFR	Down
PGM1	-0.729246	8.62691	47.2441	1.03458e-11	6.9247e-10	PGM1	NA
LINC01638	0.800583	8.21644	160.933	1.10744e-11	7.39672e-10	LINC01638	Down
ANGPTL1	-0.878364	8.23744	113.942	1.11615e-11	7.43919e-10	ANGPTL1	Up
ITIH5	0.688652	8.19347	298.441	1.1447e-11	7.61344e-10	ITIH5	NA
RHPN2	0.706648	8.19737	280.572	1.36588e-11	9.06439e-10	RHPN2	NA
SEMA6B	-0.78829	8.49383	46.673	1.36858e-11	9.06439e-10	SEMA6B	Up
COMTD1	0.854628	8.25096	98.716	1.65395e-11	1.09316e-09	COMTD1	Down
HSPB6	-0.914743	8.25538	95.2899	1.7252e-11	1.13788e-09	HSPB6	Up
PDGFC	0.742941	8.47079	46.0842	1.82649e-11	1.20218e-09	PDGFC	NA
NHSL1	0.852195	8.27652	82.654	1.85386e-11	1.21766e-09	NHSL1	Down
CNN3	-0.381705	10.0309	46.0384	1.86798e-11	1.2244e-09	CNN3	NA
GRIK1	-0.789263	8.22029	130.969	1.9214e-11	1.25681e-09	GRIK1	Up
ALX4	0.656443	8.19261	310.972	2.43952e-11	1.59243e-09	ALX4	NA
ST6GAL2	0.71939	8.43248	46.1208	2.73327e-11	1.7805e-09	ST6GAL2	NA
USB1	-0.728024	8.70886	45.2245	2.78489e-11	1.81041e-09	USB1	NA
PDIA3	0.324386	10.1423	45.2092	2.80597e-11	1.82037e-09	PDIA3	NA
TIMP3	0.743131	8.46407	45.1015	2.95834e-11	1.9153e-09	TIMP3	NA
COMT	-0.549736	9.09615	45.0332	3.05916e-11	1.97653e-09	COMT	NA
RRAS	-0.919732	8.30301	70.3669	3.10932e-11	2.00484e-09	RRAS	Up
BNC2-AS1	0.84165	8.23349	110.858	3.49227e-11	2.24719e-09	BNC2-AS1	Down
OLFML1	0.847353	8.24317	104.746	3.76746e-11	2.41935e-09	OLFML1	Down
EMP3	-0.763516	8.60969	44.5646	3.8509e-11	2.46793e-09	EMP3	Up
RASSF7	0.837368	8.23462	107.285	3.86601e-11	2.4726e-09	RASSF7	Down
GCK	0.832606	8.30498	68.5618	3.90595e-11	2.49311e-09	GCK	Down
PDIA6	0.321914	10.1537	44.4271	4.12008e-11	2.6245e-09	PDIA6	NA
CCDC18	0.796231	8.31219	60.0064	4.24858e-11	2.70092e-09	CCDC18	Down
GTF3A	0.555795	8.85519	44.3575	4.26342e-11	2.70492e-09	GTF3A	NA
PRKCZ	0.805497	8.32588	61.1271	4.4815e-11	2.83473e-09	PRKCZ	Down
SH3PXD2A	-0.755774	8.57152	44.254	4.48593e-11	2.83473e-09	SH3PXD2A	Up
ST3GAL1	0.752981	8.39068	49.6101	4.53858e-11	2.86229e-09	ST3GAL1	Down
CD74	0.720758	8.43521	44.1159	4.80109e-11	3.02182e-09	CD74	NA
HABP4	0.753595	8.38668	51.9059	4.90925e-11	3.08377e-09	HABP4	Down
NTRK2	-0.804783	8.42972	45.6643	5.15585e-11	3.23226e-09	NTRK2	Up
C1orf198	0.64845	8.59758	43.908	5.31795e-11	3.32729e-09	C1orf198	NA
HOXA9	-0.843659	8.37511	46.111	5.4366e-11	3.39482e-09	HOXA9	Up
KCNH2	-0.815083	8.44079	43.8587	5.44852e-11	3.39557e-09	KCNH2	Up
MDH2	0.370282	9.49871	43.5255	6.41867e-11	3.99231e-09	MDH2	NA
SGMS2	0.573795	8.18524	456.024	6.9265e-11	4.29972e-09	SGMS2	NA
MYCL	0.826234	8.22826	125.327	7.15851e-11	4.43505e-09	MYCL	Down
PARM1	0.844194	8.26296	80.8349	7.25038e-11	4.4832e-09	PARM1	Down
DKKL1	-0.781217	8.45253	44.6061	7.35565e-11	4.53943e-09	DKKL1	Up
ABI3	-0.84319	8.23627	108.082	7.78488e-11	4.79497e-09	ABI3	Up
FOXP2	-0.751536	8.6737	43.1149	7.85634e-11	4.82959e-09	FOXP2	Up
OSR2	-0.725432	8.7754	43.1105	7.87342e-11	4.83071e-09	OSR2	NA
STXBP2	0.739118	8.20237	200.345	7.94373e-11	4.86442e-09	STXBP2	NA
ACSS1	-0.764607	8.21953	129.178	8.14351e-11	4.97713e-09	ACSS1	Up
MDFI	-0.469428	9.24507	43.0247	8.21294e-11	5.00989e-09	MDFI	NA
ZC2HC1A	-0.6593	8.7936	43.0009	8.30973e-11	5.05919e-09	ZC2HC1A	NA
WNT16	0.595529	8.18718	378.495	8.54197e-11	5.1906e-09	WNT16	NA
ARHGEF40	-0.810756	8.41428	48.8659	8.62849e-11	5.23313e-09	ARHGEF40	Up
MKL2	0.769422	8.3431	56.2966	8.6579e-11	5.24093e-09	MKL2	Down
ITGA8	0.739663	8.52875	42.8976	8.74345e-11	5.28261e-09	ITGA8	NA
RABL6	0.495123	9.02165	42.8901	8.77566e-11	5.29197e-09	RABL6	NA
DAB2	0.711655	8.42421	44.44	9.553e-11	5.74978e-09	DAB2	NA
FAM3C	0.76853	8.35187	54.3603	9.73819e-11	5.85012e-09	FAM3C	Down
ABRACL	0.667939	8.47765	42.9945	1.16016e-10	6.95632e-09	ABRACL	NA
FAM181B	-0.883713	8.32135	57.8973	1.16753e-10	6.98731e-09	FAM181B	Up
CLIC4	0.680835	8.44548	43.1977	1.19256e-10	7.12361e-09	CLIC4	NA
AEBP1	0.706322	8.4326	43.8922	1.21729e-10	7.25763e-09	AEBP1	NA
CELF3	-0.865664	8.34069	54.3162	1.30645e-10	7.77351e-09	CELF3	Up
SSB	0.309544	10.0656	42.079	1.30872e-10	7.77351e-09	SSB	NA
TMED5	0.702389	8.42307	45.8172	1.34248e-10	7.95912e-09	TMED5	NA
HSPA5	0.375746	10.5432	42.0127	1.35221e-10	8.00177e-09	HSPA5	NA
SNHG18	-0.611593	8.90464	41.7035	1.57495e-10	9.30246e-09	SNHG18	NA
PRELP	-0.800961	8.22771	110.537	1.63398e-10	9.63319e-09	PRELP	Up
C4orf48	0.465085	9.19608	41.6027	1.65523e-10	9.74034e-09	C4orf48	NA
CCDC138	0.667393	8.47567	41.5841	1.67045e-10	9.81145e-09	CCDC138	NA
SSBP4	-0.364877	9.78095	41.5804	1.67352e-10	9.81145e-09	SSBP4	NA
TXN	0.308333	10.2875	41.5462	1.70198e-10	9.95989e-09	TXN	NA
SEC11C	0.710078	8.41246	46.7849	1.83415e-10	1.07135e-08	SEC11C	NA
CDK2AP2	0.712076	8.39356	46.1442	2.00688e-10	1.17009e-08	CDK2AP2	NA
NHP2	0.336305	9.77323	41.1786	2.04054e-10	1.18753e-08	NHP2	NA
COL9A3	0.756856	8.34963	49.005	2.08671e-10	1.21217e-08	COL9A3	Down
NTRK3	0.810838	8.23432	98.8988	2.17341e-10	1.26022e-08	NTRK3	Down
JOSD1	0.77024	8.32725	56.2335	2.24289e-10	1.29813e-08	JOSD1	Down
DDR2	-0.642904	8.80211	40.9815	2.24898e-10	1.29928e-08	DDR2	NA
LBR	0.56703	8.88302	40.9592	2.27397e-10	1.31132e-08	LBR	NA
HAPLN1	-0.857538	8.52181	40.8822	2.36207e-10	1.35965e-08	HAPLN1	Up
SERPINF1	-0.736	8.54417	40.7923	2.46929e-10	1.41879e-08	SERPINF1	NA
LTBP1	0.720786	8.38755	44.7302	2.57894e-10	1.4791e-08	LTBP1	NA
STAMBPL1	0.809351	8.24618	90.8111	2.60663e-10	1.49229e-08	STAMBPL1	Down
FMR1	0.644227	8.51846	40.6736	2.61837e-10	1.4963e-08	FMR1	NA
IER5L	0.539532	8.92033	40.607	2.70592e-10	1.54354e-08	IER5L	NA
PAXX	0.588244	8.68118	40.5588	2.7711e-10	1.57788e-08	PAXX	NA
HSPE1	0.34218	9.96807	40.4898	2.86729e-10	1.62972e-08	HSPE1	NA
QSOX1	0.714795	8.39501	46.4507	2.88216e-10	1.63524e-08	QSOX1	NA
CYP11A1	-0.862046	8.32345	54.0955	2.9406e-10	1.66541e-08	CYP11A1	Up
DUSP23	0.661477	8.47352	41.3365	3.07749e-10	1.73983e-08	DUSP23	NA
FAT3	-0.737146	8.59398	40.3248	3.11075e-10	1.75265e-08	FAT3	NA
ADGRL2	-0.58108	8.90339	40.3234	3.11299e-10	1.75265e-08	ADGRL2	NA
DMAC1	0.394388	9.33381	40.3209	3.11678e-10	1.75265e-08	DMAC1	NA
PCDH7	-0.77279	8.63831	40.2303	3.25947e-10	1.82964e-08	PCDH7	Up
TARSL2	-0.785906	8.40811	44.1293	3.38529e-10	1.89423e-08	TARSL2	Up
LIN28A	0.780936	8.30114	61.4277	3.38651e-10	1.89423e-08	LIN28A	Down
AGRN	0.736926	8.36477	46.6802	3.39498e-10	1.89562e-08	AGRN	NA
SMARCA1	-0.41289	9.54572	40.0446	3.57286e-10	1.99143e-08	SMARCA1	NA
SULF2	0.607185	8.6601	39.9833	3.68283e-10	2.04912e-08	SULF2	NA
NRTN	0.773408	8.22357	114.511	3.81128e-10	2.11687e-08	NRTN	Down
CCDC3	-0.552834	9.12083	39.8713	3.89254e-10	2.15821e-08	CCDC3	NA
PKDCC	-0.485831	9.27981	39.7575	4.11787e-10	2.27915e-08	PKDCC	NA
CADM2	-0.859754	8.26464	70.4884	4.31312e-10	2.38306e-08	CADM2	Up
NPR3	-0.932597	8.56974	39.6283	4.38961e-10	2.42109e-08	NPR3	Up
SERTAD2	0.695632	8.40967	43.1883	4.43293e-10	2.44073e-08	SERTAD2	NA
COX5A	0.317717	9.73338	39.5083	4.65809e-10	2.56025e-08	COX5A	NA
NRGN	0.673303	8.19961	185.109	5.24523e-10	2.87797e-08	NRGN	NA
VEPH1	0.740609	8.21001	142.481	5.79268e-10	3.17108e-08	VEPH1	NA
ZNF330	0.682201	8.42663	42.3335	5.79947e-10	3.17108e-08	ZNF330	NA
ANXA4	0.718629	8.37422	46.0356	5.8794e-10	3.20924e-08	ANXA4	NA
UQCRC1	0.438825	9.10952	38.9925	6.01287e-10	3.27644e-08	UQCRC1	NA
ATP6V0E1	-0.421084	9.30531	38.9652	6.09453e-10	3.31524e-08	ATP6V0E1	NA
NIT2	0.592837	8.63401	38.9456	6.15408e-10	3.34189e-08	NIT2	NA
ART5	-0.779269	8.40263	44.1893	6.19269e-10	3.3571e-08	ART5	Up
ATP6V1G1	-0.263164	10.3486	38.9112	6.25981e-10	3.38768e-08	ATP6V1G1	NA
DNAJC22	0.793885	8.23478	92.9109	6.27591e-10	3.3906e-08	DNAJC22	Down
PNRC1	-0.395959	9.60894	38.8604	6.41941e-10	3.46134e-08	PNRC1	NA
GULP1	-0.684902	8.65134	38.8574	6.42871e-10	3.46134e-08	GULP1	NA
ARHGAP22	0.69953	8.20207	183.209	6.59775e-10	3.54632e-08	ARHGAP22	NA
DDX39A	0.624229	8.55619	38.7918	6.64103e-10	3.56353e-08	DDX39A	NA
CCT5	0.333491	9.83436	38.7779	6.68709e-10	3.58218e-08	CCT5	NA
LPAR2	0.746533	8.33338	54.5477	6.79754e-10	3.63519e-08	LPAR2	NA
WFIKKN1	-0.57805	9.01427	38.7328	6.83785e-10	3.65058e-08	WFIKKN1	NA
HSPD1	0.287446	10.7613	38.6057	7.28254e-10	3.88145e-08	HSPD1	NA
GRB14	0.783957	8.26773	71.3654	7.5427e-10	4.01335e-08	GRB14	Down
LAD1	0.552828	8.18574	381.53	8.30646e-10	4.41232e-08	LAD1	NA
BCL3	-0.77436	8.22764	105.374	8.58016e-10	4.55007e-08	BCL3	Up
AMOTL2	0.603517	8.67139	38.0871	9.41654e-10	4.98526e-08	AMOTL2	NA
DNAJC1	0.556108	8.86432	38.079	9.45445e-10	4.99697e-08	DNAJC1	NA
LAPTM4A	-0.296011	10.0146	37.9825	9.91778e-10	5.23312e-08	LAPTM4A	NA
CA11	0.764988	8.2927	60.3424	1.00237e-09	5.28018e-08	CA11	Down
SEMA3B	0.778855	8.28008	65.0115	1.04275e-09	5.48379e-08	SEMA3B	Down
DOCK4	0.663516	8.44851	40.2007	1.06938e-09	5.61451e-08	DOCK4	NA
LPGAT1	-0.696689	8.54476	37.8207	1.07464e-09	5.63277e-08	LPGAT1	NA
S1PR3	-0.838242	8.29117	59.522	1.12594e-09	5.89194e-08	S1PR3	Up
FMNL3	-0.805027	8.34538	48.1306	1.22244e-09	6.38633e-08	FMNL3	Up
UCHL3	0.645523	8.45497	39.6214	1.25651e-09	6.5535e-08	UCHL3	NA
SERINC2	-0.766125	8.39752	39.8416	1.26331e-09	6.57817e-08	SERINC2	Up
H3F3B	-0.216703	11.684	37.482	1.27123e-09	6.60851e-08	H3F3B	NA
EFNA1	0.770275	8.22373	107.026	1.38708e-09	7.19897e-08	EFNA1	Down
WTIP	0.583187	8.61839	37.1976	1.46394e-09	7.58541e-08	WTIP	NA
MAGI1	0.766257	8.2688	67.7568	1.53348e-09	7.93277e-08	MAGI1	Down
ANTXR2	-0.650151	8.68698	37.0375	1.58511e-09	8.18646e-08	ANTXR2	NA
GAL3ST3	0.70448	8.20665	149.738	1.75001e-09	9.02339e-08	GAL3ST3	NA
2021-03-02	0.701762	8.20774	145.315	1.75776e-09	9.04862e-08	2021-03-02	NA
ASGR1	-0.803448	8.33699	49.4512	1.81779e-09	9.34246e-08	ASGR1	Up
PDXK	0.620332	8.50912	36.7116	1.86363e-09	9.5625e-08	PDXK	NA
HNRNPA2B1	0.268012	10.8151	36.5266	2.04298e-09	1.04658e-07	HNRNPA2B1	NA
MLLT11	-0.453892	9.28272	36.4081	2.16693e-09	1.10829e-07	MLLT11	NA
POLR2L	0.342682	9.6825	36.3821	2.19517e-09	1.12092e-07	POLR2L	NA
EBNA1BP2	0.4768	8.99223	36.3211	2.26273e-09	1.15356e-07	EBNA1BP2	NA
ACTN3	-0.793086	8.24213	79.9423	2.41442e-09	1.22694e-07	ACTN3	Up
AC022893.2	0.493194	8.18326	420.063	2.41443e-09	1.22694e-07	AC022893.2	NA
WWC2	0.617364	8.5438	36.0958	2.53089e-09	1.28406e-07	WWC2	NA
RBX1	0.282883	9.90887	36.0618	2.57398e-09	1.30384e-07	RBX1	NA
ARRB2	0.766055	8.27111	68.1515	2.70302e-09	1.36701e-07	ARRB2	Down
PAPPA	-0.745557	8.4561	35.8152	2.90988e-09	1.46928e-07	PAPPA	NA
NAXE	0.515149	8.8292	35.7248	3.04382e-09	1.53446e-07	NAXE	NA
CAP2	0.761403	8.24155	84.7026	3.18035e-09	1.60074e-07	CAP2	Down
NDRG4	0.698313	8.36201	44.5329	3.28413e-09	1.64781e-07	NDRG4	NA
TCEAL5	0.6465	8.43581	36.2902	3.28428e-09	1.64781e-07	TCEAL5	NA
AGT	-0.797784	8.24906	75.0214	3.47434e-09	1.74042e-07	AGT	Up
UNC5D	0.695712	8.20938	131.397	3.87352e-09	1.93731e-07	UNC5D	NA
RAPGEF3	0.690904	8.20373	151.962	3.88063e-09	1.93781e-07	RAPGEF3	NA
LDHB	0.198463	11.6985	35.0562	4.24571e-09	2.11677e-07	LDHB	NA
CEMIP2	0.705628	8.34786	44.2365	4.32317e-09	2.152e-07	CEMIP2	NA
RAMP2	0.522611	8.82438	34.8726	4.65231e-09	2.3122e-07	RAMP2	NA
DMRT3	0.496642	8.18612	305.272	4.68326e-09	2.32394e-07	DMRT3	NA
RRAS2	0.620412	8.46158	36.8784	4.8799e-09	2.41773e-07	RRAS2	NA
IDH2	0.434956	9.14812	34.5287	5.52205e-09	2.7316e-07	IDH2	NA
MYL12B	0.276853	9.9225	34.4997	5.60264e-09	2.76714e-07	MYL12B	NA
SARDH	-0.775989	8.34341	45.2861	5.97985e-09	2.94885e-07	SARDH	Up
CTTN	0.558567	8.63169	34.2813	6.24694e-09	3.07577e-07	CTTN	NA
RNPEPL1	0.70925	8.21524	118.858	6.40411e-09	3.14825e-07	RNPEPL1	NA
LINC01597	-0.726	8.39854	34.8843	6.44296e-09	3.16245e-07	LINC01597	NA
NAT8L	0.692209	8.20933	128.483	6.59721e-09	3.23314e-07	NAT8L	NA
MARCKS	-0.252189	11.2325	34.0628	6.96628e-09	3.40874e-07	MARCKS	NA
RTL8C	-0.401735	9.29254	34.0026	7.17864e-09	3.50723e-07	RTL8C	NA
CCDC85C	0.716774	8.31313	48.4451	7.19812e-09	3.51133e-07	CCDC85C	NA
EHD4	0.738234	8.24497	74.9027	7.28504e-09	3.54826e-07	EHD4	NA
SCUBE1	-0.692763	8.45133	33.9144	7.50152e-09	3.64809e-07	SCUBE1	NA
SIRPA	0.577399	8.19075	236.37	7.61874e-09	3.69941e-07	SIRPA	NA
HDGF	0.361171	9.39323	33.8526	7.73672e-09	3.75072e-07	HDGF	NA
ADGRG6	0.507333	8.1846	336.838	7.7481e-09	3.75072e-07	ADGRG6	NA
TPI1	0.24091	10.6986	33.8392	7.78845e-09	3.7645e-07	TPI1	NA
GLI3	-0.631467	8.59129	33.8009	7.93865e-09	3.83125e-07	GLI3	NA
CD248	-0.659504	8.51157	33.7806	8.01956e-09	3.8644e-07	CD248	NA
REEP6	-0.793721	8.26294	62.6586	8.35347e-09	4.01919e-07	REEP6	Up
PDIA4	0.45624	9.05702	33.6659	8.4922e-09	4.07974e-07	PDIA4	NA
MACROD2	0.721025	8.22659	91.9614	8.50573e-09	4.08004e-07	MACROD2	NA
C15orf61	0.649375	8.39978	38.8188	8.7413e-09	4.1867e-07	C15orf61	NA
H1F0	-0.645999	8.80629	33.571	8.90423e-09	4.2583e-07	H1F0	NA
SYT13	0.604143	8.19217	217.171	8.93765e-09	4.26783e-07	SYT13	NA
CELF4	-0.79214	8.29579	49.1029	9.08153e-09	4.33e-07	CELF4	Up
HINT2	0.579338	8.56485	33.4971	9.23905e-09	4.39848e-07	HINT2	NA
CFD	0.516253	8.18755	271.244	9.55592e-09	4.5425e-07	CFD	NA
BOK	0.725538	8.23141	95.7406	9.57321e-09	4.5439e-07	BOK	NA
TROAP	0.702295	8.23156	77.658	9.94544e-09	4.71351e-07	TROAP	NA
LIMCH1	-0.785237	8.30779	47.2011	1.0239e-08	4.84541e-07	LIMCH1	Up
EMILIN1	-0.599304	8.79121	33.2825	1.02841e-08	4.85947e-07	EMILIN1	NA
SLC39A6	0.417562	9.13522	33.2044	1.0693e-08	5.03994e-07	SLC39A6	NA
NUDT14	0.659167	8.36623	38.4942	1.07127e-08	5.03994e-07	NUDT14	NA
ATP11C	0.603042	8.46185	33.2005	1.07138e-08	5.03994e-07	ATP11C	NA
MRPS23	0.472703	8.85446	33.1526	1.09732e-08	5.15432e-07	MRPS23	NA
EPB41L5	0.591065	8.56252	33.1472	1.10029e-08	5.1606e-07	EPB41L5	NA
CCDC141	0.570082	8.19188	201.749	1.10777e-08	5.18802e-07	CCDC141	NA
KLHL14	0.71396	8.21991	94.5928	1.23129e-08	5.75797e-07	KLHL14	NA
HMGN2	0.576131	8.54576	32.8838	1.25508e-08	5.86055e-07	HMGN2	NA
PUM3	0.536951	8.72435	32.8686	1.26465e-08	5.89653e-07	PUM3	NA
SLC2A12	-0.710404	8.22396	93.8031	1.27859e-08	5.95277e-07	SLC2A12	NA
RFTN1	-0.684541	8.43953	35.1879	1.28313e-08	5.96515e-07	RFTN1	NA
PFDN5	-0.18763	11.1646	32.8366	1.28506e-08	5.96533e-07	PFDN5	NA
HIST1H2BH	0.636716	8.46523	32.7563	1.33768e-08	6.20053e-07	HIST1H2BH	NA
YPEL5	-0.564005	8.74374	32.7434	1.34637e-08	6.23168e-07	YPEL5	NA
BCAT2	0.607782	8.44006	34.0353	1.35858e-08	6.27901e-07	BCAT2	NA
PTGER4	0.689081	8.22251	89.8449	1.39568e-08	6.44107e-07	PTGER4	NA
OLA1	0.396384	9.22508	32.6353	1.42114e-08	6.54904e-07	OLA1	NA
COL23A1	0.725473	8.2654	60.8257	1.47994e-08	6.81007e-07	COL23A1	NA
SPAG9	-0.520716	8.88732	32.51	1.51298e-08	6.95203e-07	SPAG9	NA
SPRR2F	0.593229	8.929	32.4707	1.54303e-08	7.07983e-07	SPRR2F	NA
FKBP1B	0.708139	8.29918	50.3001	1.55685e-08	7.1329e-07	FKBP1B	NA
SRSF8	0.721927	8.28354	54.4319	1.58737e-08	7.2622e-07	SRSF8	NA
MET	0.514824	8.18577	300.595	1.61208e-08	7.36463e-07	MET	NA
NRG4	0.599269	8.19474	187.688	1.6178e-08	7.38008e-07	NRG4	NA
TWIST1	-0.726677	8.50241	32.2796	1.69779e-08	7.73388e-07	TWIST1	NA
FKBP3	0.31841	9.72051	32.2734	1.70309e-08	7.74687e-07	FKBP3	NA
VASP	-0.529629	8.89516	32.2509	1.72238e-08	7.82337e-07	VASP	NA
MSMO1	0.593114	8.61865	32.2279	1.74237e-08	7.9028e-07	MSMO1	NA
MPP6	0.605237	8.45299	33.2533	1.78677e-08	8.0926e-07	MPP6	NA
HMGN1	0.20045	11.0013	32.0878	1.8689e-08	8.45251e-07	HMGN1	NA
TMCC3	0.667007	8.20835	120.569	1.97854e-08	8.9356e-07	TMCC3	NA
KREMEN2	0.551686	8.1887	236.195	2.06513e-08	9.30194e-07	KREMEN2	NA
AGPAT5	0.658208	8.36576	41.037	2.06553e-08	9.30194e-07	AGPAT5	NA
DDX24	-0.568145	8.7333	31.8142	2.14314e-08	9.63775e-07	DDX24	NA
CPNE3	0.494865	8.77613	31.7148	2.25262e-08	1.01157e-06	CPNE3	NA
LOXL2	-0.64632	8.4959	31.705	2.26365e-08	1.01508e-06	LOXL2	NA
GAPDH	0.16297	13.0098	31.6296	2.35082e-08	1.05268e-06	GAPDH	NA
PRPSAP1	-0.542592	8.81312	31.5586	2.43589e-08	1.08923e-06	PRPSAP1	NA
INKA1	-0.734684	8.23759	75.786	2.59896e-08	1.16052e-06	INKA1	NA
ASB4	-0.708587	8.22768	87.3257	2.70424e-08	1.20582e-06	ASB4	NA
TMEM167A	-0.43698	9.12796	31.3365	2.72265e-08	1.21232e-06	TMEM167A	NA
PEAR1	-0.763913	8.28087	52.3832	2.74346e-08	1.21988e-06	PEAR1	Up
PREPL	0.602013	8.43114	34.0905	2.79768e-08	1.24224e-06	PREPL	NA
SLC7A4	0.499432	8.18529	288.321	2.81986e-08	1.25033e-06	SLC7A4	NA
ANOS1	0.645902	8.20317	133.247	2.82884e-08	1.25256e-06	ANOS1	NA
DAAM1	0.498938	8.85016	31.2298	2.87212e-08	1.26995e-06	DAAM1	NA
NEIL3	0.631527	8.21706	94.9324	3.00117e-08	1.32516e-06	NEIL3	NA
HNRNPM	0.266188	10.2292	31.1391	3.00573e-08	1.32533e-06	HNRNPM	NA
RTKN2	0.698899	8.25264	63.3422	3.15937e-08	1.39113e-06	RTKN2	NA
AKR1C2	-0.635117	8.21147	111.026	3.18569e-08	1.40025e-06	AKR1C2	NA
ATP11A	0.671825	8.33833	40.6556	3.18892e-08	1.40025e-06	ATP11A	NA
AHCY	0.389985	9.15503	30.9677	3.27556e-08	1.4363e-06	AHCY	NA
LINC00924	-0.629182	8.21067	110.282	3.32343e-08	1.45527e-06	LINC00924	NA
RBMS1	0.380603	9.33201	30.6719	3.79947e-08	1.66143e-06	RBMS1	NA
NPW	-0.657726	8.879	30.6659	3.8109e-08	1.66371e-06	NPW	NA
PTPRZ1	0.675649	8.21706	93.5396	3.81519e-08	1.66371e-06	PTPRZ1	NA
ZNF704	-0.618269	8.64183	30.6249	3.88998e-08	1.69399e-06	ZNF704	NA
C10orf82	0.706929	8.25823	60.9225	4.25647e-08	1.85104e-06	C10orf82	NA
ZC3HAV1	0.518971	8.1883	229.766	4.47502e-08	1.94341e-06	ZC3HAV1	NA
SMPDL3B	0.44496	8.18155	380.579	4.48226e-08	1.94389e-06	SMPDL3B	NA
FAM136A	0.459058	8.8877	30.3039	4.5702e-08	1.97873e-06	FAM136A	NA
NME1	0.455591	8.93046	30.2992	4.58079e-08	1.97873e-06	NME1	NA
TMEM106C	0.587748	8.40174	31.2171	4.58134e-08	1.97873e-06	TMEM106C	NA
NDUFAF8	0.444812	8.96707	30.2546	4.68474e-08	2.02063e-06	NDUFAF8	NA
TMEM119	-0.724424	8.33597	40.1681	5.07717e-08	2.18691e-06	TMEM119	NA
GLS	0.60714	8.40443	32.488	5.18172e-08	2.22635e-06	GLS	NA
PDCD5	-0.300016	9.94625	30.0534	5.18279e-08	2.22635e-06	PDCD5	NA
ECI1	0.421798	9.0179	30.031	5.24144e-08	2.24849e-06	ECI1	NA
RIIAD1	-0.75128	8.2947	46.7037	5.26277e-08	2.25459e-06	RIIAD1	Up
PRELID1	0.357864	9.29539	30.011	5.29437e-08	2.26506e-06	PRELID1	NA
GSN	-0.635528	8.51309	29.9974	5.33047e-08	2.27743e-06	GSN	NA
ARHGAP11A	0.624754	8.24446	59.7358	5.3647e-08	2.28896e-06	ARHGAP11A	NA
ALX3	0.523605	8.18963	210.043	5.53298e-08	2.35759e-06	ALX3	NA
CYBA	-0.479562	9.00803	29.9136	5.5598e-08	2.36583e-06	CYBA	NA
SYT10	0.431699	8.18136	365.887	5.60576e-08	2.38219e-06	SYT10	NA
ACAT2	0.517764	8.86997	29.8756	5.66697e-08	2.40497e-06	ACAT2	NA
RCHY1	0.554198	8.5088	30.1331	5.71193e-08	2.4208e-06	RCHY1	NA
ASAP1	-0.481876	8.95505	29.8396	5.77036e-08	2.4423e-06	ASAP1	NA
ELOVL2	0.703436	8.24751	65.1841	5.81565e-08	2.45818e-06	ELOVL2	NA
TNNI3	0.661072	8.32021	38.5984	6.12276e-08	2.58454e-06	TNNI3	NA
CDH8	-0.736894	8.32325	40.8322	6.48943e-08	2.73567e-06	CDH8	NA
RERG	0.68222	8.30277	41.4998	6.54228e-08	2.75428e-06	RERG	NA
MORF4L1	-0.229804	10.2921	29.5845	6.55987e-08	2.75802e-06	MORF4L1	NA
LINC00665	0.559008	8.48247	29.8044	6.65547e-08	2.7945e-06	LINC00665	NA
ZNF423	-0.617489	8.51625	29.4739	6.93472e-08	2.90599e-06	ZNF423	NA
AIF1L	0.691409	8.2646	58.0447	6.93934e-08	2.90599e-06	AIF1L	NA
TMEM245	0.475958	8.75653	29.4165	7.1378e-08	2.98515e-06	TMEM245	NA
CTSZ	0.589907	8.42989	31.5828	7.364e-08	3.07568e-06	CTSZ	NA
SDC1	-0.596861	8.56018	29.33	7.45544e-08	3.10935e-06	SDC1	NA
SRM	0.357192	9.33491	29.3276	7.46424e-08	3.10935e-06	SRM	NA
FXYD1	-0.639644	8.49085	29.3034	7.55551e-08	3.14323e-06	FXYD1	NA
CXADR	0.652952	8.22415	82.7228	7.58128e-08	3.14981e-06	CXADR	NA
ZNF219	0.671034	8.31207	42.0747	7.63025e-08	3.166e-06	ZNF219	NA
LRP8	0.685352	8.2908	46.2833	7.66647e-08	3.17687e-06	LRP8	NA
TCAF1	-0.699465	8.35313	36.8993	7.77037e-08	3.21572e-06	TCAF1	NA
GLT8D2	-0.693673	8.37124	36.241	7.96477e-08	3.29186e-06	GLT8D2	NA
MIEN1	0.581237	8.43845	32.7865	8.33837e-08	3.44178e-06	MIEN1	NA
DNAJC6	0.49286	8.18643	262.879	8.35157e-08	3.44274e-06	DNAJC6	NA
OLFM3	0.640437	8.20858	102.924	8.36554e-08	3.44401e-06	OLFM3	NA
PLEKHG4B	0.62457	8.36965	34.3307	8.464e-08	3.48002e-06	PLEKHG4B	NA
NMNAT2	0.556406	8.1924	169.826	8.58646e-08	3.52579e-06	NMNAT2	NA
MSI2	-0.538764	8.70674	28.9516	9.01895e-08	3.69536e-06	MSI2	NA
NAV2	0.681335	8.23543	68.1704	9.02275e-08	3.69536e-06	NAV2	NA
KIAA1217	0.550602	8.5757	28.9135	9.19342e-08	3.76039e-06	KIAA1217	NA
NDUFB2	0.314576	9.45473	28.8993	9.25942e-08	3.7825e-06	NDUFB2	NA
SMARCA2	-0.720039	8.32708	39.7344	9.34833e-08	3.8139e-06	SMARCA2	NA
KIFC3	0.686516	8.25651	57.1662	9.3667e-08	3.81648e-06	KIFC3	NA
IER2	0.486838	9.45946	28.7393	1.00362e-07	4.08402e-06	IER2	NA
SLC4A2	0.576632	8.43591	29.965	1.02961e-07	4.18441e-06	SLC4A2	NA
RASL12	-0.715938	8.25163	58.0519	1.03808e-07	4.21339e-06	RASL12	NA
PLCE1	0.595903	8.39273	30.8078	1.08261e-07	4.3885e-06	PLCE1	NA
CALB1	-0.897101	8.61254	28.5807	1.08707e-07	4.40096e-06	CALB1	Up
KCNB2	0.607838	8.20323	121.436	1.11346e-07	4.50205e-06	KCNB2	NA
SLC25A5	0.302326	9.64475	28.5289	1.1158e-07	4.50574e-06	SLC25A5	NA
PLXNB2	0.506436	8.68648	28.5102	1.12635e-07	4.54257e-06	PLXNB2	NA
AC008264.2	0.507258	8.18764	229.429	1.16533e-07	4.6938e-06	AC008264.2	NA
DNPH1	0.451187	8.8106	28.4382	1.16793e-07	4.69829e-06	DNPH1	NA
WASHC4	-0.58404	8.55286	28.4055	1.18733e-07	4.77027e-06	WASHC4	NA
RGS4	0.561364	8.19573	148.436	1.19017e-07	4.77561e-06	RGS4	NA
GUCY1A2	-0.727862	8.30076	38.3886	1.19237e-07	4.77838e-06	GUCY1A2	NA
PRMT1	0.215714	10.4776	28.3587	1.2157e-07	4.86573e-06	PRMT1	NA
KCNJ2	0.669572	8.21952	88.3144	1.2775e-07	5.10661e-06	KCNJ2	NA
RAB3IL1	-0.699728	8.23936	67.0671	1.28359e-07	5.1245e-06	RAB3IL1	NA
GNG5	0.218585	10.3205	28.1489	1.35126e-07	5.38787e-06	GNG5	NA
TTC13	0.656733	8.2149	94.4976	1.37873e-07	5.49046e-06	TTC13	NA
ECHDC2	0.657279	8.22407	78.386	1.40732e-07	5.59329e-06	ECHDC2	NA
DNM3OS	-0.729445	8.28239	45.0626	1.40808e-07	5.59329e-06	DNM3OS	NA
AKR1B1	0.386589	9.08963	28.0321	1.4332e-07	5.68592e-06	AKR1B1	NA
MED12L	-0.612967	8.53315	27.9771	1.4735e-07	5.8385e-06	MED12L	NA
NR2F6	-0.371558	9.25686	27.888	1.5412e-07	6.09912e-06	NR2F6	NA
SEPHS1	0.419444	8.93084	27.8681	1.55681e-07	6.15318e-06	SEPHS1	NA
SMIM14	-0.601066	8.49091	27.8535	1.5683e-07	6.19089e-06	SMIM14	NA
MALT1	0.585532	8.41262	29.3955	1.60342e-07	6.32164e-06	MALT1	NA
DAZAP1	0.460439	8.79879	27.7789	1.62842e-07	6.41219e-06	DAZAP1	NA
ISLR	-0.709834	8.25657	56.8665	1.63368e-07	6.42492e-06	ISLR	NA
CCT7	0.266881	9.80557	27.7603	1.6438e-07	6.45669e-06	CCT7	NA
PTPN14	0.652161	8.32308	38.8768	1.69732e-07	6.65867e-06	PTPN14	NA
C7orf50	0.372495	9.11072	27.5902	1.79109e-07	7.01782e-06	C7orf50	NA
ANKRD50	-0.608111	8.46696	27.5684	1.81088e-07	7.08662e-06	ANKRD50	NA
SAMD10	0.438113	8.18263	312.939	1.86096e-07	7.27358e-06	SAMD10	NA
PLXDC2	-0.612591	8.57133	27.5078	1.86718e-07	7.2889e-06	PLXDC2	NA
SYN1	-0.71371	8.29869	42.806	1.8875e-07	7.35914e-06	SYN1	NA
HDGFL3	0.482887	8.68888	27.4687	1.90433e-07	7.41563e-06	HDGFL3	NA
TEAD1	0.521756	8.63528	27.457	1.91569e-07	7.4507e-06	TEAD1	NA
PLS3	0.613875	8.37988	31.9449	1.93719e-07	7.52509e-06	PLS3	NA
KCNMA1	0.515191	8.19019	185.208	1.96132e-07	7.60022e-06	KCNMA1	NA
GATA4	0.522184	8.1901	203.487	1.9628e-07	7.60022e-06	GATA4	NA
CDC42EP3	0.547148	8.62609	27.4075	1.96406e-07	7.60022e-06	CDC42EP3	NA
AIG1	0.538534	8.49395	27.4055	1.96613e-07	7.60022e-06	AIG1	NA
MICAL2	0.525705	8.19001	212.876	1.9874e-07	7.67308e-06	MICAL2	NA
AL354836.1	0.346316	8.17827	155.921	2.0471e-07	7.89394e-06	AL354836.1	NA
LGALS14	0.533984	8.19171	164.351	2.14761e-07	8.27143e-06	LGALS14	NA
FABP3	0.608476	8.2029	119.502	2.20655e-07	8.48556e-06	FABP3	NA
ENY2	0.281229	9.66989	27.1752	2.20857e-07	8.48556e-06	ENY2	NA
ASPG	0.604467	8.37617	30.5831	2.22046e-07	8.52091e-06	ASPG	NA
MAPK8IP2	-0.613989	8.48082	27.1557	2.23039e-07	8.54867e-06	MAPK8IP2	NA
AKR1A1	0.391753	9.03987	27.0939	2.30117e-07	8.80926e-06	AKR1A1	NA
EIF4A2	-0.254767	10.1001	27.0804	2.31685e-07	8.85858e-06	EIF4A2	NA
LRFN1	0.659838	8.23236	68.3572	2.39353e-07	9.14074e-06	LRFN1	NA
CNTFR	0.571454	8.51911	27.0025	2.40992e-07	9.19224e-06	CNTFR	NA
GAN	0.60724	8.36471	32.5698	2.42374e-07	9.23384e-06	GAN	NA
MYL6	-0.197412	10.8534	26.981	2.43623e-07	9.27027e-06	MYL6	NA
CADM4	0.637334	8.32025	37.97	2.50546e-07	9.52226e-06	CADM4	NA
SH3RF2	0.548878	8.19399	159.362	2.50971e-07	9.52698e-06	SH3RF2	NA
BMPR1B	-0.713987	8.26401	48.9102	2.54143e-07	9.63583e-06	BMPR1B	NA
CRB1	0.610526	8.22814	65.5121	2.54535e-07	9.63914e-06	CRB1	NA
DDAH2	-0.249653	10.1124	26.8575	2.59306e-07	9.8081e-06	DDAH2	NA
BCL11B	-0.706238	8.28599	43.2784	2.62646e-07	9.92256e-06	BCL11B	NA
SSC4D	0.656804	8.29426	41.376	2.64116e-07	9.96622e-06	SSC4D	NA
DNER	-0.692563	8.25799	47.5418	2.76806e-07	1.04326e-05	DNER	NA
TRIM58	0.608257	8.20631	103.804	2.77572e-07	1.0449e-05	TRIM58	NA
YPEL3	-0.593077	8.51419	26.7172	2.78365e-07	1.04664e-05	YPEL3	NA
ELMOD1	-0.61857	8.21582	84.0248	2.81441e-07	1.05696e-05	ELMOD1	NA
SDF2L1	0.545572	8.54436	26.6929	2.81809e-07	1.05708e-05	SDF2L1	NA
PLXNB1	0.650742	8.28152	44.1249	2.84186e-07	1.06474e-05	PLXNB1	NA
PPP1R14B	0.315197	9.45034	26.6727	2.847e-07	1.06541e-05	PPP1R14B	NA
SLC16A8	-0.696616	8.25925	51.8227	2.86148e-07	1.06956e-05	SLC16A8	NA
SEMA3A	0.646138	8.32121	39.0487	2.95042e-07	1.1015e-05	SEMA3A	NA
HOXD9	-0.682186	8.264	43.3933	2.97112e-07	1.10792e-05	HOXD9	NA
GNG12	0.443075	8.86366	26.5605	3.01323e-07	1.1223e-05	GNG12	NA
CHCHD6	0.509073	8.59751	26.5385	3.04684e-07	1.13349e-05	CHCHD6	NA
ANKRD9	0.649127	8.27723	44.266	3.07726e-07	1.14346e-05	ANKRD9	NA
KNDC1	-0.61278	8.43579	26.46	3.17026e-07	1.17664e-05	KNDC1	NA
RRP1	0.487966	8.62312	26.4391	3.20403e-07	1.18778e-05	RRP1	NA
PPM1H	0.484267	8.18704	213.957	3.32281e-07	1.23037e-05	PPM1H	NA
BTBD3	-0.564562	8.55734	26.3204	3.40224e-07	1.25831e-05	BTBD3	NA
SLC7A5	0.659069	8.26105	49.9901	3.43369e-07	1.26846e-05	SLC7A5	NA
C6orf48	-0.357434	9.28928	26.2998	3.43799e-07	1.26857e-05	C6orf48	NA
PARPBP	0.614616	8.29328	39.4338	3.45739e-07	1.27424e-05	PARPBP	NA
SIDT2	-0.693423	8.26278	50.6044	3.49917e-07	1.28814e-05	SIDT2	NA
IL6ST	0.503418	8.61818	26.2374	3.54816e-07	1.30466e-05	IL6ST	NA
CGNL1	0.639008	8.31336	38.1119	3.70357e-07	1.36023e-05	CGNL1	NA
FZD6	0.611616	8.20615	104.907	3.74852e-07	1.37514e-05	FZD6	NA
TTLL7	0.619014	8.22493	70.8526	4.10307e-07	1.50346e-05	TTLL7	NA
ASS1	0.491881	8.1884	190.047	4.14857e-07	1.51838e-05	ASS1	NA
HES6	0.646329	8.24422	55.1129	4.25969e-07	1.55725e-05	HES6	NA
SENP7	-0.484023	8.8025	25.8562	4.30349e-07	1.57144e-05	SENP7	NA
NCOA2	-0.53901	8.60806	25.8197	4.38367e-07	1.59888e-05	NCOA2	NA
LINC00479	0.552118	8.19593	132.976	4.48993e-07	1.63575e-05	LINC00479	NA
SNHG8	-0.463785	8.97865	25.7421	4.55936e-07	1.65913e-05	SNHG8	NA
MOXD1	-0.642338	8.44786	25.7297	4.58816e-07	1.6677e-05	MOXD1	NA
PREX2	-0.664441	8.34056	32.8739	4.7309e-07	1.71761e-05	PREX2	NA
PCDH17	0.508697	8.91121	25.6613	4.74989e-07	1.72253e-05	PCDH17	NA
KDELR1	-0.237408	10.1318	25.6369	4.80918e-07	1.74204e-05	KDELR1	NA
SH3BP4	0.632307	8.30109	38.8296	4.84265e-07	1.75216e-05	SH3BP4	NA
LRIG3	-0.604075	8.41823	26.0405	4.90294e-07	1.77194e-05	LRIG3	NA
RHOD	0.557362	8.4327	28.1447	4.93428e-07	1.78124e-05	RHOD	NA
C1orf54	-0.576517	8.46686	25.5809	4.94759e-07	1.78401e-05	C1orf54	NA
ACSL3	0.47008	8.74752	25.5174	5.10932e-07	1.84023e-05	ACSL3	NA
ITGB5	0.585645	8.39646	30.958	5.21467e-07	1.87604e-05	ITGB5	NA
TIAM1	-0.628526	8.3854	28.7641	5.23863e-07	1.88252e-05	TIAM1	NA
FAT4	-0.399244	9.2833	25.4528	5.27935e-07	1.895e-05	FAT4	NA
SGIP1	-0.663511	8.23744	59.1664	5.40769e-07	1.9369e-05	SGIP1	NA
FUCA1	0.638812	8.23234	64.5943	5.40831e-07	1.9369e-05	FUCA1	NA
SLC48A1	0.547763	8.19481	140.556	5.48751e-07	1.96304e-05	SLC48A1	NA
OST4	-0.236863	10.102	25.3717	5.50082e-07	1.96558e-05	OST4	NA
C15orf59-AS1	-0.599405	8.47106	25.3331	5.60975e-07	2.00225e-05	C15orf59-AS1	NA
POPDC3	0.61494	8.2271	65.7721	5.61847e-07	2.0031e-05	POPDC3	NA
JPH1	0.53003	8.19348	145.701	5.6455e-07	2.01047e-05	JPH1	NA
RASAL2	0.538029	8.44424	25.3229	5.67879e-07	2.01846e-05	RASAL2	NA
ARID4B	0.343373	9.29614	25.3083	5.68069e-07	2.01846e-05	ARID4B	NA
SYNCRIP	0.327701	9.285	25.2976	5.71149e-07	2.02713e-05	SYNCRIP	NA
TMEM150C	0.613821	8.21034	90.5777	5.73919e-07	2.03468e-05	TMEM150C	NA
ZNF804B	-0.439857	8.19355	105.39	5.85311e-07	2.07275e-05	ZNF804B	NA
CDH4	0.512964	8.19215	148.146	6.1566e-07	2.17779e-05	CDH4	NA
CADPS	-0.579647	8.21145	89.9598	6.2053e-07	2.19256e-05	CADPS	NA
OCIAD2	0.448732	8.76724	25.115	6.26562e-07	2.21141e-05	OCIAD2	NA
LGR5	-0.437539	8.19281	108.995	6.42423e-07	2.26486e-05	LGR5	NA
GUK1	-0.286588	9.61801	25.0254	6.55712e-07	2.30914e-05	GUK1	NA
ADAM15	0.559043	8.19821	131.457	6.677e-07	2.34875e-05	ADAM15	NA
SOX5	-0.651859	8.31845	32.475	7.4983e-07	2.63472e-05	SOX5	NA
ZNF620	0.622781	8.3009	38.9767	7.71623e-07	2.70829e-05	ZNF620	NA
HMGB3	0.306779	9.70179	24.678	7.82139e-07	2.73994e-05	HMGB3	NA
SLC7A14	0.318719	8.17763	146.351	7.83121e-07	2.73994e-05	SLC7A14	NA
C9orf16	0.338639	9.24368	24.6753	7.83235e-07	2.73994e-05	C9orf16	NA
NRP1	-0.489049	8.8544	24.5912	8.17377e-07	2.85622e-05	NRP1	NA
SCARA5	-0.450209	8.19517	98.6086	8.19087e-07	2.85904e-05	SCARA5	NA
CD200	0.546364	8.41724	25.818	8.38427e-07	2.92332e-05	CD200	NA
RASL11B	-0.52704	8.63529	24.5102	8.5173e-07	2.96644e-05	RASL11B	NA
CNTN5	-0.519596	8.8364	24.4918	8.59723e-07	2.99099e-05	CNTN5	NA
CADM1	0.536664	8.41722	24.4555	8.75736e-07	3.04335e-05	CADM1	NA
IRS2	0.634989	8.26431	45.6566	8.80831e-07	3.0577e-05	IRS2	NA
SFT2D2	0.626087	8.28389	41.4795	8.87644e-07	3.07797e-05	SFT2D2	NA
STC1	0.44559	8.18477	220.182	8.89777e-07	3.07881e-05	STC1	NA
DNAJC12	-0.63203	8.35725	29.1995	8.8983e-07	3.07881e-05	DNAJC12	NA
RDM1	0.452275	8.18629	201.107	8.98798e-07	3.10644e-05	RDM1	NA
CEP85L	-0.561008	8.53035	24.3793	9.10266e-07	3.13979e-05	CEP85L	NA
UPK3B	0.30797	8.17751	150.672	9.1043e-07	3.13979e-05	UPK3B	NA
CKAP2L	0.520944	8.2034	95.783	9.243e-07	3.18416e-05	CKAP2L	NA
CUX2	0.62755	8.28772	38.9238	9.50427e-07	3.27061e-05	CUX2	NA
PJA2	-0.413701	9.00481	24.2281	9.83003e-07	3.37903e-05	PJA2	NA
KCNIP1	0.561271	8.20406	98.6562	1.01092e-06	3.47124e-05	KCNIP1	NA
CSRP2	0.389016	9.28997	24.1492	1.02322e-06	3.50965e-05	CSRP2	NA
AKR1C1	-0.610649	8.22081	71.6623	1.03196e-06	3.5358e-05	AKR1C1	NA
DUSP4	0.539338	8.4671	24.1045	1.04674e-06	3.58256e-05	DUSP4	NA
PLEKHA7	0.577735	8.20062	110.454	1.07884e-06	3.68843e-05	PLEKHA7	NA
ATP5F1E	0.166813	10.9364	24.0237	1.09064e-06	3.72477e-05	ATP5F1E	NA
AMOT	0.449041	8.94111	24.0088	1.09894e-06	3.74907e-05	AMOT	NA
NDUFS6	0.252692	9.70035	24.0023	1.10258e-06	3.75745e-05	NDUFS6	NA
SCTR	0.402236	8.18315	269.482	1.1101e-06	3.779e-05	SCTR	NA
KIF1A	-0.576354	8.21335	79.6944	1.11774e-06	3.80091e-05	KIF1A	NA
P4HA1	0.475155	8.68056	23.9731	1.11907e-06	3.80135e-05	P4HA1	NA
NCOA4	-0.480078	8.71886	23.9692	1.12125e-06	3.8046e-05	NCOA4	NA
CSE1L	0.429804	8.79606	23.9658	1.12321e-06	3.8046e-05	CSE1L	NA
CD81	-0.232924	10.3582	23.9651	1.12363e-06	3.8046e-05	CD81	NA
CCT4	0.233675	9.96942	23.9311	1.14321e-06	3.86677e-05	CCT4	NA
EIF1B	-0.277186	9.77927	23.9201	1.14961e-06	3.88427e-05	EIF1B	NA
ABCA13	0.525396	8.19422	132.472	1.22192e-06	4.12418e-05	ABCA13	NA
NECAB1	0.450863	8.19115	152.164	1.29638e-06	4.37084e-05	NECAB1	NA
CD22	-0.62689	8.3662	27.4722	1.32074e-06	4.44823e-05	CD22	NA
KCTD16	0.584001	8.20864	87.453	1.36554e-06	4.59421e-05	KCTD16	NA
ORAI3	-0.655062	8.30902	34.4249	1.39387e-06	4.68455e-05	ORAI3	NA
B3GALT2	-0.606002	8.22023	68.4478	1.41381e-06	4.74652e-05	B3GALT2	NA
DGKB	-0.485541	8.19861	113.882	1.43394e-06	4.80901e-05	DGKB	NA
ADAMTS2	-0.554582	8.20824	89.634	1.44448e-06	4.83923e-05	ADAMTS2	NA
BCAS4	0.555641	8.39086	27.5067	1.46711e-06	4.90984e-05	BCAS4	NA
PLPPR5	-0.650353	8.2599	44.202	1.48392e-06	4.96087e-05	PLPPR5	NA
PLAG1	-0.56592	8.45519	23.3807	1.51281e-06	5.05073e-05	PLAG1	NA
SNHG19	0.48484	8.60028	23.3792	1.51399e-06	5.05073e-05	SNHG19	NA
RAB40B	-0.583696	8.42229	25.223	1.52543e-06	5.08352e-05	RAB40B	NA
MANSC1	0.449061	8.18593	196.293	1.54595e-06	5.1465e-05	MANSC1	NA
MEST	0.195606	10.5064	23.3314	1.55127e-06	5.15878e-05	MEST	NA
CNKSR3	-0.583523	8.42992	23.3283	1.55377e-06	5.16166e-05	CNKSR3	NA
SRPK1	0.379262	8.9628	23.3	1.57626e-06	5.22895e-05	SRPK1	NA
ASCC3	-0.458801	8.85784	23.2987	1.57732e-06	5.22895e-05	ASCC3	NA
KIDINS220	-0.488304	8.72844	23.2727	1.59837e-06	5.29316e-05	KIDINS220	NA
CRLS1	0.478389	8.5521	23.2555	1.61239e-06	5.33404e-05	CRLS1	NA
MGARP	0.560326	8.49075	23.2524	1.61498e-06	5.33703e-05	MGARP	NA
PLCXD1	0.609543	8.29307	36.7397	1.61733e-06	5.3392e-05	PLCXD1	NA
LDB2	-0.654982	8.28316	38.585	1.66362e-06	5.48631e-05	LDB2	NA
HMCN2	0.548142	8.20019	105.167	1.6786e-06	5.52996e-05	HMCN2	NA
SNRPA1	0.396796	8.94928	23.1471	1.70398e-06	5.60771e-05	SNRPA1	NA
SMAP1	0.45052	8.68677	23.1304	1.71853e-06	5.64974e-05	SMAP1	NA
RAC1	0.223343	9.97431	23.1044	1.74143e-06	5.71908e-05	RAC1	NA
UGCG	0.505703	8.4852	23.0844	1.75927e-06	5.77168e-05	UGCG	NA
CCKBR	0.240123	8.1767	177.942	1.81458e-06	5.94698e-05	CCKBR	NA
THEM4	-0.519144	8.54527	23.0177	1.82011e-06	5.95894e-05	THEM4	NA
C1orf122	-0.322952	9.40362	22.9999	1.83676e-06	6.00722e-05	C1orf122	NA
MYEOV	0.378722	8.18134	276.293	1.84015e-06	6.01211e-05	MYEOV	NA
COL16A1	-0.653448	8.25915	44.1587	1.851e-06	6.04133e-05	COL16A1	NA
TMEM160	0.38977	8.88692	22.9502	1.88391e-06	6.14241e-05	TMEM160	NA
CYFIP2	0.615154	8.22788	60.5356	1.88717e-06	6.1467e-05	CYFIP2	NA
TRANK1	0.448559	8.72825	22.8578	1.97472e-06	6.42526e-05	TRANK1	NA
SORBS1	-0.637908	8.24246	51.4282	1.994e-06	6.48132e-05	SORBS1	NA
FAM171A2	0.491645	8.50437	22.8241	2.00894e-06	6.52319e-05	FAM171A2	NA
SLC25A13	0.496566	8.50981	22.7743	2.0606e-06	6.68409e-05	SLC25A13	NA
XBP1	0.479357	8.62724	22.7667	2.06861e-06	6.70318e-05	XBP1	NA
AP1G2	0.602553	8.27777	38.3821	2.10799e-06	6.81738e-05	AP1G2	NA
CTXN1	0.309143	9.34259	22.7296	2.10816e-06	6.81738e-05	CTXN1	NA
CPB1	0.589883	8.22447	60.226	2.21794e-06	7.16509e-05	CPB1	NA
STARD13	-0.539321	8.20774	85.8434	2.2279e-06	7.1899e-05	STARD13	NA
KDM6A	0.544819	8.38188	26.2021	2.26194e-06	7.29233e-05	KDM6A	NA
LIMK1	-0.524065	8.52273	22.5503	2.31016e-06	7.44021e-05	LIMK1	NA
AASS	0.532778	8.42097	25.4194	2.34171e-06	7.53417e-05	AASS	NA
SOD1	-0.240439	9.98939	22.4602	2.41881e-06	7.77432e-05	SOD1	NA
CCT6A	0.228486	10.098	22.4105	2.48099e-06	7.96609e-05	CCT6A	NA
SPANXB1	0.486492	8.19105	139.882	2.50025e-06	8.01464e-05	SPANXB1	NA
NLRP1	-0.307025	9.61329	22.3946	2.50117e-06	8.01464e-05	NLRP1	NA
HEXB	0.596545	8.23513	54.163	2.52159e-06	8.0719e-05	HEXB	NA
GATA5	-0.47966	8.75449	22.3674	2.5362e-06	8.11048e-05	GATA5	NA
PGAM1	0.492556	8.48861	23.576	2.56169e-06	8.18371e-05	PGAM1	NA
DNAJC10	0.434803	8.74397	22.3283	2.58729e-06	8.25716e-05	DNAJC10	NA
RRP12	0.610219	8.27864	38.8113	2.62802e-06	8.37869e-05	RRP12	NA
TK1	0.556738	8.36495	24.1875	2.6622e-06	8.47363e-05	TK1	NA
HSPH1	0.410369	8.93555	22.2717	2.66315e-06	8.47363e-05	HSPH1	NA
NIPSNAP1	0.39683	8.84788	22.257	2.68329e-06	8.52915e-05	NIPSNAP1	NA
KANK4	0.567133	8.20783	86.9082	2.72401e-06	8.64989e-05	KANK4	NA
TMEM59	0.32191	9.22939	22.1905	2.77596e-06	8.80603e-05	TMEM59	NA
ZBTB16	-0.616813	8.23474	54.7775	2.8479e-06	9.0252e-05	ZBTB16	NA
MGST3	-0.322772	9.26495	22.1259	2.86906e-06	9.08316e-05	MGST3	NA
WFIKKN2	0.395998	8.18264	237.735	2.87935e-06	9.10664e-05	WFIKKN2	NA
FAM229A	-0.605755	8.36162	26.678	2.94078e-06	9.29162e-05	FAM229A	NA
HNRNPAB	0.267702	9.97671	22.0242	3.02217e-06	9.53928e-05	HNRNPAB	NA
NUDT15	0.567556	8.33596	29.8667	3.03167e-06	9.55972e-05	NUDT15	NA
GPX4	-0.312581	9.42884	21.982	3.08794e-06	9.72416e-05	GPX4	NA
ARID3A	-0.400924	8.94243	21.9792	3.09247e-06	9.72416e-05	ARID3A	NA
SCN9A	0.426961	8.18798	166.377	3.09303e-06	9.72416e-05	SCN9A	NA
TRAM2	0.59353	8.30209	32.6556	3.10901e-06	9.76469e-05	TRAM2	NA
NOL4L	0.52065	8.42564	23.6631	3.14463e-06	9.8668e-05	NOL4L	NA
FAM84B	0.60984	8.24218	49.1436	3.25465e-06	0.000102019	FAM84B	NA
UCP2	0.449562	8.18818	169.829	3.28183e-06	0.000102769	UCP2	NA
HYLS1	0.547458	8.30275	29.4606	3.2917e-06	0.000102976	HYLS1	NA
RAPGEF5	0.460252	8.18952	159.442	3.36957e-06	0.000105308	RAPGEF5	NA
FZD7	0.435553	8.71139	21.7889	3.4084e-06	0.000106417	FZD7	NA
SERINC1	-0.387054	8.92547	21.772	3.43792e-06	0.000107233	SERINC1	NA
HNRNPD	0.210988	10.2028	21.6889	3.58715e-06	0.000111777	HNRNPD	NA
AC010331.1	0.562816	8.21056	73.7746	3.72023e-06	0.000115761	AC010331.1	NA
HIST1H1A	0.558808	8.97991	21.6166	3.72231e-06	0.000115761	HIST1H1A	NA
DLG5	-0.534692	8.46139	21.6114	3.74206e-06	0.000116261	DLG5	NA
DNAAF5	0.492038	8.45713	22.5372	3.78124e-06	0.000117363	DNAAF5	NA
FBN2	-0.559946	8.44668	21.5734	3.80547e-06	0.000117999	FBN2	NA
ZMAT4	0.556591	8.20869	76.5831	3.90274e-06	0.000120897	ZMAT4	NA
NLGN4Y	-0.603499	8.34795	26.813	3.91287e-06	0.000121092	NLGN4Y	NA
EPHX1	-0.57132	8.40204	24.2516	3.95242e-06	0.000122197	EPHX1	NA
WDR54	0.469628	8.50678	21.4186	4.11927e-06	0.000127231	WDR54	NA
KLF9	0.412867	8.18397	200.172	4.21808e-06	0.000130156	KLF9	NA
FILIP1	-0.628077	8.26234	36.0738	4.26848e-06	0.000131583	FILIP1	NA
BTG1	-0.305517	9.58279	21.3413	4.28547e-06	0.000131978	BTG1	NA
KCNQ1OT1	-0.283752	10.0348	21.2679	4.44957e-06	0.000136899	KCNQ1OT1	NA
FRMD4A	-0.576386	8.36627	24.056	4.51367e-06	0.000138736	FRMD4A	NA
FDPS	0.359223	9.07362	21.2225	4.55426e-06	0.000139848	FDPS	NA
TMEM101	-0.472449	8.64924	21.2185	4.56365e-06	0.000140001	TMEM101	NA
ARG2	0.572068	8.21721	65.8445	4.57989e-06	0.000140363	ARG2	NA
PRDX1	0.212433	10.314	21.2008	4.60502e-06	0.000140978	PRDX1	NA
POSTN	0.310869	10.0252	21.1992	4.60885e-06	0.000140978	POSTN	NA
ATP5ME	0.243986	9.7314	21.1864	4.63922e-06	0.000141769	ATP5ME	NA
RBPJ	-0.389515	8.97502	21.1517	4.72227e-06	0.000144168	RBPJ	NA
AC026904.3	-0.539508	8.21031	75.4588	4.73162e-06	0.000144314	AC026904.3	NA
CPE	0.45753	8.71158	21.1156	4.8104e-06	0.000146576	CPE	NA
TANC1	0.500649	8.44832	21.1126	4.81784e-06	0.000146661	TANC1	NA
FAM198B	-0.41869	8.96531	21.0234	5.04303e-06	0.000153369	FAM198B	NA
SLIRP	0.348595	9.05457	21.0078	5.08369e-06	0.000154457	SLIRP	NA
EPYC	0.431289	8.18663	158.52	5.14832e-06	0.000156271	EPYC	NA
AMHR2	-0.526451	8.61301	20.857	5.49212e-06	0.000166547	AMHR2	NA
SYNE1	-0.52972	8.45426	20.8439	5.52919e-06	0.000167511	SYNE1	NA
ZCCHC24	-0.588185	8.35037	25.4944	5.58459e-06	0.000169027	ZCCHC24	NA
TOP1	0.234015	9.83984	20.8044	5.64208e-06	0.000170604	TOP1	NA
PCSK1N	0.413167	9.52139	20.8011	5.65166e-06	0.000170617	PCSK1N	NA
AC004540.2	0.489254	8.85221	20.8006	5.6533e-06	0.000170617	AC004540.2	NA
KLF2	-0.622612	8.27076	35.0993	5.67961e-06	0.000171248	KLF2	NA
NCL	0.177326	11.3961	20.7204	5.89041e-06	0.000177435	NCL	NA
NME3	0.481103	8.54096	20.7062	5.93366e-06	0.000178568	NME3	NA
CRYAB	-0.602351	8.31096	29.2848	5.98199e-06	0.000179852	CRYAB	NA
HCFC1R1	0.434047	8.69611	20.6867	5.99306e-06	0.000180014	HCFC1R1	NA
TMEM14A	0.462036	8.51178	20.8662	6.11306e-06	0.000183444	TMEM14A	NA
LINC01139	0.323617	8.17886	319.696	6.13001e-06	0.000183779	LINC01139	NA
STIP1	0.308523	9.31439	20.5863	6.30985e-06	0.000188991	STIP1	NA
TCP1	0.265341	9.54299	20.5825	6.32234e-06	0.000189037	TCP1	NA
LETM1	-0.505016	8.49599	20.5821	6.32334e-06	0.000189037	LETM1	NA
LSM7	0.198323	10.0144	20.5118	6.55566e-06	0.000195798	LSM7	NA
VDAC3	0.310526	9.16375	20.4702	6.69704e-06	0.000199832	VDAC3	NA
AL031283.2	-0.565245	8.22174	58.8733	6.81138e-06	0.000203052	AL031283.2	NA
CYP2U1	0.557959	8.22001	61.4991	6.81875e-06	0.000203081	CYP2U1	NA
SYNJ2	0.504654	8.19767	103.961	6.86068e-06	0.000204138	SYNJ2	NA
NAP1L1	-0.144078	11.4219	20.3538	7.10938e-06	0.000211339	NAP1L1	NA
ATP1A1	0.539629	8.36199	27.0124	7.1479e-06	0.000212252	ATP1A1	NA
USF2	-0.397616	8.86535	20.3418	7.1535e-06	0.000212252	USF2	NA
SLCO3A1	-0.584598	8.22924	53.0961	7.26996e-06	0.000215505	SLCO3A1	NA
CAPG	0.55964	8.2588	38.4169	7.33217e-06	0.000217146	CAPG	NA
SINHCAF	0.303576	9.39763	20.2885	7.35192e-06	0.000217527	SINHCAF	NA
LGMN	0.465376	8.49462	20.2632	7.4479e-06	0.000220162	LGMN	NA
SKI	-0.544433	8.40994	22.3518	7.53567e-06	0.000222548	SKI	NA
APCDD1	-0.596434	8.23932	46.7275	7.5788e-06	0.000223613	APCDD1	NA
RASGRF2	0.486166	8.19504	111.323	7.66655e-06	0.000225992	RASGRF2	NA
C3orf70	0.568079	8.29814	30.0067	7.83684e-06	0.000230797	C3orf70	NA
AHSA1	0.345374	8.97915	20.1157	8.03409e-06	0.000236386	AHSA1	NA
KIF3A	-0.454807	8.72793	20.1062	8.07332e-06	0.00023732	KIF3A	NA
MRPS34	0.29317	9.28949	20.1014	8.09311e-06	0.000237681	MRPS34	NA
CTSV	0.443925	8.19246	118.919	8.15753e-06	0.000239351	CTSV	NA
RGS5	0.367868	8.18196	223.492	8.30837e-06	0.000243551	RGS5	NA
DYRK1B	-0.489809	8.57861	20.0363	8.36832e-06	0.000244961	DYRK1B	NA
NOVA1	0.473122	8.57745	20.0355	8.37194e-06	0.000244961	NOVA1	NA
PM20D2	0.492258	8.44279	20.0151	8.46018e-06	0.000247314	PM20D2	NA
P3H3	0.504708	8.40983	22.191	8.62508e-06	0.000251902	P3H3	NA
CASD1	-0.387479	8.97887	19.9746	8.63821e-06	0.000252053	CASD1	NA
2021-03-03	0.48033	8.54544	19.9658	8.67697e-06	0.000252951	2021-03-03	NA
HLA-C	0.456844	8.19141	124.413	8.726e-06	0.000254146	HLA-C	NA
ADI1	-0.373221	9.11511	19.9483	8.75572e-06	0.000254566	ADI1	NA
KLHL23	0.568301	8.28964	31.7831	8.76409e-06	0.000254566	KLHL23	NA
FKBP11	0.572362	8.22969	52.9477	8.76455e-06	0.000254566	FKBP11	NA
KAT6B	-0.359991	9.04538	19.896	8.99404e-06	0.000260992	KAT6B	NA
LAMP1	0.366588	8.87176	19.8844	9.04778e-06	0.000262109	LAMP1	NA
PLEKHF1	0.371616	8.18205	219.625	9.04909e-06	0.000262109	PLEKHF1	NA
ATAD2B	-0.504326	8.47864	19.8815	9.06122e-06	0.00026222	ATAD2B	NA
NR6A1	-0.590134	8.32623	26.6291	9.10002e-06	0.000263103	NR6A1	NA
CAPN2	0.421098	8.6571	19.8525	9.19733e-06	0.000265674	CAPN2	NA
PDZRN3	-0.527993	8.46283	19.839	9.26165e-06	0.000267288	PDZRN3	NA
PHYHIPL	-0.586987	8.23749	43.0698	9.39067e-06	0.000270764	PHYHIPL	NA
STT3B	0.42039	8.67446	19.8	9.44906e-06	0.0002722	STT3B	NA
NOP56	0.295704	9.3036	19.7547	9.67162e-06	0.000278358	NOP56	NA
ST3GAL5	0.513666	8.20212	88.9504	9.70489e-06	0.000279062	ST3GAL5	NA
KCNG1	0.553548	8.27575	38.4171	9.74234e-06	0.000279884	KCNG1	NA
ZNRF3	0.570995	8.2747	32.8476	9.77025e-06	0.000280432	ZNRF3	NA
OXR1	-0.457344	8.67922	19.7248	9.82145e-06	0.000281646	OXR1	NA
MMP16	0.494717	8.41732	19.6865	1.0017e-05	0.000286993	MMP16	NA
FNDC5	-0.573807	8.338	25.7811	1.01484e-05	0.000290497	FNDC5	NA
RTN4	-0.263616	9.71307	19.6423	1.02474e-05	0.000293065	RTN4	NA
UCHL1	0.457076	8.70363	19.6052	1.04448e-05	0.000298441	UCHL1	NA
HAND2	0.503672	8.20093	87.9277	1.05253e-05	0.000300281	HAND2	NA
CCL3L1	-0.46252	8.20048	88.0439	1.05282e-05	0.000300281	CCL3L1	NA
ZFAS1	-0.216255	10.2705	19.5692	1.06397e-05	0.00030319	ZFAS1	NA
SLC30A4	0.551884	8.21982	57.4314	1.06639e-05	0.000303605	SLC30A4	NA
ATIC	0.339945	8.95921	19.5567	1.07086e-05	0.000304605	ATIC	NA
SLIT2	0.564953	8.23054	50.4997	1.11545e-05	0.000317001	SLIT2	NA
VIM	-0.184352	12.9357	19.4735	1.11769e-05	0.000317355	VIM	NA
DDHD1	-0.505036	8.49859	19.4657	1.12219e-05	0.000318347	DDHD1	NA
GRIN3B	0.258227	8.17632	137.016	1.12469e-05	0.000318771	GRIN3B	NA
SUB1	0.191864	10.0287	19.3917	1.16578e-05	0.000330121	SUB1	NA
LRP1	-0.417344	8.79763	19.3767	1.1748e-05	0.000332378	LRP1	NA
NPY	0.349658	8.1892	111.185	1.20024e-05	0.000339271	NPY	NA
CLPTM1L	0.398092	8.67917	19.3333	1.20133e-05	0.000339276	CLPTM1L	NA
FREM1	-0.523201	8.21125	64.6125	1.20439e-05	0.000339839	FREM1	NA
TPM2	-0.300894	10.1224	19.323	1.20771e-05	0.000340471	TPM2	NA
FAM98A	0.44592	8.5307	19.3024	1.2206e-05	0.000343798	FAM98A	NA
CXXC4	0.499941	8.4616	19.2922	1.22704e-05	0.000345305	CXXC4	NA
SFTPD	0.237195	8.17617	147.863	1.24488e-05	0.000350016	SFTPD	NA
MRTO4	0.416513	8.70183	19.2147	1.27703e-05	0.000358736	MRTO4	NA
P4HB	0.269935	9.39993	19.1708	1.30621e-05	0.00036629	P4HB	NA
PCOLCE-AS1	0.552807	8.22704	52.4668	1.30624e-05	0.00036629	PCOLCE-AS1	NA
AKR1B15	0.248665	8.17625	135.47	1.33022e-05	0.000372685	AKR1B15	NA
NUP62CL	0.458407	8.20221	80.7228	1.34484e-05	0.000376291	NUP62CL	NA
KDR	-0.483136	8.20442	74.0905	1.34547e-05	0.000376291	KDR	NA
RAB13	-0.319668	9.27247	19.1025	1.35298e-05	0.000377767	RAB13	NA
C14orf132	-0.547472	8.38368	21.5949	1.35313e-05	0.000377767	C14orf132	NA
ZNF462	-0.371711	8.94523	19.0649	1.37942e-05	0.000384768	ZNF462	NA
NEFL	0.56189	8.28527	29.8854	1.39311e-05	0.000388244	NEFL	NA
SDCBP	0.366526	8.85956	19.0363	1.3999e-05	0.000389792	SDCBP	NA
CIP2A	0.492307	8.37572	19.9411	1.40437e-05	0.000390695	CIP2A	NA
ATP6V0E2	0.532521	8.21828	57.5809	1.42656e-05	0.000396518	ATP6V0E2	NA
TWIST2	-0.375141	8.99178	18.9927	1.4317e-05	0.000397598	TWIST2	NA
TRIP10	-0.523345	8.41636	20.1018	1.43412e-05	0.000397921	TRIP10	NA
CCDC24	0.550957	8.22578	50.5066	1.46633e-05	0.000406501	CCDC24	NA
PSEN2	0.542552	8.21512	61.9893	1.47658e-05	0.000408985	PSEN2	NA
SVEP1	0.468864	8.45169	18.8702	1.52503e-05	0.000422036	SVEP1	NA
CPXM1	0.350268	8.97708	18.8504	1.54068e-05	0.000425995	CPXM1	NA
TST	0.504124	8.38133	21.6718	1.54644e-05	0.000427213	TST	NA
SAMD4A	0.501111	8.204	80.2676	1.54916e-05	0.000427592	SAMD4A	NA
TBL1XR1	-0.412257	8.7543	18.8345	1.55337e-05	0.000428107	TBL1XR1	NA
NAA38	-0.279541	9.38734	18.8341	1.55373e-05	0.000428107	NAA38	NA
ATP8A1	0.469362	8.19595	94.9158	1.5645e-05	0.000430701	ATP8A1	NA
NR0B1	-0.516165	8.84444	18.8001	1.58117e-05	0.000434911	NR0B1	NA
TUSC1	-0.475717	8.58019	18.7957	1.58481e-05	0.000435534	TUSC1	NA
WDR34	0.418858	8.65414	18.7733	1.60322e-05	0.000440211	WDR34	NA
PHLDA1	-0.368756	9.16252	18.7436	1.62794e-05	0.00044661	PHLDA1	NA
DCP2	0.382506	8.74956	18.7253	1.64337e-05	0.000450454	DCP2	NA
DRAXIN	-0.515896	8.41913	18.7151	1.65206e-05	0.000452153	DRAXIN	NA
UNC5B	-0.493888	8.48418	18.714	1.653e-05	0.000452153	UNC5B	NA
SSBP1	0.210823	9.86716	18.713	1.65385e-05	0.000452153	SSBP1	NA
PHETA1	-0.578098	8.31351	27.4036	1.66832e-05	0.000455713	PHETA1	NA
GSTO1	0.383331	8.79548	18.6826	1.67996e-05	0.0004585	GSTO1	NA
CRYL1	0.473348	8.19466	103.702	1.69601e-05	0.00046248	CRYL1	NA
MTPN	0.2688	9.36444	18.6167	1.73805e-05	0.000473536	MTPN	NA
BICC1	-0.498027	8.55872	18.5944	1.75817e-05	0.000478607	BICC1	NA
CNN2	0.29236	9.2648	18.5546	1.79469e-05	0.000488127	CNN2	NA
CCDC68	-0.589838	8.28376	29.3502	1.83688e-05	0.000499174	CCDC68	NA
THOC6	0.438464	8.50173	18.496	1.84978e-05	0.000502148	THOC6	NA
RNF207	0.551068	8.2248	55.3329	1.85099e-05	0.000502148	RNF207	NA
ZNF160	-0.50557	8.4475	18.9488	1.88195e-05	0.000510109	ZNF160	NA
PPP2R3C	-0.488598	8.46401	18.8122	1.90232e-05	0.000515126	PPP2R3C	NA
CDH3	0.404037	8.18581	159.21	1.90371e-05	0.000515126	CDH3	NA
NDUFS5	0.175295	10.5205	18.4182	1.92557e-05	0.000520594	NDUFS5	NA
ACSM3	-0.582581	8.2949	27.3	1.96933e-05	0.000531971	ACSM3	NA
NOTCH3	-0.45867	8.64044	18.3598	1.98453e-05	0.000535621	NOTCH3	NA
OPLAH	0.487608	8.20145	85.9001	2.00302e-05	0.000540151	OPLAH	NA
MAL2	0.427867	8.19192	107.663	2.0121e-05	0.000542138	MAL2	NA
CACNA2D1	-0.515643	8.41917	19.5295	2.01588e-05	0.000542692	CACNA2D1	NA
ATP9A	0.564074	8.23998	44.1016	2.03025e-05	0.000546099	ATP9A	NA
CFAP300	-0.572366	8.31588	25.7965	2.06191e-05	0.000554142	CFAP300	NA
SLC45A3	0.441889	8.18841	138.088	2.09132e-05	0.000561571	SLC45A3	NA
GRIK2	-0.583506	8.29613	26.7778	2.11248e-05	0.000566772	GRIK2	NA
CDIP1	-0.449222	8.58099	18.2182	2.13514e-05	0.000572365	CDIP1	NA
TPM4	-0.283217	9.46628	18.2128	2.14115e-05	0.000573492	TPM4	NA
ELF3	0.513443	8.21046	63.172	2.16034e-05	0.000578142	ELF3	NA
MRAP2	-0.503456	8.21069	64.8781	2.18792e-05	0.000585029	MRAP2	NA
RNASET2	0.542387	8.26389	33.4136	2.21561e-05	0.000591932	RNASET2	NA
ELFN1	-0.577756	8.25961	35.2279	2.22155e-05	0.00059302	ELFN1	NA
RBM43	-0.537578	8.37254	20.7253	2.26653e-05	0.000604515	RBM43	NA
HEG1	0.532015	8.31333	26.2211	2.29819e-05	0.000612257	HEG1	NA
PHACTR3	-0.580568	8.28893	27.8726	2.29942e-05	0.000612257	PHACTR3	NA
RTRAF	0.183902	10.0982	18.0645	2.31165e-05	0.000614995	RTRAF	NA
DHRS4L2	-0.482753	8.47633	18.0482	2.3312e-05	0.000619677	DHRS4L2	NA
VSTM2L	0.469109	8.19572	91.2436	2.3338e-05	0.000619848	VSTM2L	NA
TMPO	0.358521	8.98183	18.027	2.35698e-05	0.000625479	TMPO	NA
EGR1	0.470668	8.88125	18.0092	2.37873e-05	0.000630722	EGR1	NA
SNRPE	0.239307	9.63536	17.9898	2.40271e-05	0.000636547	SNRPE	NA
NAP1L5	-0.566053	8.31481	25.9489	2.43521e-05	0.000644619	NAP1L5	NA
RASSF8	-0.480654	8.47543	17.9609	2.43893e-05	0.000645063	RASSF8	NA
UGT2B7	0.349177	8.18154	199.865	2.45078e-05	0.000647498	UGT2B7	NA
NUCB2	0.409475	8.60523	17.9503	2.45223e-05	0.000647498	NUCB2	NA
ASAP3	-0.484943	8.46636	18.2842	2.49366e-05	0.000657889	ASAP3	NA
TMEM171	0.227375	8.17563	145.504	2.53268e-05	0.000667278	TMEM171	NA
PTPN1	-0.396339	8.7489	17.8873	2.53346e-05	0.000667278	PTPN1	NA
TEDC1	0.531303	8.25849	34.9555	2.54062e-05	0.000668608	TEDC1	NA
PLCH1	0.469149	8.19802	82.1874	2.57391e-05	0.000676322	PLCH1	NA
PLA2G15	0.550812	8.266	34.2449	2.57421e-05	0.000676322	PLA2G15	NA
MON1A	-0.541439	8.22613	48.6178	2.57955e-05	0.000677164	MON1A	NA
WSCD2	0.369677	8.18291	172.535	2.63278e-05	0.000690564	WSCD2	NA
DCAF6	0.541848	8.27917	30.1418	2.64481e-05	0.000693145	DCAF6	NA
GPR153	-0.53373	8.22013	50.922	2.65764e-05	0.000695932	GPR153	NA
SCN1B	-0.533516	8.36819	20.0826	2.73472e-05	0.000715525	SCN1B	NA
MAMDC2	0.362216	8.18276	180.642	2.75989e-05	0.000721514	MAMDC2	NA
B4GALT6	0.533902	8.28376	28.2147	2.78013e-05	0.000726205	B4GALT6	NA
SHMT1	0.524346	8.30365	26.2615	2.78361e-05	0.000726516	SHMT1	NA
TGIF1	0.412778	8.67132	17.7005	2.79052e-05	0.00072772	TGIF1	NA
CTSA	-0.457688	8.50395	17.6864	2.81104e-05	0.000732466	CTSA	NA
HEPH	-0.469639	8.4916	17.6353	2.8864e-05	0.000751486	HEPH	NA
LINC00865	0.464576	8.19551	91.9077	2.91219e-05	0.000757576	LINC00865	NA
CHCHD2	0.158455	10.6246	17.59	2.95487e-05	0.000768047	CHCHD2	NA
PTPN13	0.385311	8.77879	17.57	2.98556e-05	0.000775388	PTPN13	NA
WDR1	0.3829	8.701	17.5594	3.00207e-05	0.000779036	WDR1	NA
HP	0.358921	8.18283	172.94	3.09204e-05	0.000801521	HP	NA
TRO	-0.514302	8.39456	19.5697	3.09524e-05	0.000801521	TRO	NA
RFLNB	-0.556296	8.30355	25.2938	3.09631e-05	0.000801521	RFLNB	NA
APMAP	0.353582	8.78042	17.4716	3.14173e-05	0.000812614	APMAP	NA
MAP7D3	0.488349	8.3795	19.6045	3.19408e-05	0.000825174	MAP7D3	NA
EHD1	-0.467638	8.50461	17.4388	3.1955e-05	0.000825174	EHD1	NA
SNRPC	0.204421	9.7983	17.4271	3.21488e-05	0.000829503	SNRPC	NA
DERL3	0.528577	8.23328	42.3346	3.22441e-05	0.000831257	DERL3	NA
ECH1	-0.295011	9.14472	17.4199	3.22693e-05	0.000831257	ECH1	NA
ZFP36	0.502528	8.20772	66.2111	3.31213e-05	0.000851876	ZFP36	NA
MMADHC	0.27732	9.28908	17.3695	3.31236e-05	0.000851876	MMADHC	NA
ZNF358	-0.376609	8.79189	17.3585	3.33128e-05	0.000856047	ZNF358	NA
AC009414.2	0.499712	8.34938	21.6005	3.35202e-05	0.000860679	AC009414.2	NA
DEF8	0.526723	8.29112	28.4604	3.37286e-05	0.000865328	DEF8	NA
ARMC8	-0.514882	8.3935	20.0488	3.41325e-05	0.000874981	ARMC8	NA
TXLNA	-0.461081	8.51311	17.3028	3.42889e-05	0.000878278	TXLNA	NA
NBL1	-0.484175	8.2094	62.6806	3.56176e-05	0.000911574	NBL1	NA
RNF26	0.461349	8.36775	19.4715	3.58022e-05	0.000915558	RNF26	NA
LINC01508	0.416095	8.18791	122.749	3.6012e-05	0.000919483	LINC01508	NA
EXOSC8	0.389908	8.69744	17.2081	3.60137e-05	0.000919483	EXOSC8	NA
ATF7IP2	0.525753	8.30922	24.9676	3.60654e-05	0.000920061	ATF7IP2	NA
CTSH	0.438544	8.19415	93.1665	3.70509e-05	0.00094444	CTSH	NA
GRB7	0.225658	8.17563	135.026	3.71224e-05	0.000945501	GRB7	NA
DHRS3	0.487939	8.38493	18.9653	3.74063e-05	0.000951967	DHRS3	NA
FZD1	-0.560655	8.2885	26.7029	3.79341e-05	0.000964623	FZD1	NA
2021-03-05	0.347125	8.83603	17.101	3.80694e-05	0.000967287	2021-03-05	NA
RNF165	-0.566552	8.28329	28.124	3.81126e-05	0.000967607	RNF165	NA
PRICKLE1	0.464299	8.4068	17.514	3.82424e-05	0.000970125	PRICKLE1	NA
ABHD8	0.521137	8.30332	26.2146	3.84893e-05	0.000975607	ABHD8	NA
UBAP1L	-0.506036	8.21673	52.6972	3.87382e-05	0.00098113	UBAP1L	NA
MYF6	0.194863	8.17541	147.942	3.87705e-05	0.000981164	MYF6	NA
SLC4A3	-0.567054	8.26898	30.7029	3.9377e-05	0.000995201	SLC4A3	NA
TSPAN12	-0.487501	8.42421	17.5115	3.93881e-05	0.000995201	TSPAN12	NA
GPSM3	-0.479983	8.20789	66.4713	3.94972e-05	0.000997163	GPSM3	NA
OSTC	-0.178373	10.2925	17.0105	3.98992e-05	0.00100651	OSTC	NA
SWT1	-0.555626	8.24673	35.4732	4.00571e-05	0.00100969	SWT1	NA
YY1	0.251906	9.44746	16.9666	4.08188e-05	0.00102807	YY1	NA
ROBO2	-0.495178	8.46609	16.9587	4.09865e-05	0.00103147	ROBO2	NA
TMTC2	0.527257	8.23844	38.0517	4.11643e-05	0.00103512	TMTC2	NA
LEPROTL1	0.518129	8.296	26.6597	4.15247e-05	0.00104336	LEPROTL1	NA
KLRG2	0.22217	8.1756	133.394	4.21335e-05	0.00105698	KLRG2	NA
DCHS2	0.223635	8.17562	132.591	4.21335e-05	0.00105698	DCHS2	NA
AP001527.2	0.534027	8.24216	37.1666	4.22466e-05	0.00105898	AP001527.2	NA
APRT	0.388088	8.67677	16.8903	4.24676e-05	0.00106367	APRT	NA
TBCD	0.436859	8.47644	16.8409	4.35719e-05	0.00109047	TBCD	NA
SH3BGRL3	-0.244883	9.84191	16.8033	4.44289e-05	0.00111104	SH3BGRL3	NA
NOTCH1	0.516628	8.31306	24.581	4.4541e-05	0.00111296	NOTCH1	NA
CCDC181	0.536343	8.26009	31.8332	4.48746e-05	0.00112041	CCDC181	NA
CHRDL1	0.217371	8.17556	131.423	4.50776e-05	0.0011246	CHRDL1	NA
HSDL2	-0.419674	8.62945	16.7336	4.60678e-05	0.00114839	HSDL2	NA
PRTN3	0.221054	8.17562	132.158	4.62218e-05	0.00115133	PRTN3	NA
FOSL2	0.406858	8.19027	106.505	4.66248e-05	0.00116045	FOSL2	NA
SMS	0.255502	9.39246	16.7087	4.66662e-05	0.00116057	SMS	NA
CYCS	0.292125	9.20159	16.7063	4.6724e-05	0.00116109	CYCS	NA
VAMP5	-0.507775	8.37964	18.6416	4.67732e-05	0.00116141	VAMP5	NA
GLT1D1	0.367278	8.18519	138.812	4.70208e-05	0.00116664	GLT1D1	NA
PLEKHA4	-0.524465	8.35898	20.8181	4.77093e-05	0.00118279	PLEKHA4	NA
CBLB	-0.522704	8.34866	21.1918	4.81014e-05	0.00119158	CBLB	NA
CSPG4	-0.515272	8.22196	47.3296	4.8235e-05	0.00119396	CSPG4	NA
TTL	0.492569	8.36701	22.2643	4.83476e-05	0.00119581	TTL	NA
CD302	0.276803	8.17765	288.254	4.87939e-05	0.00120591	CD302	NA
HSPA12B	-0.531103	8.33364	22.0879	4.89632e-05	0.00120915	HSPA12B	NA
LDLRAD3	-0.489481	8.40912	18.4132	4.91542e-05	0.00121292	LDLRAD3	NA
ALOX5AP	0.419761	8.18907	125.968	4.94797e-05	0.00122	ALOX5AP	NA
LINC00877	-0.474459	8.20974	58.8811	5.01585e-05	0.00123577	LINC00877	NA
KCNE3	0.385632	8.18769	118.63	5.04034e-05	0.00124084	KCNE3	NA
ARHGAP28	-0.450214	8.58821	16.5559	5.05213e-05	0.00124278	ARHGAP28	NA
RIMS1	0.431661	8.19814	82.1381	5.08901e-05	0.00125088	RIMS1	NA
SVBP	-0.332846	8.99639	16.5285	5.12476e-05	0.00125869	SVBP	NA
C4orf47	0.348921	8.18338	159.1	5.13429e-05	0.00126005	C4orf47	NA
MANF	0.305321	9.17325	16.4791	5.25803e-05	0.00128942	MANF	NA
USP1	0.420657	8.65246	16.4765	5.26516e-05	0.00129017	USP1	NA
TTF2	0.451974	8.40654	17.6576	5.29936e-05	0.00129754	TTF2	NA
MARCKSL1	-0.110405	12.1574	16.4611	5.30755e-05	0.00129854	MARCKSL1	NA
SLC25A24	-0.348151	8.91827	16.4511	5.33497e-05	0.00130425	SLC25A24	NA
ZFHX4	-0.393386	9.01429	16.4076	5.45721e-05	0.0013331	ZFHX4	NA
FER1L5	-0.463223	8.206	63.4196	5.48139e-05	0.00133798	FER1L5	NA
FLI1	-0.373284	8.19169	111.887	5.52179e-05	0.00134635	FLI1	NA
CMTM3	-0.370622	8.83986	16.3841	5.5242e-05	0.00134635	CMTM3	NA
PRDX2	0.242134	9.53139	16.3808	5.5338e-05	0.00134765	PRDX2	NA
CRNDE	0.483649	8.2081	65.1488	5.56479e-05	0.00135416	CRNDE	NA
STK17B	0.509553	8.23275	38.3502	5.58067e-05	0.00135698	STK17B	NA
RIT1	-0.448049	8.49328	16.5268	5.71913e-05	0.00138958	RIT1	NA
SMIM1	-0.468411	8.52343	16.3111	5.73787e-05	0.00139306	SMIM1	NA
TENM3	0.434962	8.48538	17.5946	5.74857e-05	0.00139459	TENM3	NA
NUDT1	0.382898	8.70246	16.2726	5.85395e-05	0.00141907	NUDT1	NA
SQLE	0.416937	8.53438	16.2619	5.88659e-05	0.00142589	SQLE	NA
SNRPD1	0.239579	9.59127	16.254	5.91112e-05	0.00143073	SNRPD1	NA
NUDCD2	0.354756	8.76689	16.2502	5.92263e-05	0.00143243	NUDCD2	NA
ELSPBP1	-0.490355	8.21544	51.5063	5.98968e-05	0.00144754	ELSPBP1	NA
BRK1	-0.177803	10.1028	16.2023	6.07201e-05	0.00146632	BRK1	NA
ESYT2	-0.5469	8.28605	26.309	6.17088e-05	0.00148905	ESYT2	NA
IFI27L1	-0.450897	8.48499	16.1685	6.1798e-05	0.00149007	IFI27L1	NA
PIEZO2	-0.539096	8.23935	36.3828	6.20035e-05	0.00149389	PIEZO2	NA
CTBP2	-0.366674	8.82638	16.1572	6.21638e-05	0.00149661	CTBP2	NA
LTBP4	0.432758	8.49284	16.1526	6.23129e-05	0.00149881	LTBP4	NA
NR2F2-AS1	-0.533065	8.3264	22.5877	6.23497e-05	0.00149881	NR2F2-AS1	NA
IQCJ-SCHIP1	0.204651	8.17506	148.931	6.34094e-05	0.00152312	IQCJ-SCHIP1	NA
RIN2	0.487652	8.33036	21.4556	6.3978e-05	0.00153562	RIN2	NA
BLVRA	-0.533229	8.31867	22.5756	6.43464e-05	0.00154329	BLVRA	NA
ACLY	0.381304	8.67537	16.0788	6.47539e-05	0.00155079	ACLY	NA
DDX21	0.359308	8.84009	16.0774	6.47991e-05	0.00155079	DDX21	NA
SRSF7	0.222448	10.0033	16.0772	6.48061e-05	0.00155079	SRSF7	NA
LINC01886	0.389339	8.1874	115.804	6.53763e-05	0.00156325	LINC01886	NA
SPTBN2	0.487319	8.34046	20.5753	6.54666e-05	0.00156423	SPTBN2	NA
FGF12	-0.447406	8.20511	61.8556	6.65398e-05	0.00158867	FGF12	NA
INTS10	0.495998	8.33258	23.3468	6.67547e-05	0.0015926	INTS10	NA
CANX	0.256748	9.45486	16.0125	6.70263e-05	0.00159788	CANX	NA
CA13	0.328021	8.18083	189.057	6.72328e-05	0.00160143	CA13	NA
GNG7	-0.535675	8.3139	22.9649	6.72765e-05	0.00160143	GNG7	NA
TXLNB	-0.40746	8.19692	79.5573	6.75257e-05	0.00160616	TXLNB	NA
FAM131B	0.423818	8.19572	86.2446	6.77342e-05	0.00160991	FAM131B	NA
COX6C	0.1814	10.0222	15.9785	6.82251e-05	0.00161815	COX6C	NA
ATP8A2	-0.52589	8.33894	20.6285	6.82571e-05	0.00161815	ATP8A2	NA
PDGFA	0.438098	8.54629	15.9768	6.82841e-05	0.00161815	PDGFA	NA
COX7C	0.187666	10.0348	15.9768	6.82855e-05	0.00161815	COX7C	NA
ZNF521	-0.421948	8.61508	15.9581	6.89518e-05	0.00163272	ZNF521	NA
GUCY1A1	0.407836	8.72294	15.951	6.92095e-05	0.0016376	GUCY1A1	NA
PPID	0.363987	8.7547	15.9489	6.9285e-05	0.00163816	PPID	NA
FAM210B	-0.389989	8.74541	15.9427	6.95081e-05	0.00164221	FAM210B	NA
MAP3K15	-0.451559	8.20595	61.9031	7.07052e-05	0.00166924	MAP3K15	NA
AUTS2	-0.422055	8.59805	15.8981	7.11411e-05	0.00167828	AUTS2	NA
RALYL	-0.409727	8.19774	77.3089	7.17274e-05	0.00169085	RALYL	NA
SPA17	0.512593	8.25639	32.346	7.19183e-05	0.00169409	SPA17	NA
NSUN5	0.495898	8.31881	23.5431	7.26262e-05	0.0017095	NSUN5	NA
TACSTD2	0.270501	8.17754	277.913	7.28615e-05	0.00171376	TACSTD2	NA
KCNN2	-0.42804	8.19971	70.7851	7.43993e-05	0.00174863	KCNN2	NA
EIF1	-0.154756	10.8828	15.8045	7.46991e-05	0.00175438	EIF1	NA
CCS	-0.34032	8.91963	15.8023	7.47848e-05	0.00175509	CCS	NA
CRELD1	0.507454	8.24243	35.0377	7.56335e-05	0.00177369	CRELD1	NA
KDM5B	-0.261264	9.47427	15.778	7.57377e-05	0.00177482	KDM5B	NA
PAICS	0.266536	9.37177	15.7462	7.70051e-05	0.00180318	PAICS	NA
EXT1	-0.410279	8.64812	15.7364	7.73978e-05	0.00181104	EXT1	NA
DBNDD1	0.239706	8.1773	281.687	7.80505e-05	0.00182496	DBNDD1	NA
PPP1R3B	-0.538542	8.2914	24.6891	8.05347e-05	0.00188166	PPP1R3B	NA
SIMC1	-0.529216	8.30417	23.2974	8.09834e-05	0.00188954	SIMC1	NA
GBP4	0.371871	8.186	124.24	8.09914e-05	0.00188954	GBP4	NA
DEDD2	0.488725	8.32156	21.7639	8.14279e-05	0.00189707	DEDD2	NA
TAC3	-0.436455	8.20321	68.615	8.1434e-05	0.00189707	TAC3	NA
LAMC3	-0.479917	8.21459	50.4596	8.17694e-05	0.00190348	LAMC3	NA
FHOD3	-0.530237	8.30939	21.4122	8.31229e-05	0.00193357	FHOD3	NA
ERP29	0.21579	9.58702	15.5897	8.355e-05	0.00194208	ERP29	NA
PTPRE	-0.482655	8.21455	49.9307	8.38399e-05	0.00194739	PTPRE	NA
PLAC9	0.468065	8.20901	53.6407	8.44667e-05	0.00196051	PLAC9	NA
SLC25A12	-0.513896	8.34218	20.8857	8.47167e-05	0.00196487	SLC25A12	NA
PLA2G1B	-0.300692	8.18617	90.4365	8.50188e-05	0.00197043	PLA2G1B	NA
DPYSL5	0.468706	8.35487	18.8389	8.50817e-05	0.00197045	DPYSL5	NA
FLYWCH2	-0.349831	8.78602	15.5529	8.51689e-05	0.00197102	FLYWCH2	NA
TIGAR	0.505747	8.28233	25.7763	8.5902e-05	0.00198586	TIGAR	NA
DNAJB14	-0.383777	8.717	15.5358	8.59355e-05	0.00198586	DNAJB14	NA
AL121578.3	0.337295	8.18202	166.806	8.60296e-05	0.00198635	AL121578.3	NA
TOM1	-0.52035	8.31757	21.9304	8.60822e-05	0.00198635	TOM1	NA
NETO2	-0.400294	8.89277	15.5289	8.62454e-05	0.00198867	NETO2	NA
GDF11	-0.501314	8.3526	19.3155	8.71497e-05	0.00200806	GDF11	NA
SAV1	0.416835	8.46065	15.4976	8.76644e-05	0.00201845	SAV1	NA
RPN2	0.249855	9.31146	15.4899	8.8015e-05	0.00202505	RPN2	NA
DOCK1	-0.386716	8.73227	15.4774	8.85916e-05	0.00203684	DOCK1	NA
UCK2	0.479795	8.35554	21.1423	8.94682e-05	0.0020555	UCK2	NA
UBXN2B	0.507482	8.28043	26.2625	8.96354e-05	0.00205784	UBXN2B	NA
CBFA2T3	0.410264	8.19213	89.2326	9.01418e-05	0.00206797	CBFA2T3	NA
NDUFV1	0.289745	9.01579	15.4392	9.03759e-05	0.00207184	NDUFV1	NA
ADGRG2	0.506145	8.26889	25.2633	9.15642e-05	0.00209756	ADGRG2	NA
RELB	0.399399	8.19204	92.0392	9.27238e-05	0.00212259	RELB	NA
ZMAT1	0.503925	8.27859	25.6559	9.34434e-05	0.00213752	ZMAT1	NA
IGFBP2	0.291623	9.83942	15.3598	9.4202e-05	0.00215183	IGFBP2	NA
LGALS3BP	0.437961	8.49602	15.3597	9.42051e-05	0.00215183	LGALS3BP	NA
ATP1B2	-0.538955	8.26646	27.8971	9.44561e-05	0.00215521	ATP1B2	NA
FAM221A	0.313375	8.18193	162.6	9.44893e-05	0.00215521	FAM221A	NA
HHIPL1	-0.285975	8.18468	98.3559	9.46184e-05	0.0021566	HHIPL1	NA
AP001528.2	-0.467071	8.47754	15.347	9.48319e-05	0.00215992	AP001528.2	NA
ALDH3A2	0.428782	8.42673	15.9143	9.49821e-05	0.00216178	ALDH3A2	NA
RTL6	0.495769	8.30449	23.4769	9.52956e-05	0.00216736	RTL6	NA
ITGA6	-0.527585	8.24885	29.8332	9.54425e-05	0.00216914	ITGA6	NA
ZNF232	0.494003	8.29978	24.8468	9.56038e-05	0.00217125	ZNF232	NA
PRR16	-0.391126	8.19546	78.9711	9.57387e-05	0.00217275	PRR16	NA
EBP	0.34613	8.7633	15.3205	9.61568e-05	0.00218068	EBP	NA
AIFM1	0.402954	8.50602	15.3188	9.62409e-05	0.00218102	AIFM1	NA
POC1A	0.466118	8.28285	23.6913	9.65705e-05	0.00218693	POC1A	NA
SLC22A31	0.334393	8.1832	144.817	9.68551e-05	0.0021918	SLC22A31	NA
SHCBP1	0.445423	8.21438	50.9412	9.83616e-05	0.00222431	SHCBP1	NA
PLA2G7	-0.416589	8.2	67.728	9.91394e-05	0.0022403	PLA2G7	NA
MID1	0.487123	8.28549	24.8294	0.000100776	0.00227565	MID1	NA
PRDM16	-0.408849	8.19906	69.841	0.000101519	0.00229081	PRDM16	NA
TRIM28	0.192303	9.87232	15.2129	0.000101715	0.00229359	TRIM28	NA
LINC01311	0.390555	8.19126	94.7737	0.000102007	0.00229723	LINC01311	NA
TSGA10	0.504373	8.23941	34.7223	0.000102022	0.00229723	TSGA10	NA
MSI1	-0.401233	8.62044	15.2023	0.000102279	0.00230138	MSI1	NA
PHYH	-0.496866	8.35899	18.5889	0.000102515	0.00230507	PHYH	NA
TLN1	0.29438	9.078	15.1892	0.000102983	0.00231394	TLN1	NA
SERPINB6	-0.35748	8.83502	15.1275	0.000106354	0.00238799	SERPINB6	NA
RUSC1	-0.452793	8.43971	15.7544	0.000107276	0.00240697	RUSC1	NA
SNRPG	0.275646	9.15629	15.1063	0.000107543	0.00241126	SNRPG	NA
FADS1	0.312436	9.10335	15.1049	0.000107619	0.00241126	FADS1	NA
NMB	0.454264	8.20235	64.688	0.000108009	0.00241757	NMB	NA
EIF3L	-0.155948	10.3963	15.0972	0.000108053	0.00241757	EIF3L	NA
PPP1R18	-0.496389	8.36028	19.274	0.000108649	0.00242918	PPP1R18	NA
PLCG2	0.388806	8.18961	98.3028	0.000108786	0.00243053	PLCG2	NA
PTGES	-0.499013	8.22471	42.1665	0.000109134	0.00243658	PTGES	NA
WIPF3	0.327713	8.18309	150.045	0.000109643	0.00244621	WIPF3	NA
NKD2	0.329562	8.18302	155.635	0.000110247	0.00245796	NKD2	NA
CSGALNACT1	-0.28137	8.18473	95.3084	0.000112245	0.00250075	CSGALNACT1	NA
SH3GL2	0.37239	8.18837	100.134	0.00011477	0.0025552	SH3GL2	NA
SNX8	0.497481	8.24478	33.5113	0.000116048	0.00258184	SNX8	NA
C21orf58	0.469951	8.32317	19.0892	0.00011671	0.00259476	C21orf58	NA
VLDLR	0.474535	8.2141	48.2804	0.00011767	0.00261426	VLDLR	NA
ATOX1	0.245906	9.4031	14.917	0.00011873	0.00263596	ATOX1	NA
PHF3	-0.396924	8.66028	14.9112	0.000119094	0.00264218	PHF3	NA
PDCD2	0.366006	8.64535	14.8976	0.000119944	0.00265917	PDCD2	NA
ZFHX2	0.48613	8.21744	46.6789	0.000121118	0.00268332	ZFHX2	NA
MLEC	0.319122	8.88511	14.8513	0.00012288	0.00271804	MLEC	NA
WFDC2	0.4807	8.33904	19.5836	0.000122908	0.00271804	WFDC2	NA
SLC3A2	0.457037	8.33755	19.3232	0.000122942	0.00271804	SLC3A2	NA
MXD4	-0.298686	9.34511	14.8341	0.000123991	0.0027393	MXD4	NA
AC040169.1	0.479282	8.21384	51.2557	0.000124425	0.00274697	AC040169.1	NA
HOXC8	-0.513396	8.29312	22.6515	0.000125458	0.00276786	HOXC8	NA
GPR137B	0.279514	8.17889	213.983	0.000126069	0.00277784	GPR137B	NA
ADAMTS6	-0.503393	8.34377	18.0537	0.000126086	0.00277784	ADAMTS6	NA
EXPH5	0.481295	8.22132	38.8734	0.000126689	0.00278918	EXPH5	NA
LRRC10B	-0.432676	8.20461	59.5671	0.000128441	0.00282579	LRRC10B	NA
TMEM173	-0.466991	8.21397	48.9135	0.000128852	0.00283287	TMEM173	NA
TLE3	0.472203	8.31372	22.5274	0.000129242	0.00283947	TLE3	NA
RBMS3	-0.432564	8.61646	14.7316	0.000130828	0.00287065	RBMS3	NA
RNPEP	0.383648	8.52017	14.9583	0.000130842	0.00287065	RNPEP	NA
SLC2A4RG	0.325981	8.8297	14.7011	0.00013293	0.00291443	SLC2A4RG	NA
MYO10	0.406935	8.54599	14.6943	0.000133405	0.00292281	MYO10	NA
FSTL3	-0.483175	8.37334	16.7807	0.000133641	0.00292596	FSTL3	NA
AL355338.1	0.480072	8.31366	21.5958	0.00013421	0.00293452	AL355338.1	NA
SSR4	-0.183016	10.1475	14.6827	0.000134217	0.00293452	SSR4	NA
ATP6V0D1	-0.36708	8.68312	14.6744	0.000134804	0.0029453	ATP6V0D1	NA
KCNIP3	-0.479878	8.22025	42.9284	0.00013572	0.00296327	KCNIP3	NA
GPATCH11	-0.505268	8.31831	20.3098	0.000136199	0.00297169	GPATCH11	NA
XRCC5	0.156811	10.4369	14.643	0.000137039	0.00298796	XRCC5	NA
ADAMTS15	0.357869	8.18551	118.972	0.000137196	0.00298932	ADAMTS15	NA
SAPCD2	0.407929	8.19499	79.1577	0.000137301	0.00298955	SAPCD2	NA
LINGO1	-0.519234	8.27098	25.7476	0.000138034	0.00300345	LINGO1	NA
XRCC6	0.190193	9.90209	14.6213	0.000138606	0.0030134	XRCC6	NA
VEGFC	0.430475	8.19543	75.2555	0.000138681	0.0030134	VEGFC	NA
ITGAV	0.462534	8.33839	18.5064	0.00013885	0.00301498	ITGAV	NA
ZNF579	0.363626	8.6008	14.613	0.000139211	0.00301925	ZNF579	NA
COL9A2	0.472069	8.32868	19.1446	0.00013932	0.00301925	COL9A2	NA
EIF3E	-0.150753	10.6374	14.6113	0.000139332	0.00301925	EIF3E	NA
RETREG1	0.178313	8.1749	142.148	0.000140128	0.00303442	RETREG1	NA
EGLN1	0.437614	8.39462	16.5994	0.000141774	0.00306796	EGLN1	NA
GALP	0.187486	8.1749	131.482	0.000142773	0.00308698	GALP	NA
SP4	-0.475376	8.38916	16.8675	0.000142848	0.00308698	SP4	NA
LRRFIP2	-0.422191	8.51881	14.5237	0.000145878	0.00315031	LRRFIP2	NA
SNTG1	-0.279201	8.18485	90.9724	0.000146235	0.00315586	SNTG1	NA
KLK5	0.288956	8.17885	211.998	0.000146379	0.00315683	KLK5	NA
MAP3K21	0.187223	8.1749	130.176	0.000150632	0.00324632	MAP3K21	NA
NCOA1	-0.427402	8.48718	14.4559	0.000151158	0.00325545	NCOA1	NA
PGLS	-0.204447	9.69902	14.4434	0.000152146	0.00327374	PGLS	NA
KLK6	0.394665	8.61737	14.4426	0.000152214	0.00327374	KLK6	NA
MLLT1	0.405385	8.47783	14.8466	0.000152548	0.00327869	MLLT1	NA
IL11	-0.498257	8.22829	38.4499	0.00015387	0.00330417	IL11	NA
RBM20	0.24644	8.177	272.561	0.000153942	0.00330417	RBM20	NA
ARFGAP3	-0.38889	8.61742	14.4182	0.000154168	0.00330678	ARFGAP3	NA
KDELC2	0.43923	8.37616	16.4147	0.000154726	0.00331509	KDELC2	NA
DIO3	-0.434982	8.2064	52.9559	0.000154765	0.00331509	DIO3	NA
TRPM5	0.474057	8.32812	18.9791	0.000155932	0.00333783	TRPM5	NA
RASAL1	0.199357	8.17506	119.679	0.000156303	0.00334352	RASAL1	NA
SMIM10	0.492014	8.27309	25.7317	0.000158755	0.00339367	SMIM10	NA
SNED1	-0.474505	8.21889	42.2763	0.000159349	0.00340396	SNED1	NA
KIAA1551	0.413261	8.47236	14.354	0.000159451	0.00340396	KIAA1551	NA
AC016727.1	0.189138	8.17494	124.475	0.000159985	0.00341076	AC016727.1	NA
AL139082.1	0.191657	8.17497	126.704	0.000159985	0.00341076	AL139082.1	NA
C9orf3	0.496526	8.26626	25.8246	0.000160321	0.00341561	C9orf3	NA
SPOCK3	-0.480818	8.225	38.533	0.000162755	0.00346515	SPOCK3	NA
ARMCX2	-0.352914	8.83564	14.253	0.000168123	0.00357703	ARMCX2	NA
ZFP36L1	0.309887	9.02896	14.244	0.000168923	0.00359163	ZFP36L1	NA
ABCF3	-0.473211	8.36892	17.5141	0.000169944	0.0036109	ABCF3	NA
DNAJC2	0.318386	8.86404	14.2105	0.000171913	0.00365029	DNAJC2	NA
VPS13C	-0.471562	8.36576	16.0011	0.000173931	0.00369068	VPS13C	NA
PIP5K1C	-0.441999	8.44609	15.1788	0.000181756	0.00385413	PIP5K1C	NA
RALGDS	-0.473258	8.37097	16.7805	0.000183183	0.00388151	RALGDS	NA
LTBR	-0.510035	8.28663	23.3484	0.000183293	0.00388151	LTBR	NA
ELF4	0.390656	8.19043	89.1843	0.000185934	0.00393481	ELF4	NA
NDUFS8	0.223344	9.40389	14.051	0.000186934	0.00395333	NDUFS8	NA
GJA1	0.471256	8.33031	20.0813	0.000187331	0.00395908	GJA1	NA
SPOPL	0.466601	8.31456	20.4399	0.000187536	0.00396078	SPOPL	NA
ZBTB20	-0.44207	8.59406	13.9992	0.000192091	0.00405426	ZBTB20	NA
MORF4L2	0.21143	9.63255	13.9951	0.000192496	0.00406011	MORF4L2	NA
RASL10A	-0.369438	8.19504	74.4816	0.000192723	0.0040622	RASL10A	NA
PHLPP1	0.474703	8.28086	23.8204	0.000192933	0.00406391	PHLPP1	NA
ADAMTS19	-0.453544	8.21155	48.7406	0.000193691	0.00407717	ADAMTS19	NA
CALCRL	-0.460594	8.21499	45.2149	0.000194443	0.00409028	CALCRL	NA
GAR1	0.343138	8.70082	13.9737	0.000194675	0.00409244	GAR1	NA
GPR143	0.473193	8.31422	20.397	0.000195613	0.00410944	GPR143	NA
SMCO4	-0.415904	8.57833	13.9283	0.000199376	0.00418571	SMCO4	NA
RCOR2	-0.372536	8.67996	13.9232	0.000199914	0.00419422	RCOR2	NA
RMI2	-0.412327	8.5564	13.9172	0.00020054	0.00420457	RMI2	NA
BAZ2A	-0.395962	8.55713	13.9062	0.000201706	0.00422622	BAZ2A	NA
CABCOCO1	0.472629	8.21993	41.791	0.000202373	0.00423739	CABCOCO1	NA
NDUFB1	0.285737	9.0044	13.887	0.000203754	0.00426348	NDUFB1	NA
EXOC6	0.447448	8.2104	47.7381	0.000204006	0.00426593	EXOC6	NA
EIF3J	0.327651	8.8058	13.8543	0.000207278	0.00433149	EIF3J	NA
AKIRIN2	-0.298204	9.02521	13.8514	0.000207594	0.00433524	AKIRIN2	NA
ADO	0.422893	8.40016	15.5721	0.000208518	0.00435165	ADO	NA
TEAD3	0.392051	8.46773	14.264	0.000209512	0.00436953	TEAD3	NA
G3BP2	0.22563	9.4437	13.8296	0.000209987	0.00437655	G3BP2	NA
GLIPR2	-0.376908	8.69572	13.8245	0.000210555	0.00438321	GLIPR2	NA
CCT2	0.181632	10.1309	13.8243	0.000210583	0.00438321	CCT2	NA
ISYNA1	0.194761	10.1568	13.8023	0.00021303	0.00443123	ISYNA1	NA
SUMF2	0.37812	8.56314	13.7899	0.000214424	0.00445728	SUMF2	NA
SETD4	0.47203	8.30253	21.1893	0.00021572	0.00448128	SETD4	NA
PDE10A	0.449373	8.34064	18.1914	0.000216107	0.00448639	PDE10A	NA
DKC1	0.31769	8.83524	13.7737	0.000216259	0.00448659	DKC1	NA
PTPA	0.394243	8.47312	13.7474	0.000219263	0.00454594	PTPA	NA
PMM1	-0.41123	8.51715	13.7205	0.000222393	0.00460546	PMM1	NA
MTURN	0.461154	8.32012	20.4096	0.000222425	0.00460546	MTURN	NA
ADAMTS1	-0.471401	8.35656	15.5599	0.000224174	0.00463864	ADAMTS1	NA
CMYA5	0.464922	8.32364	17.7814	0.000224819	0.00464895	CMYA5	NA
HPF1	0.294984	8.97482	13.6935	0.000225572	0.00466149	HPF1	NA
CREBRF	-0.436338	8.4383	13.6654	0.000228937	0.00472793	CREBRF	NA
RILPL1	-0.413327	8.5018	13.6615	0.0002294	0.0047344	RILPL1	NA
PLTP	-0.388754	8.60578	13.6453	0.000231363	0.0047718	PLTP	NA
AC024940.1	0.368195	8.189	92.4527	0.000233758	0.00481806	AC024940.1	NA
LRRC75B	-0.444753	8.40622	14.8206	0.000233946	0.00481879	LRRC75B	NA
ZC3H15	0.247565	9.24529	13.6179	0.000234728	0.00483176	ZC3H15	NA
TMOD2	-0.454665	8.21525	43.0835	0.00023523	0.00483895	TMOD2	NA
CCDC160	0.351914	8.18654	102.548	0.000236439	0.00486042	CCDC160	NA
PURA	-0.404383	8.57431	13.6029	0.000236581	0.00486042	PURA	NA
ALDH7A1	0.350201	8.65457	13.5938	0.00023772	0.00488067	ALDH7A1	NA
CACYBP	0.293355	9.01726	13.5782	0.000239687	0.00491786	CACYBP	NA
TNNI2	-0.256133	8.18341	92.2207	0.000240703	0.00493551	TNNI2	NA
LAMB1	0.311819	8.88385	13.564	0.000241483	0.00494829	LAMB1	NA
FBL	0.225038	9.44332	13.5523	0.000242978	0.00497571	FBL	NA
TNFSF4	-0.489165	8.23626	31.2617	0.000244081	0.00499505	TNFSF4	NA
RND3	-0.206243	10.1078	13.5375	0.000244868	0.00500793	RND3	NA
RTN2	-0.46118	8.37837	16.6015	0.000246191	0.00503174	RTN2	NA
DSG4	0.231517	8.17682	280.258	0.000247127	0.0050476	DSG4	NA
PACSIN3	-0.382437	8.63019	13.5103	0.0002484	0.00507033	PACSIN3	NA
TPRKB	0.261627	9.07702	13.5056	0.000249023	0.00507978	TPRKB	NA
PAFAH1B3	0.177498	9.8733	13.4947	0.000250455	0.00510569	PAFAH1B3	NA
CCDC69	-0.387994	8.19887	63.4118	0.000251614	0.00512603	CCDC69	NA
LINC02202	-0.321331	8.1891	92.2765	0.000252426	0.00513926	LINC02202	NA
ABCA1	-0.457598	8.37883	15.047	0.000253909	0.00516614	ABCA1	NA
ENHO	0.458745	8.31367	18.9665	0.000254265	0.00517005	ENHO	NA
VARS	0.364125	8.58886	13.4536	0.00025593	0.00520058	VARS	NA
GDE1	0.372369	8.53909	13.44	0.000257771	0.00523463	GDE1	NA
TSPAN9	-0.455322	8.36512	15.7706	0.000258463	0.00524531	TSPAN9	NA
BAHD1	-0.49893	8.27483	22.7552	0.00025957	0.00526441	BAHD1	NA
SUCNR1	-0.322669	8.18868	86.3498	0.000260644	0.00528279	SUCNR1	NA
SNU13	0.180394	9.83485	13.383	0.000265637	0.00537622	SNU13	NA
CFAP298	0.451619	8.33204	17.8625	0.000265758	0.00537622	CFAP298	NA
PRDX3	0.229024	9.33575	13.3821	0.000265763	0.00537622	PRDX3	NA
OXER1	-0.352983	8.19362	74.2194	0.000266355	0.00538475	OXER1	NA
SEMA3F	0.463025	8.30948	19.5891	0.000268612	0.00542693	SEMA3F	NA
WDR77	0.353047	8.659	13.3476	0.000270637	0.00546434	WDR77	NA
GSDMD	0.474309	8.23279	33.7063	0.000272457	0.00549759	GSDMD	NA
EIF3K	-0.153325	10.472	13.3229	0.000274178	0.00552879	EIF3K	NA
TMEM132C	-0.429362	8.20827	47.6164	0.000274891	0.00553965	TMEM132C	NA
SFT2D3	-0.457977	8.37236	16.0827	0.000275531	0.00554901	SFT2D3	NA
TRIM47	-0.254034	8.18346	91.4902	0.000275996	0.00555483	TRIM47	NA
UGP2	0.350232	8.65089	13.3017	0.000277263	0.0055768	UGP2	NA
RUVBL2	0.327358	8.76062	13.2852	0.000279682	0.00562187	RUVBL2	NA
OSBPL11	0.395862	8.44432	13.9778	0.00027986	0.00562189	OSBPL11	NA
CNOT7	0.284661	8.95204	13.2792	0.000280569	0.00563255	CNOT7	NA
SLC44A1	0.458107	8.21835	41.8828	0.000283327	0.00568431	SLC44A1	NA
CELSR1	0.332513	8.18506	115.198	0.000286184	0.00573799	CELSR1	NA
MPPED2	0.466776	8.24101	29.6233	0.000287595	0.00576264	MPPED2	NA
AC243829.1	-0.253794	8.18348	90.7736	0.000288463	0.00577638	AC243829.1	NA
KIAA0895	0.311388	8.18375	122.229	0.000289497	0.00579343	KIAA0895	NA
TALDO1	0.229837	9.3699	13.2149	0.00029024	0.00580461	TALDO1	NA
CCZ1	0.417284	8.40355	15.7196	0.000291224	0.00582062	CCZ1	NA
MEIS2	-0.232652	9.56623	13.1699	0.000297216	0.00593662	MEIS2	NA
ARSI	-0.476955	8.23093	32.5568	0.000297576	0.00594007	ARSI	NA
FEZ1	-0.490278	8.30437	19.3267	0.000300347	0.0059916	FEZ1	NA
VEGFB	0.358014	8.63846	13.1386	0.000302168	0.00602414	VEGFB	NA
MCRIP1	0.267075	9.03445	13.1352	0.000302699	0.00603093	MCRIP1	NA
EPC1	-0.314806	8.88676	13.1323	0.000303161	0.00603633	EPC1	NA
AP2S1	0.211294	9.50418	13.1289	0.000303709	0.00604344	AP2S1	NA
SIPA1L1	0.422992	8.37954	15.3186	0.000304354	0.00605247	SIPA1L1	NA
PRR14	0.457223	8.28424	20.7299	0.000308066	0.00612244	PRR14	NA
FAM50A	-0.383092	8.57711	13.0988	0.000308569	0.0061286	FAM50A	NA
PLXND1	-0.467024	8.22835	33.9692	0.000309569	0.0061446	PLXND1	NA
ABHD17C	0.465266	8.26515	24.2054	0.000312717	0.0062032	ABHD17C	NA
ZNF362	-0.382683	8.58537	13.0596	0.000315021	0.00624499	ZNF362	NA
CRABP2	-0.204185	10.5952	13.0563	0.000315566	0.00625187	CRABP2	NA
RICTOR	0.447641	8.33312	17.3996	0.00031759	0.00628805	RICTOR	NA
KCNAB3	0.369711	8.19313	76.2739	0.000320659	0.00634483	KCNAB3	NA
SMOC2	0.467908	8.2726	21.9698	0.0003215	0.0063575	SMOC2	NA
MVD	0.381896	8.48022	13.0106	0.000323276	0.00638863	MVD	NA
PRPS1	0.39517	8.44144	14.5952	0.000323546	0.00638998	PRPS1	NA
NSUN7	0.442602	8.21001	45.7862	0.000324135	0.00639762	NSUN7	NA
IRF2BPL	0.386919	8.50729	13.0036	0.00032448	0.00640043	IRF2BPL	NA
PMVK	0.380874	8.46924	13.3376	0.000324909	0.00640491	PMVK	NA
INF2	0.469614	8.24244	29.5896	0.000326972	0.00644157	INF2	NA
UNG	-0.373646	8.7751	12.9708	0.000330132	0.00649979	UNG	NA
TNS3	-0.41777	8.43633	13.5146	0.000331744	0.00652747	TNS3	NA
CCT3	0.164073	10.1483	12.9535	0.000333179	0.00655162	CCT3	NA
OCA2	-0.375964	8.19729	63.1939	0.000334366	0.00657089	OCA2	NA
DTD1	0.308872	8.79767	12.9321	0.000336965	0.00661785	DTD1	NA
IGFBP4	-0.360195	8.81027	12.9171	0.00033963	0.00666606	IGFBP4	NA
SHKBP1	0.41559	8.39236	15.0296	0.000343576	0.00673932	SHKBP1	NA
AC091806.1	-0.318893	8.18927	85.9198	0.00034407	0.00674163	AC091806.1	NA
POLR2D	0.358239	8.58036	12.8923	0.00034412	0.00674163	POLR2D	NA
ZFYVE1	-0.483509	8.27223	22.0335	0.000351211	0.00687631	ZFYVE1	NA
ATP6V1F	-0.213457	9.50774	12.8436	0.000353085	0.00690873	ATP6V1F	NA
RBP7	0.136221	8.17419	183.356	0.000359222	0.00702016	RBP7	NA
TYRP1	0.139245	8.17421	160.31	0.000359224	0.00702016	TYRP1	NA
MAGEB3	-0.392058	8.20046	55.4893	0.000362316	0.00707622	MAGEB3	NA
CCDC80	-0.377353	8.65337	12.7872	0.00036376	0.00710005	CCDC80	NA
SSRP1	0.252807	9.23235	12.779	0.000365335	0.0071264	SSRP1	NA
TPBG	0.443333	8.32505	17.1204	0.000367515	0.00716451	TPBG	NA
MSN	-0.430899	8.41189	14.4382	0.000370989	0.00722777	MSN	NA
OSBPL1A	-0.326028	8.89999	12.7463	0.000371724	0.00723765	OSBPL1A	NA
AC016957.2	0.424962	8.20576	48.2816	0.000373928	0.00727506	AC016957.2	NA
ADAMTS12	-0.471429	8.32903	16.7034	0.000374105	0.00727506	ADAMTS12	NA
PAXIP1-AS2	-0.243524	8.18283	87.5265	0.000376063	0.00730864	PAXIP1-AS2	NA
STARD10	0.389471	8.19429	68.2337	0.000378334	0.00734461	STARD10	NA
DTX4	0.457409	8.22345	34.6901	0.000378378	0.00734461	DTX4	NA
APOM	0.457763	8.28293	20.6665	0.000379507	0.00736202	APOM	NA
MPP3	0.468478	8.24388	28.3411	0.000381589	0.00739788	MPP3	NA
ARAP3	-0.451987	8.22216	36.5997	0.000385494	0.00746654	ARAP3	NA
LSM5	0.224245	9.377	12.6769	0.000385602	0.00746654	LSM5	NA
ATP1A2	-0.308907	8.18841	89.4369	0.000387051	0.00749001	ATP1A2	NA
TSC22D1	-0.204133	9.91023	12.657	0.000389679	0.00753626	TSC22D1	NA
CHRNA6	-0.244814	8.1829	88.54	0.000390246	0.0075426	CHRNA6	NA
RTN4IP1	0.445422	8.23918	28.8735	0.000390632	0.00754547	RTN4IP1	NA
ST8SIA4	-0.474577	8.31572	17.1627	0.000391805	0.00756258	ST8SIA4	NA
FDXR	-0.465003	8.34198	14.0908	0.000391996	0.00756258	FDXR	NA
GXYLT1	0.35479	8.62735	12.6376	0.000393708	0.007591	GXYLT1	NA
SLC2A1	0.355938	8.65213	12.6203	0.000397321	0.00765598	SLC2A1	NA
PRKAR1B	0.383652	8.46014	13.4729	0.000397998	0.00766436	PRKAR1B	NA
COL21A1	-0.403808	8.20373	50.5626	0.000402368	0.00774382	COL21A1	NA
IGF2R	-0.423412	8.41817	13.4597	0.000403617	0.00776312	IGF2R	NA
ANO6	-0.453567	8.35643	15.9417	0.000404432	0.00777407	ANO6	NA
TGFBR3	-0.473811	8.24233	27.7118	0.000409837	0.00787319	TGFBR3	NA
PPIH	0.316351	8.78782	12.5582	0.00041059	0.00788288	PPIH	NA
AC103591.3	0.458217	8.25775	24.3407	0.000419018	0.00803982	AC103591.3	NA
MIR222HG	0.248109	8.17815	194.245	0.000419878	0.00804751	MIR222HG	NA
STAT2	-0.428294	8.40009	13.6119	0.000419927	0.00804751	STAT2	NA
TMX1	0.335696	8.61653	12.5122	0.000420715	0.00805773	TMX1	NA
CALCOCO1	-0.438472	8.37456	14.6705	0.000422812	0.00809299	CALCOCO1	NA
MYADM	0.344233	8.67109	12.4955	0.00042446	0.00811962	MYADM	NA
NAAA	-0.24264	8.18288	88.9117	0.000426047	0.00814506	NAAA	NA
EDN2	0.167481	8.17437	125.509	0.000426845	0.00815539	EDN2	NA
SLC7A1	0.329503	8.18929	89.2013	0.000427505	0.00816308	SLC7A1	NA
KLHL29	0.354465	8.18851	84.8485	0.00042823	0.00817198	KLHL29	NA
SUPT6H	-0.348913	8.70036	12.477	0.000428625	0.00817459	SUPT6H	NA
AC006333.2	0.443376	8.31865	17.4191	0.000430894	0.00821293	AC006333.2	NA
SLC26A4	0.241477	8.17809	194.548	0.000432057	0.00823014	SLC26A4	NA
P2RY1	-0.383391	8.19968	57.5674	0.000433608	0.00825471	P2RY1	NA
CD82	0.351202	8.1896	80.308	0.000434501	0.00826675	CD82	NA
SLC6A8	-0.459327	8.33196	16.3429	0.000435105	0.00827327	SLC6A8	NA
PCDH19	-0.388219	8.19978	57.3791	0.000437042	0.0083051	PCDH19	NA
HAND1	-0.303708	8.18795	91.6375	0.000439749	0.00834655	HAND1	NA
EDA	-0.478701	8.26408	22.8698	0.00043975	0.00834655	EDA	NA
ARPC3	0.200492	9.58255	12.4158	0.000442739	0.00839824	ARPC3	NA
UQCRB	-0.15219	10.1933	12.4052	0.000445243	0.00844069	UQCRB	NA
HOXA7	0.244791	9.47204	12.3828	0.000450548	0.00853614	HOXA7	NA
TXNL1	0.186643	9.62401	12.3788	0.000451505	0.00854917	TXNL1	NA
IGF1R	-0.351226	8.71358	12.3693	0.000453779	0.00858708	IGF1R	NA
TCEA1	0.343807	8.58816	12.3616	0.000455653	0.0086174	TCEA1	NA
CPLANE1	-0.389189	8.54283	12.3297	0.000463421	0.00875906	CPLANE1	NA
L1CAM	-0.480246	8.26587	22.5691	0.000464797	0.00877984	L1CAM	NA
DISP1	0.451205	8.23429	28.9808	0.00046615	0.00880015	DISP1	NA
COL25A1	-0.460052	8.22678	32.7134	0.000467309	0.00881677	COL25A1	NA
FASN	0.340989	8.63033	12.311	0.000468015	0.00882483	FASN	NA
PRAG1	0.46229	8.27405	22.2887	0.000469185	0.00884163	PRAG1	NA
KANTR	0.336883	8.18936	80.2296	0.000471202	0.00887435	KANTR	NA
TMEM109	-0.343603	8.71326	12.2968	0.000471551	0.00887565	TMEM109	NA
ARC	-0.235937	8.18221	90.7532	0.000472832	0.00888918	ARC	NA
NR5A2	-0.23583	8.18221	89.5671	0.000472832	0.00888918	NR5A2	NA
CHD7	0.321065	8.75871	12.2776	0.000476382	0.00895061	CHD7	NA
EIF2S2	0.253645	9.09623	12.2714	0.000477943	0.00897462	EIF2S2	NA
CRYGD	-0.446654	8.22259	34.4902	0.000480214	0.00901191	CRYGD	NA
ADSS	0.346924	8.60427	12.2586	0.000481193	0.00902494	ADSS	NA
UBE2Q1	0.387242	8.43223	12.9036	0.000484611	0.00908365	UBE2Q1	NA
BRI3BP	0.431263	8.24241	26.4178	0.000487766	0.00913243	BRI3BP	NA
VPS35	0.220155	9.34716	12.233	0.00048779	0.00913243	VPS35	NA
NPRL3	-0.468636	8.31326	18.4523	0.000488531	0.00914089	NPRL3	NA
PRELID2	0.407647	8.20387	50.8927	0.000492389	0.00920765	PRELID2	NA
KCTD14	-0.466281	8.30964	17.9165	0.000492784	0.00920959	KCTD14	NA
NLN	0.406736	8.38073	13.8492	0.000495569	0.00925619	NLN	NA
TSPAN13	0.411489	8.20395	50.5181	0.000496761	0.00927205	TSPAN13	NA
ARRB1	-0.451754	8.22903	31.283	0.000497005	0.00927205	ARRB1	NA
C4orf3	-0.220188	9.43203	12.1873	0.000499756	0.00931789	C4orf3	NA
MAF1	0.278911	8.92664	12.1796	0.000501787	0.00935026	MAF1	NA
GGH	0.36912	8.46785	12.1736	0.000503377	0.00937436	GGH	NA
CIB2	0.357132	8.49849	12.2275	0.00050434	0.00938677	CIB2	NA
IARS2	0.321743	8.74775	12.1662	0.000505379	0.00940059	IARS2	NA
WRAP53	0.42568	8.32234	17.7638	0.000506579	0.00941737	WRAP53	NA
ZDBF2	0.439771	8.28901	18.813	0.000507943	0.00943719	ZDBF2	NA
PMEPA1	0.407481	8.39132	13.8521	0.000510101	0.00947172	PMEPA1	NA
NFXL1	0.425165	8.34753	15.0985	0.000514308	0.00954424	NFXL1	NA
FGF5	0.164264	8.17434	120.892	0.00051673	0.00958357	FGF5	NA
MFAP3L	0.327289	8.18586	94.5085	0.000521304	0.00966274	MFAP3L	NA
MALSU1	0.325672	8.66644	12.1031	0.000522583	0.00968079	MALSU1	NA
TTC39A	0.147426	8.17422	137.339	0.000532414	0.00985714	TTC39A	NA
SHISA7	-0.232989	8.18223	88.8845	0.00053479	0.00989533	SHISA7	NA
BAMBI	0.324569	8.94866	12.0561	0.000535766	0.0099076	BAMBI	NA
ADRA2B	-0.303641	8.18866	83.6171	0.000536976	0.00992417	ADRA2B	NA
JAKMIP2	-0.391607	8.47615	12.0479	0.000538109	0.00993765	JAKMIP2	NA
FAM20C	-0.467638	8.24745	24.7424	0.000538333	0.00993765	FAM20C	NA
AC027277.1	0.221297	8.17641	241.472	0.000542243	0.0099988	AC027277.1	NA
OAZ2	-0.313097	8.82254	12.0333	0.000542277	0.0099988	OAZ2	NA
BET1	0.443992	8.25664	23.5962	0.000542726	0.0100001	BET1	NA
AL031963.3	0.440604	8.22286	33.9597	0.000542981	0.0100001	AL031963.3	NA
CUX1	-0.360826	8.60247	12.0289	0.000543545	0.0100047	CUX1	NA
AHRR	-0.376857	8.2002	53.7191	0.000546254	0.0100438	AHRR	NA
TCTEX1D2	0.336572	8.60307	12.0194	0.000546306	0.0100438	TCTEX1D2	NA
KAAG1	0.151965	8.17426	132.315	0.000549539	0.0100974	KAAG1	NA
AC116407.1	0.323727	8.18669	90.4971	0.000550232	0.0101043	AC116407.1	NA
C12orf76	-0.408529	8.42003	12.5542	0.000553123	0.0101515	C12orf76	NA
MEOX2	-0.416298	8.21502	36.3642	0.000553552	0.0101535	MEOX2	NA
COPB1	-0.290672	8.90446	11.985	0.000556369	0.0101992	COPB1	NA
GATA6-AS1	0.447833	8.2994	19.1353	0.000557793	0.0102194	GATA6-AS1	NA
DSCAML1	0.16523	8.17436	117.609	0.000562772	0.0102999	DSCAML1	NA
DOHH	0.406376	8.34833	15.12	0.000562835	0.0102999	DOHH	NA
BCL11A	0.393698	8.39532	13.0791	0.000564836	0.0103305	BCL11A	NA
EXTL2	0.256961	9.05201	11.9536	0.000565727	0.0103408	EXTL2	NA
PIEZO1	0.365681	8.19404	63.8989	0.00056692	0.0103567	PIEZO1	NA
AC005363.2	0.277356	8.18073	134.713	0.000568765	0.0103844	AC005363.2	NA
MXRA5	0.487721	8.24301	34.5421	0.000571211	0.010423	MXRA5	NA
ARMCX1	-0.358647	8.63442	11.9317	0.000572344	0.0104367	ARMCX1	NA
FAM241A	0.245641	8.17932	157.798	0.000572617	0.0104367	FAM241A	NA
ALAD	0.435854	8.3034	18.0975	0.000575025	0.0104687	ALAD	NA
PRF1	0.317689	8.18467	101.142	0.000575034	0.0104687	PRF1	NA
ITPR1	0.43715	8.2228	34.1785	0.000576573	0.0104906	ITPR1	NA
IPPK	0.437128	8.22783	30.9576	0.000577112	0.0104944	IPPK	NA
MZT1	0.347506	8.60746	11.9142	0.000577684	0.0104988	MZT1	NA
EMX2OS	0.327418	8.18691	91.9178	0.000578496	0.0105075	EMX2OS	NA
ANP32E	0.277267	9.0691	11.9049	0.000580561	0.010539	ANP32E	NA
FGF13	0.40677	8.20313	49.6026	0.000581704	0.0105537	FGF13	NA
SLFN5	-0.446473	8.23188	28.4651	0.000586503	0.0106347	SLFN5	NA
IPMK	-0.436872	8.2189	35.4629	0.000590301	0.0106974	IPMK	NA
LRRC8C-DT	0.296284	8.18204	122.615	0.000593031	0.0107407	LRRC8C-DT	NA
METTL5	0.313043	8.71655	11.8575	0.000595366	0.0107768	METTL5	NA
NDUFB5	-0.210226	9.42695	11.8557	0.000595938	0.010781	NDUFB5	NA
NPHS1	0.25966	8.1831	109.211	0.000596835	0.0107911	NPHS1	NA
EXOSC1	0.343448	8.54728	11.8482	0.000598296	0.0108113	EXOSC1	NA
IQCG	-0.440409	8.35818	14.602	0.000603465	0.0108985	IQCG	NA
POLE3	0.29957	8.82752	11.8258	0.000605466	0.0109284	POLE3	NA
PCGF5	0.417051	8.2058	47.3116	0.000608857	0.0109834	PCGF5	NA
SMKR1	0.288173	8.1819	121.972	0.000610004	0.0109978	SMKR1	NA
SNRPB2	0.20589	9.44357	11.81	0.000610582	0.0110003	SNRPB2	NA
MAP4K5	0.310782	8.77892	11.8092	0.000610841	0.0110003	MAP4K5	NA
ECSIT	0.357705	8.5137	11.7884	0.000617633	0.0111163	ECSIT	NA
MT1X	-0.464617	8.26171	21.7166	0.000618675	0.0111288	MT1X	NA
ELK3	-0.451352	8.31085	16.1144	0.000620447	0.0111543	ELK3	NA
CHD6	-0.291108	8.93196	11.7649	0.000625375	0.0112365	CHD6	NA
ENTPD6	0.433541	8.2981	18.0891	0.00062776	0.011273	ENTPD6	NA
ADORA2B	-0.224444	8.1814	93.6989	0.000635424	0.0114041	ADORA2B	NA
ABCD3	0.377292	8.40546	12.8318	0.000637622	0.0114371	ABCD3	NA
PLPBP	0.369189	8.43332	12.2601	0.000640346	0.0114795	PLPBP	NA
MYL3	-0.348121	8.19539	61.197	0.000642318	0.0115083	MYL3	NA
SYNGR1	-0.449108	8.32611	16.4319	0.000643089	0.0115156	SYNGR1	NA
PALM	-0.310718	8.84402	11.6979	0.000648077	0.0115984	PALM	NA
LPAR4	-0.457063	8.30739	17.0772	0.000648645	0.011602	LPAR4	NA
NIN	-0.369144	8.64487	11.6931	0.000649747	0.0116151	NIN	NA
KHNYN	-0.433063	8.34656	14.4907	0.000650636	0.0116244	KHNYN	NA
ZNF83	-0.457188	8.23658	27.5271	0.000652602	0.011653	ZNF83	NA
SOSTDC1	0.285927	8.1831	121.936	0.000652982	0.0116532	SOSTDC1	NA
CD99	0.238792	9.36412	11.6715	0.000657252	0.0117215	CD99	NA
GSTO2	0.373226	8.43538	11.8273	0.00065755	0.0117215	GSTO2	NA
MBNL3	-0.443086	8.22905	29.3579	0.000661605	0.0117872	MBNL3	NA
IFIT1	0.396954	8.20492	44.3925	0.000664712	0.0118358	IFIT1	NA
CDNF	-0.229241	8.18223	86.9139	0.000667031	0.0118638	CDNF	NA
PRLR	-0.227894	8.18219	86.4193	0.000667032	0.0118638	PRLR	NA
FGF11	0.358106	8.1928	66.1441	0.000667955	0.0118736	FGF11	NA
PPFIBP1	0.368378	8.45876	12.6317	0.000670428	0.0119108	PPFIBP1	NA
LMAN2	0.259282	9.00623	11.6298	0.000671976	0.0119316	LMAN2	NA
TDRD3	-0.350968	8.63492	11.6287	0.000672371	0.0119319	TDRD3	NA
FAHD2B	0.443623	8.2734	21.7568	0.000674331	0.0119596	FAHD2B	NA
CCDC113	-0.420336	8.2149	37.2771	0.000674685	0.0119596	CCDC113	NA
CCDC122	0.443741	8.23681	27.2081	0.000676394	0.0119832	CCDC122	NA
CCL2	0.435448	8.22382	31.6607	0.000680519	0.0120495	CCL2	NA
SERBP1	0.122079	10.8264	11.5967	0.000683939	0.0121033	SERBP1	NA
SLC7A2	0.433065	8.24511	25.5828	0.000685737	0.0121283	SLC7A2	NA
PI4KB	-0.411279	8.41076	13.2842	0.000688857	0.0121744	PI4KB	NA
PEG3	-0.429519	8.36115	14.1288	0.000689112	0.0121744	PEG3	NA
GATM	0.289357	8.18201	119.99	0.000692826	0.0122332	GATM	NA
AL451069.1	0.441368	8.24077	26.0076	0.000693237	0.0122337	AL451069.1	NA
PNMA2	0.271444	8.18196	115.799	0.000695659	0.0122696	PNMA2	NA
SNX25	0.427634	8.22018	33.0012	0.000696266	0.0122734	SNX25	NA
ATP5F1D	0.204141	9.43031	11.5608	0.000697104	0.012275	ATP5F1D	NA
RUFY3	-0.391231	8.45329	11.6199	0.000697133	0.012275	RUFY3	NA
PDE3B	0.437064	8.26858	20.7734	0.000702354	0.0123601	PDE3B	NA
EIF4B	0.17997	9.67609	11.5453	0.000702908	0.012363	EIF4B	NA
COL8A1	0.215444	8.17628	226.262	0.000708776	0.0124593	COL8A1	NA
FAH	0.341291	8.63763	11.5253	0.000710423	0.0124813	FAH	NA
ATXN1	0.442176	8.25245	23.9321	0.000711487	0.012493	ATXN1	NA
ITM2A	0.403363	8.35931	13.1661	0.00071319	0.012516	ITM2A	NA
GRASP	-0.465168	8.27862	20.2892	0.00071739	0.0125827	GRASP	NA
SNRPA	0.224462	9.22078	11.5011	0.000719635	0.0126151	SNRPA	NA
SRPX	0.364771	8.19708	56.6891	0.00072113	0.0126343	SRPX	NA
TRPC3	-0.219067	8.18146	90.0203	0.000723983	0.0126773	TRPC3	NA
POLR2C	-0.276121	8.95327	11.4758	0.00072939	0.0127649	POLR2C	NA
MGMT	0.278942	8.8728	11.4688	0.000732128	0.0128058	MGMT	NA
ZBTB18	0.424541	8.21754	34.8215	0.000737115	0.0128859	ZBTB18	NA
ABCC1	0.437439	8.2974	18.3568	0.000738654	0.0129057	ABCC1	NA
PROM1	0.317543	8.19123	63.6033	0.000739492	0.0129132	PROM1	NA
LUZP1	0.304839	8.80482	11.4297	0.000747534	0.0130464	LUZP1	NA
STXBP5L	-0.346333	8.19566	56.17	0.000769002	0.0134137	STXBP5L	NA
KCNE1	0.194704	8.17619	236.602	0.000775245	0.0135077	KCNE1	NA
PRR36	0.192571	8.17614	242.076	0.000775246	0.0135077	PRR36	NA
YIPF3	-0.226508	9.25955	11.3493	0.000780241	0.0135873	YIPF3	NA
GYG1	0.418097	8.32337	15.9514	0.000784348	0.0136513	GYG1	NA
IMPDH1	0.393058	8.38259	12.949	0.00078631	0.0136779	IMPDH1	NA
ADORA1	0.141432	8.17376	90.9914	0.000790017	0.0137348	ADORA1	NA
SLC51B	-0.283379	8.18729	82.9495	0.000790891	0.0137425	SLC51B	NA
ZNF185	0.401686	8.37308	13.5805	0.000796425	0.0138311	ZNF185	NA
STRAP	0.177131	9.70725	11.3074	0.000797867	0.0138485	STRAP	NA
FAM110B	-0.450343	8.27778	18.7761	0.000799016	0.0138609	FAM110B	NA
NFIA	-0.41035	8.59235	11.2969	0.000802356	0.0139077	NFIA	NA
SALL2	0.390324	8.39196	13.127	0.000802595	0.0139077	SALL2	NA
TNFRSF1A	-0.349973	8.56893	11.2787	0.000810179	0.014021	TNFRSF1A	NA
NDP	-0.428991	8.22231	31.5931	0.000810323	0.014021	NDP	NA
SLC1A5	0.34108	8.54307	11.2781	0.000810461	0.014021	SLC1A5	NA
TSSC4	-0.312909	8.75929	11.2708	0.000813613	0.0140634	TSSC4	NA
MKKS	0.401993	8.37036	13.7936	0.000813802	0.0140634	MKKS	NA
CYP27C1	-0.455715	8.26121	21.2589	0.000817719	0.0141234	CYP27C1	NA
BBS9	-0.453305	8.2637	21.0522	0.000821935	0.0141826	BBS9	NA
NUB1	-0.33647	8.69505	11.2514	0.000822044	0.0141826	NUB1	NA
HAGLROS	-0.446864	8.30138	16.4136	0.000827095	0.0142612	HAGLROS	NA
SCAF8	-0.417522	8.37876	12.8939	0.000827497	0.0142612	SCAF8	NA
CREB3L1	-0.443301	8.32657	15.3405	0.000829431	0.0142867	CREB3L1	NA
STAP2	0.399486	8.20571	42.8103	0.000832438	0.0143233	STAP2	NA
FKBP15	-0.453986	8.30022	17.2285	0.000832463	0.0143233	FKBP15	NA
GLUL	-0.245029	9.1388	11.2193	0.000836243	0.0143806	GLUL	NA
PDE5A	-0.316694	8.87924	11.2132	0.000838984	0.0144183	PDE5A	NA
MCUR1	0.335207	8.55417	11.2124	0.00083935	0.0144183	MCUR1	NA
DOK6	0.384756	8.46598	11.1953	0.000847029	0.0145424	DOK6	NA
UBE2N	0.219058	9.24601	11.1771	0.000855323	0.0146762	UBE2N	NA
PIK3CB	0.417414	8.23635	26.0779	0.000855751	0.0146762	PIK3CB	NA
AMD1	0.290401	8.87973	11.1741	0.000856658	0.0146838	AMD1	NA
GOT2	0.330265	8.60122	11.1528	0.000866456	0.0148406	GOT2	NA
TGFBR2	-0.43628	8.23753	25.6599	0.000866744	0.0148406	TGFBR2	NA
HSDL1	-0.395236	8.42634	12.2725	0.000870124	0.0148904	HSDL1	NA
DDX51	0.435225	8.26066	21.5656	0.000877825	0.0150141	DDX51	NA
SWI5	0.32986	8.54237	11.139	0.000888766	0.015193	SWI5	NA
YIF1B	0.342729	8.50026	11.354	0.00089098	0.0152226	YIF1B	NA
CNIH4	0.332364	8.58425	11.0951	0.00089356	0.0152585	CNIH4	NA
SMIM19	0.289966	8.76346	11.092	0.000895071	0.015276	SMIM19	NA
ADGRB1	-0.447442	8.29509	16.8407	0.000896461	0.0152915	ADGRB1	NA
DTNB	0.440156	8.24519	23.9655	0.000901186	0.0153638	DTNB	NA
FOXO1	-0.451547	8.25606	21.6609	0.000908265	0.0154762	FOXO1	NA
COL12A1	-0.35579	8.19872	47.3876	0.000909818	0.0154943	COL12A1	NA
TIMM10	0.322086	8.63988	11.0569	0.000911964	0.0155225	TIMM10	NA
TMEM97	0.285689	8.89065	11.0507	0.000915023	0.0155662	TMEM97	NA
SLC38A10	0.414257	8.3417	14.7251	0.000921991	0.0156763	SLC38A10	NA
STOML2	0.185104	9.4996	11.0335	0.000923454	0.0156928	STOML2	NA
CCDC74B	-0.420807	8.36719	13.406	0.000925873	0.0157254	CCDC74B	NA
RIMS2	0.381853	8.19865	60.2612	0.000934464	0.0158583	RIMS2	NA
MMRN2	-0.310096	8.19095	67.3739	0.000934699	0.0158583	MMRN2	NA
NINJ1	0.386941	8.38353	13.2657	0.000935271	0.0158595	NINJ1	NA
HOOK3	-0.343182	8.5952	11.0075	0.000936354	0.0158694	HOOK3	NA
BEND3	0.436741	8.2539	22.5316	0.000943046	0.0159743	BEND3	NA
MCU	0.418188	8.30685	16.8755	0.000946006	0.0160158	MCU	NA
TRH	-0.207572	8.18057	95.8651	0.000949482	0.0160661	TRH	NA
GCNT1	0.374621	8.19804	49.2169	0.000950195	0.0160682	GCNT1	NA
PLEKHA6	-0.448116	8.29773	16.8195	0.000950623	0.0160682	PLEKHA6	NA
PIANP	0.413682	8.21908	32.889	0.000952944	0.0160989	PIANP	NA
CHKA	-0.378046	8.46057	11.2315	0.000957177	0.0161617	CHKA	NA
JAG1	0.380553	8.19905	49.954	0.000959728	0.0161962	JAG1	NA
OPCML	0.335617	8.18908	73.9198	0.000962286	0.0162307	OPCML	NA
GABRB3	0.429296	8.24181	24.1908	0.000963022	0.016232	GABRB3	NA
ARHGEF39	0.337076	8.20158	42.6631	0.000963391	0.016232	ARHGEF39	NA
ARPC2	0.165415	9.77386	10.9404	0.000970564	0.0163442	ARPC2	NA
ATP7B	0.221551	8.17754	179.675	0.000971626	0.0163534	ATP7B	NA
FANCF	0.34562	8.49448	11.4362	0.000972334	0.0163566	FANCF	NA
CSF1	0.433892	8.24516	24.4871	0.000977413	0.0164333	CSF1	NA
GAMT	0.320709	8.61765	10.9089	0.000987046	0.0165865	GAMT	NA
FREM2	0.425532	8.26365	20.0502	0.000992865	0.0166754	FREM2	NA
SNRNP70	0.202775	9.36563	10.8938	0.000995029	0.0167017	SNRNP70	NA
TFPI	0.40598	8.23485	25.6606	0.000995487	0.0167017	TFPI	NA
STAT6	-0.436857	8.31004	15.9012	0.0010001	0.0167702	STAT6	NA
CNTNAP4	-0.392976	8.51538	10.8813	0.00100172	0.0167884	CNTNAP4	NA
CACNA2D2	-0.448291	8.25048	22.6223	0.0010077	0.0168797	CACNA2D2	NA
FAM126B	-0.444894	8.3015	16.6503	0.00100836	0.0168819	FAM126B	NA
PITPNM1	-0.382823	8.4391	10.9745	0.00101288	0.0169486	PITPNM1	NA
DPP10	0.38237	8.37977	11.9529	0.00101488	0.0169731	DPP10	NA
SERTAD4-AS1	0.359449	8.19739	61.6521	0.00101762	0.0170099	SERTAD4-AS1	NA
CSRNP1	0.422686	8.2291	27.6245	0.0010187	0.017019	CSRNP1	NA
ZNF254	-0.330429	8.66837	10.8332	0.0010278	0.0171619	ZNF254	NA
MYBL1	0.326307	8.19296	63.6516	0.00104163	0.0173838	MYBL1	NA
TTC8	-0.389287	8.43146	11.4299	0.00107321	0.017895	TTC8	NA
ZBTB1	-0.357815	8.5348	10.7521	0.00107339	0.017895	ZBTB1	NA
TANC2	-0.379891	8.44605	10.8821	0.00107841	0.0179691	TANC2	NA
COX7B	0.18908	9.51793	10.7389	0.00108099	0.0180027	COX7B	NA
TXNRD1	0.316861	8.62224	10.7321	0.00108493	0.0180587	TXNRD1	NA
CLSTN1	-0.335801	8.64665	10.728	0.00108733	0.0180891	CLSTN1	NA
PTK7	0.307418	8.70076	10.7023	0.00110238	0.01833	PTK7	NA
BMF	-0.443474	8.2744	18.7503	0.00110484	0.0183612	BMF	NA
LSM2	0.201377	9.38534	10.6866	0.00111167	0.018465	LSM2	NA
AC118549.1	0.376751	8.40767	12.382	0.00111698	0.0185434	AC118549.1	NA
ASIC2	-0.274853	8.18731	77.4497	0.00111916	0.01857	ASIC2	NA
KANSL1L	-0.411488	8.35647	12.8156	0.00113138	0.0187629	KANSL1L	NA
ZNF146	0.308891	8.67931	10.642	0.00113858	0.0188725	ZNF146	NA
ZNF430	-0.400307	8.38984	12.2114	0.00114929	0.0190338	ZNF430	NA
TRIM24	-0.249641	9.25108	10.6241	0.00114952	0.0190338	TRIM24	NA
CLDN6	0.220207	8.1776	171.286	0.00115939	0.0191872	CLDN6	NA
CD83	0.412654	8.22278	29.8145	0.00116294	0.0192359	CD83	NA
TMEM147	0.23703	9.02672	10.5972	0.00116621	0.0192799	TMEM147	NA
ATP5F1C	0.167655	9.77389	10.5956	0.00116724	0.0192869	ATP5F1C	NA
MRPS15	0.235209	9.09796	10.5698	0.00118349	0.0195452	MRPS15	NA
SGO1	0.384118	8.21427	33.3379	0.00118721	0.0195964	SGO1	NA
KLF10	0.397095	8.33667	14.5094	0.00118949	0.0196238	KLF10	NA
TSACC	0.202009	8.17749	172.842	0.00119468	0.0196992	TSACC	NA
WBP1L	-0.406105	8.37521	12.5727	0.00120322	0.0198205	WBP1L	NA
KBTBD8	-0.444412	8.26271	20.2682	0.00120355	0.0198205	KBTBD8	NA
HEBP1	0.307092	8.6582	10.5378	0.00120392	0.0198205	HEBP1	NA
GALC	-0.439452	8.30153	15.9953	0.00120534	0.0198336	GALC	NA
B3GAT3	0.324983	8.58353	10.5327	0.00120725	0.0198548	B3GAT3	NA
HNRNPU	0.141453	10.5035	10.5281	0.00121024	0.0198935	HNRNPU	NA
C1QTNF4	-0.26488	9.09421	10.5251	0.00121219	0.0199153	C1QTNF4	NA
CEP128	0.403764	8.26448	18.4136	0.00121976	0.0200293	CEP128	NA
AC004264.1	0.140536	8.17376	125.599	0.0012218	0.0200523	AC004264.1	NA
PRDM11	-0.439047	8.29871	16.3063	0.00122473	0.02009	PRDM11	NA
C8orf88	0.429101	8.24836	24.0027	0.00122703	0.0201173	C8orf88	NA
CYP2S1	0.226488	8.17756	176.235	0.00122896	0.0201385	CYP2S1	NA
AC243830.2	0.184992	8.17569	233.827	0.00123588	0.0202415	AC243830.2	NA
CNNM2	-0.414872	8.22505	28.7131	0.00123683	0.0202466	CNNM2	NA
TCAIM	0.421824	8.27948	17.6176	0.00124455	0.0203623	TCAIM	NA
LRRC32	0.384814	8.20824	37.383	0.00125217	0.0204764	LRRC32	NA
B3GLCT	-0.412939	8.35754	13.0098	0.00125298	0.0204791	B3GLCT	NA
C1QTNF12	0.380153	8.37756	11.7395	0.00125691	0.0205328	C1QTNF12	NA
AL133453.1	0.415749	8.24057	24.4362	0.00126129	0.0205937	AL133453.1	NA
FRMD6	-0.429238	8.24293	23.0581	0.00126894	0.020708	FRMD6	NA
ACTC1	-0.402904	8.21594	30.2124	0.00127086	0.0207286	ACTC1	NA
HMGCS1	0.335382	8.7219	10.4355	0.00127182	0.0207336	HMGCS1	NA
NPAS3	0.39538	8.20986	35.0013	0.00127434	0.020764	NPAS3	NA
SELENOF	0.229498	9.07882	10.4181	0.00128375	0.0209065	SELENOF	NA
LACTB	-0.380552	8.43348	10.6547	0.0012853	0.020921	LACTB	NA
DCP1B	-0.413858	8.35558	13.2203	0.00128649	0.0209295	DCP1B	NA
TPMT	0.415603	8.27038	18.9316	0.00130082	0.0211518	TPMT	NA
DBI	0.235839	9.17079	10.3742	0.00131433	0.0213606	DBI	NA
SRSF3	0.124053	10.7603	10.3693	0.00131785	0.0214067	SRSF3	NA
AHI1	-0.322959	8.73554	10.3579	0.00132593	0.021527	AHI1	NA
RHBDF2	-0.32504	8.19425	54.9753	0.00133557	0.0216724	RHBDF2	NA
THEMIS2	-0.298882	8.1904	65.2362	0.00135027	0.0218997	THEMIS2	NA
CLMN	-0.414598	8.33983	13.5588	0.00135323	0.0219337	CLMN	NA
PRADC1	-0.426943	8.30083	15.6056	0.00135375	0.0219337	PRADC1	NA
SEMA3D	0.424045	8.2613	21.0858	0.00135525	0.0219401	SEMA3D	NA
CBLN3	-0.378792	8.20787	37.2537	0.00135553	0.0219401	CBLN3	NA
ATP5MF	0.187776	9.44596	10.3127	0.00135845	0.021976	ATP5MF	NA
SRRM2	-0.164382	9.85732	10.2942	0.00137202	0.0221843	SRRM2	NA
NDUFB3	-0.22277	9.21476	10.2872	0.00137717	0.0222562	NDUFB3	NA
PPP1R3C	-0.432626	8.26994	17.4376	0.00138498	0.0223709	PPP1R3C	NA
PAK1IP1	0.319667	8.60679	10.2669	0.00139229	0.0224776	PAK1IP1	NA
HTRA3	-0.195164	8.18	94.6185	0.00139581	0.022523	HTRA3	NA
HAR1A	-0.204618	8.18095	82.2098	0.0013967	0.0225258	HAR1A	NA
NTS	-0.206803	8.18085	122.055	0.00139907	0.0225449	NTS	NA
PFAS	0.382519	8.37211	12.6927	0.00139931	0.0225449	PFAS	NA
COX6B1	0.145629	9.99003	10.2546	0.00140152	0.0225691	COX6B1	NA
KDM1B	0.415446	8.26113	19.3072	0.00140334	0.0225868	KDM1B	NA
UNC13C	-0.298751	8.19032	63.2736	0.00140756	0.0226373	UNC13C	NA
MED19	-0.304598	8.74276	10.2461	0.0014079	0.0226373	MED19	NA
VAT1	-0.403716	8.3654	12.4909	0.00142089	0.0228346	VAT1	NA
ZFP62	0.414379	8.28945	16.4119	0.00142949	0.022961	ZFP62	NA
SHC2	0.38401	8.36889	12.0862	0.00144211	0.023152	SHC2	NA
TMEM232	-0.342633	8.19826	47.9383	0.00144358	0.0231549	TMEM232	NA
COBLL1	0.27972	8.18265	99.203	0.00144414	0.0231549	COBLL1	NA
SUMO3	0.244251	9.01893	10.1984	0.00144448	0.0231549	SUMO3	NA
LINC01003	0.413917	8.28182	16.5424	0.00144635	0.0231731	LINC01003	NA
SERINC3	0.41939	8.24817	22.0071	0.00144793	0.0231867	SERINC3	NA
GCNT2	0.361893	8.19973	44.5519	0.00145139	0.0232304	GCNT2	NA
CUEDC1	0.257613	8.18352	91.0751	0.00145377	0.0232566	CUEDC1	NA
IRX3	-0.19536	8.17994	98.0094	0.00145858	0.0233219	IRX3	NA
AFF3	-0.323064	8.67475	10.177	0.00146121	0.0233515	AFF3	NA
CADM3-AS1	-0.194403	8.18013	89.5666	0.00146191	0.0233515	CADM3-AS1	NA
COX5B	-0.135273	10.2937	10.168	0.00146826	0.023441	COX5B	NA
PHLDA3	0.406832	8.27841	16.6594	0.00147176	0.0234851	PHLDA3	NA
TINAGL1	0.328062	8.19091	62.1295	0.00147933	0.023594	TINAGL1	NA
BCL7A	0.331408	8.5249	10.1476	0.00148445	0.023657	BCL7A	NA
UBE4A	-0.334172	8.57227	10.1472	0.00148477	0.023657	UBE4A	NA
PROSER2	0.328242	8.18981	64.7702	0.0014891	0.023714	PROSER2	NA
VCAM1	-0.409609	8.24253	18.5281	0.00149105	0.0237332	VCAM1	NA
GDI2	0.162111	9.79445	10.1369	0.00149306	0.0237445	GDI2	NA
PKN3	0.324692	8.19086	60.648	0.00149326	0.0237445	PKN3	NA
EPRS	0.231397	9.11699	10.1321	0.00149686	0.0237898	EPRS	NA
SHISA8	0.235963	8.17876	153.78	0.00150015	0.0238301	SHISA8	NA
GOLGA8B	0.416529	8.23669	23.8172	0.00150135	0.0238372	GOLGA8B	NA
AK2	0.306748	8.62595	10.1208	0.00150602	0.0238993	AK2	NA
NCOA7	0.399995	8.22124	30.3392	0.001509	0.0239346	NCOA7	NA
PIK3CD	0.262307	8.18137	108.289	0.00151115	0.0239567	PIK3CD	NA
[truncated: 29,662 more rows]
