# Supplementary material for: The developmental origin and the specification of the adrenal cortex in humans and cynomolgus monkeys
Source: Sci Adv. 2022 Apr 20;8(16):eabn8485. doi: 10.1126/sciadv.abn8485 (PMC9020778; doi:10.1126/sciadv.abn8485)
Supplement: Supplementary file 2 — Tables S1 to S6 [file sciadv.abn8485_tables_s1_to_s6.zip › sciadv.abn8485_table_s4.xlsx]

## Sheet: Marker.adrenal_fetal_details
Table S4. Differentially expressed genes across cell clusters present in human adrenal glands (5-8 wpf) and the urogenital ridge (4 wpf).
p_val : p_val (unadjusted); avg_logFC : log fold-chage of the average expression between the two groups. Positive values indicate that the feature is more highly expressed in the first group. pct.1 : The percentage of cells where the feature is detected in the first group; pct.2 : The percentage of cells where the feature is detected in the second group; p_val_adj : Adjusted p-value, based on bon…
	p_val	avg_log2FC	pct.1	pct.2	p_val_adj	cluster	gene
KRT8	0	2.42938	0.964	0.356	0	PoCE	KRT8
KRT18	0	2.32768	0.816	0.181	0	PoCE	KRT18
IGFBP3	0	1.86969	0.851	0.345	0	PoCE	IGFBP3
SFRP1	0	1.79369	0.991	0.768	0	PoCE	SFRP1
DSP	0	1.62498	0.976	0.417	0	PoCE	DSP
SHISA3	0	1.6026	0.734	0.204	0	PoCE	SHISA3
IGDCC3	0	1.36631	0.986	0.534	0	PoCE	IGDCC3
DLK1	0	1.28075	0.937	0.737	0	PoCE	DLK1
CRABP2	0	1.16907	0.945	0.642	0	PoCE	CRABP2
HMGA2	0	1.13393	0.992	0.794	0	PoCE	HMGA2
ATP2B1	0	1.12299	0.934	0.687	0	PoCE	ATP2B1
MEST	0	1.09652	0.994	0.861	0	PoCE	MEST
CSRP2	0	1.09125	0.893	0.517	0	PoCE	CSRP2
TPM1	0	1.08004	0.974	0.87	0	PoCE	TPM1
GPC3	0	1.0718	0.999	0.865	0	PoCE	GPC3
KRT19	0	1.06726	0.668	0.162	0	PoCE	KRT19
MDK	0	1.0447	1	0.97	0	PoCE	MDK
COL3A1	0	1.02201	0.996	0.777	0	PoCE	COL3A1
RUNX1T1	0	1.0107	0.776	0.326	0	PoCE	RUNX1T1
HMGA1	0	1.00982	0.993	0.756	0	PoCE	HMGA1
MFGE8	0	0.987123	0.897	0.43	0	PoCE	MFGE8
CCDC3	0	0.958912	0.645	0.174	0	PoCE	CCDC3
AL031058.1	0	0.95113	0.742	0.167	0	PoCE	AL031058.1
BMP4	0	0.94949	0.766	0.255	0	PoCE	BMP4
MGAT4C	0	0.919446	0.626	0.19	0	PoCE	MGAT4C
DCN	0	0.903047	0.817	0.281	0	PoCE	DCN
CENPV	0	0.843029	0.878	0.553	0	PoCE	CENPV
TNNI1	0	0.819373	0.629	0.169	0	PoCE	TNNI1
MYRF	0	0.808584	0.603	0.091	0	PoCE	MYRF
NLRP1	0	0.806231	0.884	0.546	0	PoCE	NLRP1
BMP5	0	0.798152	0.61	0.208	0	PoCE	BMP5
QPRT	0	0.796086	0.957	0.738	0	PoCE	QPRT
PLPPR3	0	0.794194	0.812	0.339	0	PoCE	PLPPR3
CDH2	0	0.769971	0.939	0.641	0	PoCE	CDH2
WASF1	0	0.767635	0.733	0.285	0	PoCE	WASF1
DES	0	0.767147	0.571	0.104	0	PoCE	DES
GATA6	0	0.761625	0.692	0.267	0	PoCE	GATA6
NR2F1	0	0.756354	0.994	0.83	0	PoCE	NR2F1
TRANK1	0	0.75137	0.609	0.114	0	PoCE	TRANK1
DSG2	0	0.749405	0.628	0.203	0	PoCE	DSG2
ODC1	0	0.746904	0.981	0.846	0	PoCE	ODC1
TNNT1	0	0.743181	0.51	0.11	0	PoCE	TNNT1
FAM89A	0	0.729509	0.693	0.273	0	PoCE	FAM89A
CRB2	0	0.723233	0.529	0.059	0	PoCE	CRB2
AC027031.2	0	0.71872	0.558	0.137	0	PoCE	AC027031.2
SEMA3C	0	0.717163	0.401	0.065	0	PoCE	SEMA3C
DSC2	0	0.715037	0.619	0.202	0	PoCE	DSC2
WFIKKN1	0	0.708714	0.628	0.174	0	PoCE	WFIKKN1
MEIS1	0	0.694958	0.903	0.553	0	PoCE	MEIS1
FST	0	0.686421	0.416	0.117	0	PoCE	FST
APLP1	0	0.68377	0.673	0.221	0	PoCE	APLP1
EPHA4	0	0.683567	0.671	0.251	0	PoCE	EPHA4
REC8	0	0.675337	0.629	0.226	0	PoCE	REC8
HLX	0	0.672589	0.393	0.1	0	PoCE	HLX
TNC	0	0.665548	0.456	0.072	0	PoCE	TNC
CYTL1	0	0.661302	0.575	0.171	0	PoCE	CYTL1
PRTG	0	0.654426	0.659	0.22	0	PoCE	PRTG
CDCA7L	0	0.62729	0.587	0.204	0	PoCE	CDCA7L
FZD7	0	0.625923	0.645	0.233	0	PoCE	FZD7
WNT2B	0	0.623792	0.353	0.087	0	PoCE	WNT2B
SLC38A1	0	0.612168	0.622	0.211	0	PoCE	SLC38A1
KCNG1	0	0.601194	0.382	0.063	0	PoCE	KCNG1
GRIA4	0	0.599192	0.416	0.041	0	PoCE	GRIA4
LGR4	0	0.598603	0.594	0.212	0	PoCE	LGR4
LUM	0	0.593051	0.446	0.114	0	PoCE	LUM
TNFRSF19	0	0.590339	0.459	0.09	0	PoCE	TNFRSF19
PTPRD	0	0.582603	0.634	0.236	0	PoCE	PTPRD
NAP1L1	0	0.578848	1	0.994	0	PoCE	NAP1L1
KITLG	0	0.558293	0.474	0.11	0	PoCE	KITLG
ADAM12	0	0.558027	0.47	0.146	0	PoCE	ADAM12
GATA5	0	0.543797	0.525	0.165	0	PoCE	GATA5
MSX1	0	0.542167	0.422	0.091	0	PoCE	MSX1
PDE3A	0	0.540128	0.524	0.154	0	PoCE	PDE3A
CRABP1	0	0.529542	0.544	0.171	0	PoCE	CRABP1
ANK3	0	0.527542	0.495	0.157	0	PoCE	ANK3
MARCH3	0	0.525547	0.469	0.146	0	PoCE	MARCH3
PARM1	0	0.523668	0.337	0.045	0	PoCE	PARM1
SCUBE3	0	0.518805	0.557	0.178	0	PoCE	SCUBE3
FLNC	0	0.51775	0.472	0.135	0	PoCE	FLNC
MMP23B	0	0.500663	0.417	0.098	0	PoCE	MMP23B
KIF26B	0	0.479596	0.398	0.09	0	PoCE	KIF26B
APOBEC3H	0	0.477148	0.319	0.052	0	PoCE	APOBEC3H
CRB1	0	0.465325	0.254	0.02	0	PoCE	CRB1
TENM4	0	0.461487	0.443	0.119	0	PoCE	TENM4
NDST3	0	0.458967	0.408	0.113	0	PoCE	NDST3
CDH18	0	0.450643	0.364	0.06	0	PoCE	CDH18
DSC3	0	0.445346	0.297	0.031	0	PoCE	DSC3
BNC1	0	0.445034	0.274	0.026	0	PoCE	BNC1
SVEP1	0	0.431784	0.379	0.084	0	PoCE	SVEP1
GRIN2A	0	0.399787	0.286	0.035	0	PoCE	GRIN2A
GDF6	0	0.377811	0.231	0.026	0	PoCE	GDF6
CNTNAP4	0	0.357589	0.263	0.033	0	PoCE	CNTNAP4
NXPH2	0	0.349541	0.265	0.024	0	PoCE	NXPH2
LIN28A	0	0.322603	0.268	0.049	0	PoCE	LIN28A
GCK	0	0.310624	0.25	0.034	0	PoCE	GCK
SYTL5	0	0.310353	0.217	0.02	0	PoCE	SYTL5
CNTN6	0	0.296389	0.22	0.034	0	PoCE	CNTN6
LIX1	0	0.281338	0.172	0.011	0	PoCE	LIX1
ASPG	0	0.2695	0.213	0.028	0	PoCE	ASPG
TENM3	7.79974e-307	0.536721	0.565	0.207	1.87599e-302	PoCE	TENM3
PBX3	9.0372e-306	0.568852	0.603	0.238	2.17363e-301	PoCE	PBX3
CNTN4	3.2726e-305	0.594592	0.551	0.199	7.87125e-301	PoCE	CNTN4
PDE11A	8.73525e-304	0.368899	0.323	0.075	2.101e-299	PoCE	PDE11A
MYH10	7.29779e-303	0.666861	0.984	0.881	1.75527e-298	PoCE	MYH10
PKP2	7.80537e-300	0.37291	0.271	0.055	1.87735e-295	PoCE	PKP2
SEPT7	7.33574e-298	0.589813	0.999	0.981	1.76439e-293	PoCE	SEPT7
SEMA3A	1.32368e-297	0.454925	0.417	0.12	3.18373e-293	PoCE	SEMA3A
TMSB15A	1.91315e-297	0.726608	0.924	0.606	4.6015e-293	PoCE	TMSB15A
EDIL3	3.16297e-296	0.546615	0.522	0.179	7.60757e-292	PoCE	EDIL3
FGFR2	1.0409e-292	0.414838	0.427	0.128	2.50357e-288	PoCE	FGFR2
HOXD10	3.21833e-290	0.406988	0.177	0.024	7.74073e-286	PoCE	HOXD10
CDH10	1.46165e-289	0.306385	0.24	0.045	3.51556e-285	PoCE	CDH10
RBPMS2	1.87881e-289	0.370626	0.379	0.103	4.51892e-285	PoCE	RBPMS2
HAND1	3.06327e-289	0.486518	0.219	0.037	7.36779e-285	PoCE	HAND1
CCDC73	1.90083e-287	0.366564	0.197	0.03	4.57187e-283	PoCE	CCDC73
SAMD11	4.00934e-284	0.615262	0.833	0.434	9.64327e-280	PoCE	SAMD11
BST2	2.87255e-281	0.767656	0.933	0.718	6.90905e-277	PoCE	BST2
LPAR1	7.33292e-281	0.504892	0.458	0.152	1.76371e-276	PoCE	LPAR1
ID2	3.05829e-280	0.736176	0.962	0.811	7.35579e-276	PoCE	ID2
SPSB4	5.06614e-279	0.460668	0.505	0.177	1.21851e-274	PoCE	SPSB4
GAS1	2.00571e-278	0.53743	0.668	0.281	4.82414e-274	PoCE	GAS1
TWIST2	3.9061e-278	0.515032	0.659	0.269	9.39496e-274	PoCE	TWIST2
ANGPT1	1.19075e-277	0.561891	0.491	0.17	2.864e-273	PoCE	ANGPT1
SINHCAF	2.41318e-274	0.588107	0.861	0.526	5.80418e-270	PoCE	SINHCAF
FLRT3	1.42967e-273	0.493682	0.53	0.191	3.43864e-269	PoCE	FLRT3
GSTP1	9.12803e-273	0.430347	1	0.998	2.19547e-268	PoCE	GSTP1
DAAM1	5.78767e-272	0.605999	0.731	0.355	1.39205e-267	PoCE	DAAM1
PTMS	2.0552e-271	0.600298	0.999	0.953	4.94317e-267	PoCE	PTMS
NPM1	5.90737e-271	0.455768	1	0.998	1.42084e-266	PoCE	NPM1
WT1	1.38819e-270	0.491171	0.458	0.147	3.33887e-266	PoCE	WT1
C4orf48	2.15309e-268	0.613864	0.851	0.531	5.17861e-264	PoCE	C4orf48
CDK14	3.00231e-268	0.422577	0.452	0.15	7.22116e-264	PoCE	CDK14
ENAH	5.30667e-267	0.60966	0.947	0.751	1.27636e-262	PoCE	ENAH
SLC9A3R1	7.59592e-266	0.502851	0.654	0.285	1.82697e-261	PoCE	SLC9A3R1
MEIS2	1.5063e-265	0.60225	0.914	0.639	3.62295e-261	PoCE	MEIS2
HNRNPA1	8.93026e-264	0.502464	0.999	0.976	2.14791e-259	PoCE	HNRNPA1
PYGM	4.254e-263	0.257286	0.193	0.031	1.02317e-258	PoCE	PYGM
PLCE1	6.73261e-261	0.379543	0.379	0.111	1.61933e-256	PoCE	PLCE1
PCOLCE	1.12517e-260	0.628835	0.97	0.659	2.70626e-256	PoCE	PCOLCE
CD24	1.53794e-260	0.563934	0.817	0.411	3.69905e-256	PoCE	CD24
NRK	1.66719e-259	0.796225	0.683	0.32	4.00992e-255	PoCE	NRK
GAPDH	2.8583e-259	0.392121	1	1	6.87479e-255	PoCE	GAPDH
YWHAE	1.76186e-257	0.422842	1	0.998	4.23763e-253	PoCE	YWHAE
BDNF	1.42068e-256	0.2898	0.224	0.043	3.41702e-252	PoCE	BDNF
PCDH10	3.0267e-255	0.358947	0.281	0.066	7.27982e-251	PoCE	PCDH10
CNN2	3.04759e-255	0.589052	0.874	0.545	7.33008e-251	PoCE	CNN2
C1orf53	4.89271e-255	0.491178	0.478	0.173	1.17679e-250	PoCE	C1orf53
SULF2	1.45213e-252	0.501388	0.607	0.259	3.49266e-248	PoCE	SULF2
PLEKHG4B	3.72998e-251	0.263208	0.244	0.051	8.97134e-247	PoCE	PLEKHG4B
ISYNA1	3.4498e-249	0.616481	0.941	0.79	8.29745e-245	PoCE	ISYNA1
ZNF185	2.90052e-248	0.300366	0.294	0.073	6.97632e-244	PoCE	ZNF185
HOXA9	1.33601e-247	0.51642	0.521	0.195	3.21338e-243	PoCE	HOXA9
KCNQ2	5.70767e-247	0.424028	0.522	0.197	1.37281e-242	PoCE	KCNQ2
FREM2	1.82508e-243	0.342024	0.314	0.083	4.38969e-239	PoCE	FREM2
AC109466.1	2.19722e-243	0.287822	0.235	0.049	5.28474e-239	PoCE	AC109466.1
EDN3	7.5938e-242	0.406878	0.38	0.116	1.82646e-237	PoCE	EDN3
SLITRK5	2.0541e-240	0.322417	0.283	0.07	4.94052e-236	PoCE	SLITRK5
BMPER	4.05776e-239	0.35785	0.317	0.086	9.75972e-235	PoCE	BMPER
RXFP2	2.09991e-238	0.363723	0.266	0.063	5.0507e-234	PoCE	RXFP2
PLIN2	2.13631e-238	0.526434	0.728	0.374	5.13826e-234	PoCE	PLIN2
COL4A6	2.39008e-238	0.27419	0.249	0.056	5.74862e-234	PoCE	COL4A6
FZD2	2.45244e-237	0.50429	0.79	0.409	5.89862e-233	PoCE	FZD2
MPDZ	1.06183e-236	0.52826	0.693	0.342	2.5539e-232	PoCE	MPDZ
KLK6	5.8064e-235	0.34838	0.397	0.125	1.39655e-230	PoCE	KLK6
IGF2-AS	1.60174e-233	0.431634	0.548	0.222	3.85252e-229	PoCE	IGF2-AS
POSTN	1.73989e-233	0.352125	0.92	0.624	4.18479e-229	PoCE	POSTN
HMGN1	1.61054e-231	0.449178	1	0.993	3.87368e-227	PoCE	HMGN1
EMX2	8.30352e-231	0.522166	0.265	0.064	1.99716e-226	PoCE	EMX2
ANTXR2	1.3827e-230	0.470127	0.517	0.21	3.32568e-226	PoCE	ANTXR2
SMAD9	2.08541e-229	0.495942	0.676	0.32	5.01582e-225	PoCE	SMAD9
LIN28B	3.90331e-229	0.440304	0.535	0.217	9.38825e-225	PoCE	LIN28B
DRAXIN	1.58753e-228	0.341653	0.33	0.095	3.81833e-224	PoCE	DRAXIN
TRABD2B	3.97022e-228	0.355947	0.361	0.111	9.54917e-224	PoCE	TRABD2B
AMOTL2	1.58432e-227	0.460713	0.531	0.216	3.8106e-223	PoCE	AMOTL2
CLMN	1.63393e-227	0.303313	0.295	0.078	3.92992e-223	PoCE	CLMN
FAT4	2.20992e-227	0.549777	0.573	0.248	5.3153e-223	PoCE	FAT4
DOK6	2.42736e-226	0.347237	0.37	0.116	5.83828e-222	PoCE	DOK6
SLC39A6	5.32676e-226	0.524512	0.715	0.376	1.28119e-221	PoCE	SLC39A6
GNG12	6.78489e-226	0.604695	0.753	0.434	1.6319e-221	PoCE	GNG12
PTK7	5.12469e-225	0.471377	0.635	0.296	1.23259e-220	PoCE	PTK7
SEPT11	7.63947e-222	0.502652	0.952	0.719	1.83745e-217	PoCE	SEPT11
HOXD9	6.62895e-221	0.481536	0.456	0.165	1.5944e-216	PoCE	HOXD9
FRMD4B	3.17517e-220	0.575015	0.595	0.268	7.63691e-216	PoCE	FRMD4B
CCDC80	1.45159e-219	0.466738	0.589	0.256	3.49136e-215	PoCE	CCDC80
HNRNPA2B1	4.50474e-219	0.531826	0.997	0.975	1.08348e-214	PoCE	HNRNPA2B1
RABL6	4.55636e-218	0.536285	0.804	0.503	1.0959e-213	PoCE	RABL6
ACVR2B	2.85414e-217	0.493871	0.697	0.355	6.86479e-213	PoCE	ACVR2B
KIAA1551	4.43795e-216	0.387462	0.409	0.144	1.06742e-211	PoCE	KIAA1551
MARCKSL1	1.38177e-215	0.443618	1	0.976	3.32344e-211	PoCE	MARCKSL1
CBX5	5.47038e-215	0.537182	0.975	0.897	1.31573e-210	PoCE	CBX5
LY6H	7.88526e-215	0.344339	0.32	0.093	1.89656e-210	PoCE	LY6H
SEMA5A	4.23197e-214	0.490146	0.482	0.193	1.01787e-209	PoCE	SEMA5A
ATP2B4	1.32631e-209	0.465077	0.554	0.245	3.19005e-205	PoCE	ATP2B4
RANBP1	9.23119e-209	0.581368	0.994	0.964	2.22029e-204	PoCE	RANBP1
BNC2	1.0303e-208	0.429763	0.531	0.222	2.47807e-204	PoCE	BNC2
FADS1	3.11356e-208	0.568822	0.783	0.478	7.48873e-204	PoCE	FADS1
YAP1	2.57205e-207	0.462131	0.661	0.328	6.18628e-203	PoCE	YAP1
SCD	1.15718e-206	0.477914	0.637	0.302	2.78326e-202	PoCE	SCD
NRXN3	1.18459e-206	0.302513	0.268	0.071	2.84917e-202	PoCE	NRXN3
RAN	3.96308e-205	0.417804	0.999	0.997	9.53199e-201	PoCE	RAN
ZFHX4	9.7912e-204	0.684092	0.642	0.337	2.35498e-199	PoCE	ZFHX4
AFDN	1.37585e-203	0.532706	0.808	0.494	3.3092e-199	PoCE	AFDN
WTIP	3.54567e-203	0.403731	0.525	0.224	8.52805e-199	PoCE	WTIP
C1QTNF12	9.28909e-203	0.258664	0.226	0.053	2.23421e-198	PoCE	C1QTNF12
C1orf198	9.8543e-203	0.428226	0.538	0.234	2.37016e-198	PoCE	C1orf198
EPB41L5	2.69654e-202	0.388776	0.491	0.2	6.48573e-198	PoCE	EPB41L5
TSPAN6	1.04897e-201	0.487159	0.878	0.595	2.52299e-197	PoCE	TSPAN6
PTPN13	1.06058e-201	0.41565	0.581	0.26	2.5509e-197	PoCE	PTPN13
COL4A5	1.32084e-201	0.458122	0.543	0.241	3.17688e-197	PoCE	COL4A5
CYR61	2.12614e-201	0.565099	0.776	0.446	5.11378e-197	PoCE	CYR61
MLLT3	1.4919e-198	0.420368	0.504	0.211	3.58833e-194	PoCE	MLLT3
LAPTM4B	4.51705e-198	0.522662	0.974	0.876	1.08644e-193	PoCE	LAPTM4B
ALX1	1.94348e-197	0.264864	0.207	0.046	4.67447e-193	PoCE	ALX1
HNRNPU	2.58412e-197	0.456318	0.995	0.96	6.21531e-193	PoCE	HNRNPU
DPYSL4	5.06885e-197	0.420154	0.588	0.269	1.21916e-192	PoCE	DPYSL4
ARHGAP42	8.46743e-197	0.393189	0.504	0.211	2.03659e-192	PoCE	ARHGAP42
BAMBI	2.60703e-195	0.437857	0.607	0.276	6.27043e-191	PoCE	BAMBI
ZNF738	3.25755e-195	0.460757	0.651	0.333	7.83506e-191	PoCE	ZNF738
TGFB2	3.95603e-195	0.550859	0.32	0.105	9.51505e-191	PoCE	TGFB2
RIMS2	4.07464e-195	0.415548	0.288	0.085	9.80033e-191	PoCE	RIMS2
NLGN4Y	4.46032e-195	0.264629	0.253	0.067	1.0728e-190	PoCE	NLGN4Y
HNRNPD	7.42628e-194	0.479367	0.991	0.956	1.78617e-189	PoCE	HNRNPD
RCN2	7.65661e-194	0.446998	0.988	0.91	1.84157e-189	PoCE	RCN2
PAFAH1B3	1.54785e-193	0.453476	0.964	0.847	3.72288e-189	PoCE	PAFAH1B3
SCRN1	2.05035e-193	0.402567	0.5	0.214	4.93151e-189	PoCE	SCRN1
LAYN	1.47238e-192	0.255128	0.238	0.06	3.54137e-188	PoCE	LAYN
RAB34	2.13646e-192	0.462233	0.961	0.795	5.13861e-188	PoCE	RAB34
PLAGL1	1.24711e-191	0.621415	0.835	0.577	2.99955e-187	PoCE	PLAGL1
GSE1	3.8272e-191	0.435441	0.641	0.318	9.20518e-187	PoCE	GSE1
XPO1	1.89696e-189	0.495648	0.919	0.751	4.56257e-185	PoCE	XPO1
IGSF9	1.55727e-187	0.267499	0.279	0.081	3.74553e-183	PoCE	IGSF9
NDRG4	2.29521e-185	0.280419	0.318	0.1	5.52045e-181	PoCE	NDRG4
SHROOM3	8.30352e-184	0.339175	0.381	0.139	1.99716e-179	PoCE	SHROOM3
AC004540.2	3.67765e-183	0.393227	0.325	0.108	8.8455e-179	PoCE	AC004540.2
IGF2BP1	1.52855e-181	0.477639	0.869	0.631	3.67646e-177	PoCE	IGF2BP1
RNF150	2.35424e-181	0.363597	0.408	0.158	5.66242e-177	PoCE	RNF150
BICD1	6.88273e-181	0.435276	0.526	0.237	1.65543e-176	PoCE	BICD1
PM20D2	2.56778e-180	0.341021	0.389	0.146	6.17603e-176	PoCE	PM20D2
RAI14	4.61887e-180	0.490369	0.678	0.365	1.11093e-175	PoCE	RAI14
CTXN1	4.95873e-180	0.469046	0.747	0.431	1.19267e-175	PoCE	CTXN1
FUBP1	1.03426e-179	0.494313	0.849	0.602	2.4876e-175	PoCE	FUBP1
ROR1	1.17664e-179	0.378205	0.44	0.177	2.83006e-175	PoCE	ROR1
SMAD6	1.74048e-179	0.315876	0.373	0.135	4.18619e-175	PoCE	SMAD6
HCFC1R1	3.21264e-179	0.465247	0.624	0.325	7.72704e-175	PoCE	HCFC1R1
NR2F1-AS1	5.41525e-179	0.365988	0.455	0.188	1.30248e-174	PoCE	NR2F1-AS1
AMOT	1.01825e-178	0.383307	0.598	0.277	2.44909e-174	PoCE	AMOT
SOX11	1.56267e-178	0.462091	0.879	0.591	3.75854e-174	PoCE	SOX11
TNFAIP8	7.36495e-178	0.324477	0.389	0.146	1.77142e-173	PoCE	TNFAIP8
HNRNPR	1.53043e-177	0.454196	0.963	0.855	3.681e-173	PoCE	HNRNPR
HIST1H2BH	4.69129e-177	0.46569	0.426	0.174	1.12835e-172	PoCE	HIST1H2BH
HMGB3	1.68739e-174	0.54043	0.905	0.708	4.0585e-170	PoCE	HMGB3
HNRNPM	3.45051e-173	0.437525	0.99	0.962	8.29916e-169	PoCE	HNRNPM
MEG3	4.19208e-173	0.442222	0.515	0.236	1.00828e-168	PoCE	MEG3
MARCH1	1.74343e-172	0.265047	0.268	0.08	4.19329e-168	PoCE	MARCH1
CBX1	2.89517e-172	0.452121	0.952	0.832	6.96346e-168	PoCE	CBX1
SH3D19	4.6359e-172	0.262772	0.258	0.075	1.11503e-167	PoCE	SH3D19
STMN1	6.49638e-172	0.516112	0.924	0.774	1.56251e-167	PoCE	STMN1
UNC5C	1.05419e-171	0.451171	0.425	0.178	2.53555e-167	PoCE	UNC5C
LRRN1	1.34007e-171	0.393603	0.397	0.152	3.22313e-167	PoCE	LRRN1
NUAK1	3.77605e-171	0.304485	0.33	0.113	9.08216e-167	PoCE	NUAK1
ASCC3	1.95485e-170	0.435976	0.563	0.279	4.70181e-166	PoCE	ASCC3
DUSP9	3.72291e-170	0.345084	0.634	0.302	8.95434e-166	PoCE	DUSP9
EIF4EBP1	8.80729e-168	0.532503	0.853	0.656	2.11833e-163	PoCE	EIF4EBP1
DENND1B	8.96332e-168	0.283388	0.281	0.089	2.15586e-163	PoCE	DENND1B
TRPS1	1.33068e-167	0.340261	0.407	0.162	3.20056e-163	PoCE	TRPS1
PKM	1.85848e-167	0.44742	0.974	0.928	4.47001e-163	PoCE	PKM
COL2A1	2.13812e-167	0.401146	0.749	0.41	5.1426e-163	PoCE	COL2A1
MEIS3	3.37272e-167	0.410152	0.707	0.386	8.11207e-163	PoCE	MEIS3
PYGO1	4.46759e-167	0.325244	0.401	0.158	1.07454e-162	PoCE	PYGO1
TRNP1	4.60565e-167	0.2978	0.315	0.106	1.10775e-162	PoCE	TRNP1
ARL4C	4.74259e-167	0.354774	0.516	0.228	1.14069e-162	PoCE	ARL4C
NECTIN2	3.41067e-166	0.340079	0.435	0.181	8.20334e-162	PoCE	NECTIN2
MOSPD1	1.33776e-165	0.358847	0.458	0.197	3.21757e-161	PoCE	MOSPD1
FAM217B	1.42426e-165	0.428021	0.649	0.345	3.42563e-161	PoCE	FAM217B
NCAM1	1.98613e-165	0.460885	0.754	0.452	4.77703e-161	PoCE	NCAM1
GUCY1A1	2.36647e-165	0.312266	0.456	0.184	5.69183e-161	PoCE	GUCY1A1
DENND5B	3.0423e-165	0.372434	0.448	0.193	7.31734e-161	PoCE	DENND5B
KDM1A	3.76723e-165	0.435655	0.921	0.747	9.06095e-161	PoCE	KDM1A
SH3BP4	2.39026e-164	0.286501	0.289	0.094	5.74905e-160	PoCE	SH3BP4
METRNL	4.68412e-164	0.35652	0.532	0.244	1.12662e-159	PoCE	METRNL
DMKN	1.42176e-163	0.280424	0.326	0.112	3.41962e-159	PoCE	DMKN
IFT81	8.02451e-163	0.406655	0.631	0.332	1.93006e-158	PoCE	IFT81
MYCN	9.99939e-163	0.400383	0.475	0.209	2.40505e-158	PoCE	MYCN
TEAD2	2.30095e-162	0.422016	0.794	0.486	5.53424e-158	PoCE	TEAD2
CCDC138	3.6702e-162	0.288653	0.349	0.129	8.82757e-158	PoCE	CCDC138
HNRNPC	5.40921e-162	0.385859	0.984	0.937	1.30102e-157	PoCE	HNRNPC
MPP5	2.00687e-161	0.299651	0.378	0.146	4.82692e-157	PoCE	MPP5
DZIP1	1.82722e-160	0.386679	0.577	0.287	4.39484e-156	PoCE	DZIP1
NIPSNAP1	9.33399e-160	0.388593	0.613	0.319	2.24501e-155	PoCE	NIPSNAP1
RBPMS	1.35884e-159	0.372947	0.634	0.328	3.26828e-155	PoCE	RBPMS
SET	9.17004e-159	0.363153	0.999	0.988	2.20558e-154	PoCE	SET
PODXL	3.25315e-158	0.322178	0.357	0.131	7.82448e-154	PoCE	PODXL
GATA6-AS1	3.73544e-158	0.295202	0.295	0.099	8.98447e-154	PoCE	GATA6-AS1
CACHD1	3.21791e-157	0.33719	0.44	0.19	7.73971e-153	PoCE	CACHD1
PDGFC	3.8529e-157	0.306238	0.355	0.133	9.267e-153	PoCE	PDGFC
SPARC	5.45895e-157	0.320752	0.996	0.921	1.31299e-152	PoCE	SPARC
ATP5MC2	1.02195e-156	0.336725	0.999	0.996	2.458e-152	PoCE	ATP5MC2
CENPN	1.18113e-156	0.410046	0.511	0.243	2.84084e-152	PoCE	CENPN
CKAP4	2.46189e-156	0.451719	0.873	0.687	5.92133e-152	PoCE	CKAP4
NEO1	2.7692e-156	0.373348	0.502	0.235	6.66048e-152	PoCE	NEO1
PHACTR2	1.63509e-155	0.544928	0.762	0.518	3.93273e-151	PoCE	PHACTR2
CEP162	2.13202e-155	0.366868	0.477	0.219	5.12793e-151	PoCE	CEP162
VCAM1	7.94909e-155	0.35822	0.27	0.087	1.91192e-150	PoCE	VCAM1
FUS	9.21144e-155	0.431673	0.978	0.937	2.21554e-150	PoCE	FUS
CD276	1.23324e-153	0.427	0.756	0.473	2.96619e-149	PoCE	CD276
XRCC6	1.51943e-152	0.388042	0.976	0.929	3.65453e-148	PoCE	XRCC6
SAE1	2.20457e-152	0.449877	0.806	0.565	5.30244e-148	PoCE	SAE1
BCAT1	1.67108e-151	0.37165	0.644	0.34	4.01929e-147	PoCE	BCAT1
NAE1	4.47047e-150	0.43997	0.79	0.54	1.07524e-145	PoCE	NAE1
PRDX6	3.23271e-149	0.334174	0.998	0.983	7.77531e-145	PoCE	PRDX6
TRIM28	5.01853e-149	0.385922	0.969	0.9	1.20706e-144	PoCE	TRIM28
DDR2	4.44376e-148	0.344746	0.591	0.292	1.06881e-143	PoCE	DDR2
SMARCC1	6.95884e-148	0.396555	0.966	0.881	1.67374e-143	PoCE	SMARCC1
STRBP	1.22797e-147	0.373842	0.482	0.23	2.95352e-143	PoCE	STRBP
CXCL12	5.2086e-147	0.407977	0.665	0.354	1.25277e-142	PoCE	CXCL12
GUCY1B1	4.83016e-146	0.288725	0.389	0.157	1.16175e-141	PoCE	GUCY1B1
HNRNPAB	8.17027e-146	0.45536	0.952	0.868	1.96511e-141	PoCE	HNRNPAB
TEAD3	5.93303e-145	0.299886	0.382	0.157	1.42701e-140	PoCE	TEAD3
RND3	5.96818e-145	0.570404	0.778	0.567	1.43547e-140	PoCE	RND3
EEF1B2	7.6976e-145	0.312174	1	0.999	1.85143e-140	PoCE	EEF1B2
HMGB1	9.57674e-145	0.474635	1	0.991	2.3034e-140	PoCE	HMGB1
DCBLD2	1.41237e-144	0.371702	0.569	0.294	3.39702e-140	PoCE	DCBLD2
GINS4	1.58008e-144	0.299127	0.324	0.123	3.80041e-140	PoCE	GINS4
PPM1L	4.73539e-144	0.262377	0.287	0.1	1.13896e-139	PoCE	PPM1L
MAD2L2	6.3846e-144	0.418236	0.732	0.461	1.53562e-139	PoCE	MAD2L2
HMGN3	8.58735e-144	0.367082	0.993	0.967	2.06543e-139	PoCE	HMGN3
MAB21L2	1.41102e-143	0.404426	0.168	0.041	3.3938e-139	PoCE	MAB21L2
PRKDC	3.45082e-143	0.42628	0.97	0.91	8.29992e-139	PoCE	PRKDC
EZH2	6.69227e-142	0.407387	0.618	0.334	1.60963e-137	PoCE	EZH2
SOX6	1.47374e-141	0.293005	0.368	0.146	3.54464e-137	PoCE	SOX6
FAH	1.57735e-141	0.353907	0.445	0.204	3.79384e-137	PoCE	FAH
STK26	4.92335e-141	0.339315	0.336	0.132	1.18416e-136	PoCE	STK26
TRAPPC2L	5.4258e-141	0.459678	0.832	0.642	1.30501e-136	PoCE	TRAPPC2L
WWC2	1.42079e-140	0.334361	0.451	0.207	3.41727e-136	PoCE	WWC2
FRZB	4.7168e-140	0.457169	0.449	0.205	1.13448e-135	PoCE	FRZB
SNHG18	4.9497e-140	0.390884	0.502	0.25	1.1905e-135	PoCE	SNHG18
PLEKHA8	7.57221e-140	0.300172	0.408	0.177	1.82127e-135	PoCE	PLEKHA8
ID4	1.06607e-139	0.328169	0.707	0.399	2.56412e-135	PoCE	ID4
B4GALNT4	1.50835e-139	0.328932	0.483	0.228	3.62787e-135	PoCE	B4GALNT4
ENO1	4.93616e-139	0.436455	0.995	0.982	1.18724e-134	PoCE	ENO1
HNRNPDL	2.48078e-138	0.345066	0.998	0.985	5.96678e-134	PoCE	HNRNPDL
SNRPF	1.0973e-137	0.359093	0.981	0.93	2.63924e-133	PoCE	SNRPF
FAM161A	5.51004e-137	0.371593	0.535	0.276	1.32528e-132	PoCE	FAM161A
DAPK1	5.81816e-137	0.293621	0.345	0.139	1.39938e-132	PoCE	DAPK1
TET1	6.29309e-137	0.394632	0.719	0.44	1.51361e-132	PoCE	TET1
AEBP1	6.80076e-137	0.304107	0.466	0.215	1.63572e-132	PoCE	AEBP1
C1orf21	1.0655e-136	0.347332	0.576	0.299	2.56273e-132	PoCE	C1orf21
MCM2	2.93284e-136	0.365115	0.523	0.262	7.05407e-132	PoCE	MCM2
PDE10A	2.0096e-135	0.254862	0.303	0.112	4.83349e-131	PoCE	PDE10A
QSER1	2.39344e-135	0.363282	0.593	0.321	5.7567e-131	PoCE	QSER1
FAT1	2.87877e-135	0.307448	0.428	0.191	6.92403e-131	PoCE	FAT1
TMEM45A	1.15867e-134	0.314586	0.459	0.218	2.78684e-130	PoCE	TMEM45A
DUSP4	6.43489e-134	0.278889	0.318	0.121	1.54772e-129	PoCE	DUSP4
CDK4	1.71718e-133	0.389825	0.957	0.893	4.13016e-129	PoCE	CDK4
CCND2	4.75805e-133	0.471334	0.962	0.892	1.14441e-128	PoCE	CCND2
UNC5B	6.26039e-133	0.269152	0.486	0.229	1.50575e-128	PoCE	UNC5B
RDH10	3.7476e-132	0.336336	0.235	0.077	9.01374e-128	PoCE	RDH10
SUPT16H	7.0857e-132	0.435985	0.93	0.839	1.70425e-127	PoCE	SUPT16H
ST6GALNAC3	1.17111e-131	0.274364	0.429	0.191	2.81674e-127	PoCE	ST6GALNAC3
DDAH2	1.34632e-131	0.388276	0.971	0.87	3.23817e-127	PoCE	DDAH2
MRPS6	1.75615e-131	0.400727	0.937	0.847	4.2239e-127	PoCE	MRPS6
SNRPD2	2.38349e-131	0.323904	0.99	0.971	5.73276e-127	PoCE	SNRPD2
SEMA6D	1.78335e-130	0.27867	0.331	0.132	4.28932e-126	PoCE	SEMA6D
H2AFY2	2.53878e-130	0.40002	0.881	0.686	6.10628e-126	PoCE	H2AFY2
TLE4	1.07539e-129	0.398323	0.704	0.436	2.58653e-125	PoCE	TLE4
CLSPN	1.082e-129	0.540612	0.472	0.235	2.60243e-125	PoCE	CLSPN
ZNF43	2.61825e-129	0.347379	0.526	0.273	6.29741e-125	PoCE	ZNF43
AXL	2.63567e-129	0.30781	0.458	0.217	6.33931e-125	PoCE	AXL
PACSIN3	3.20119e-129	0.311737	0.454	0.217	7.69949e-125	PoCE	PACSIN3
PLXNB2	3.60213e-129	0.324985	0.517	0.261	8.66386e-125	PoCE	PLXNB2
KIRREL1	4.73892e-129	0.302318	0.423	0.194	1.1398e-124	PoCE	KIRREL1
NDUFA4	8.97065e-129	0.291758	1	0.998	2.15762e-124	PoCE	NDUFA4
ITSN1	1.44954e-128	0.335985	0.582	0.316	3.48644e-124	PoCE	ITSN1
SDK2	1.73746e-128	0.265527	0.355	0.147	4.17895e-124	PoCE	SDK2
SRSF3	1.89226e-128	0.316077	0.999	0.991	4.55126e-124	PoCE	SRSF3
MSI1	3.75453e-128	0.284419	0.388	0.17	9.03039e-124	PoCE	MSI1
HIST1H1A	4.08068e-128	1.14354	0.57	0.328	9.81485e-124	PoCE	HIST1H1A
HACD1	4.35562e-128	0.255425	0.276	0.1	1.04761e-123	PoCE	HACD1
WDR34	5.68923e-128	0.372028	0.579	0.317	1.36837e-123	PoCE	WDR34
CCT2	1.27287e-127	0.333864	0.98	0.938	3.06151e-123	PoCE	CCT2
AFF3	3.54799e-127	0.314284	0.487	0.236	8.53362e-123	PoCE	AFF3
MLLT11	7.5496e-126	0.286115	0.818	0.579	1.81583e-121	PoCE	MLLT11
CHD7	4.37383e-125	0.310623	0.602	0.317	1.05199e-120	PoCE	CHD7
HIST1H1E	5.933e-125	0.747125	0.575	0.328	1.427e-120	PoCE	HIST1H1E
NUDT11	1.10151e-124	0.257862	0.351	0.147	2.64936e-120	PoCE	NUDT11
LMNB1	1.28803e-124	0.483444	0.726	0.483	3.09798e-120	PoCE	LMNB1
TUBB	3.86485e-124	0.386192	1	0.996	9.29573e-120	PoCE	TUBB
NEXN	3.98595e-124	0.273167	0.334	0.136	9.587e-120	PoCE	NEXN
XRN2	6.59013e-124	0.353639	0.943	0.858	1.58506e-119	PoCE	XRN2
HNRNPA3	8.86197e-124	0.345755	0.989	0.965	2.13148e-119	PoCE	HNRNPA3
XRCC5	1.23519e-123	0.347525	0.994	0.981	2.97089e-119	PoCE	XRCC5
RNF219	2.25999e-123	0.334674	0.552	0.299	5.43574e-119	PoCE	RNF219
MIF	3.18659e-123	0.443125	0.891	0.788	7.66439e-119	PoCE	MIF
COL26A1	5.71032e-123	0.30064	0.38	0.167	1.37345e-118	PoCE	COL26A1
UPF3B	1.06879e-122	0.337833	0.592	0.333	2.57066e-118	PoCE	UPF3B
PDLIM7	2.60879e-122	0.430856	0.777	0.536	6.27467e-118	PoCE	PDLIM7
HDAC2	2.62747e-122	0.35559	0.961	0.881	6.31959e-118	PoCE	HDAC2
IFT57	6.08858e-122	0.425329	0.709	0.48	1.46443e-117	PoCE	IFT57
FOXP1	8.45236e-122	0.387774	0.793	0.558	2.03296e-117	PoCE	FOXP1
TOP2B	1.09687e-121	0.383526	0.887	0.726	2.63819e-117	PoCE	TOP2B
SMO	1.39599e-121	0.298976	0.481	0.242	3.35763e-117	PoCE	SMO
IKZF4	2.11908e-121	0.314474	0.464	0.231	5.09681e-117	PoCE	IKZF4
ORC6	2.53492e-121	0.442329	0.516	0.276	6.097e-117	PoCE	ORC6
TUT4	5.49321e-121	0.336605	0.64	0.373	1.32123e-116	PoCE	TUT4
CSRP1	5.18443e-120	0.363776	0.665	0.398	1.24696e-115	PoCE	CSRP1
PALLD	6.83672e-120	0.39679	0.743	0.488	1.64437e-115	PoCE	PALLD
RYK	7.11187e-120	0.316684	0.512	0.268	1.71055e-115	PoCE	RYK
IPO5	2.06051e-119	0.401484	0.807	0.603	4.95593e-115	PoCE	IPO5
DHX9	3.56602e-119	0.361131	0.905	0.794	8.57699e-115	PoCE	DHX9
PAICS	5.34185e-119	0.40949	0.851	0.676	1.28482e-114	PoCE	PAICS
DIAPH3	1.02316e-118	0.392947	0.391	0.181	2.4609e-114	PoCE	DIAPH3
CEP78	3.15851e-118	0.3053	0.45	0.221	7.59684e-114	PoCE	CEP78
RCOR2	3.41903e-118	0.279761	0.406	0.187	8.22345e-114	PoCE	RCOR2
CAND1	3.47212e-118	0.38366	0.783	0.559	8.35115e-114	PoCE	CAND1
NSD2	3.77227e-118	0.344494	0.524	0.279	9.07305e-114	PoCE	NSD2
ZNF730	3.93242e-118	0.284448	0.34	0.145	9.45825e-114	PoCE	ZNF730
YBEY	1.84705e-117	0.312284	0.519	0.274	4.44252e-113	PoCE	YBEY
OXR1	4.27934e-117	0.371708	0.551	0.311	1.02927e-112	PoCE	OXR1
GPC2	4.85349e-117	0.275797	0.441	0.211	1.16736e-112	PoCE	GPC2
CENPU	9.11438e-117	0.464817	0.497	0.264	2.19219e-112	PoCE	CENPU
MPP6	9.89793e-117	0.276703	0.39	0.178	2.38065e-112	PoCE	MPP6
RRAS2	1.41789e-116	0.267931	0.344	0.149	3.4103e-112	PoCE	RRAS2
ZMYM4	1.79883e-116	0.365819	0.795	0.57	4.32655e-112	PoCE	ZMYM4
IGF2BP3	4.56672e-116	0.364853	0.826	0.614	1.09839e-111	PoCE	IGF2BP3
NOTCH3	9.45341e-116	0.279051	0.484	0.242	2.27373e-111	PoCE	NOTCH3
PTBP2	2.4556e-115	0.303914	0.538	0.288	5.90621e-111	PoCE	PTBP2
PDLIM4	2.87365e-115	0.310183	0.53	0.281	6.91171e-111	PoCE	PDLIM4
RHOU	3.64225e-115	0.275884	0.381	0.172	8.76034e-111	PoCE	RHOU
BRIP1	4.62783e-115	0.269704	0.292	0.116	1.11309e-110	PoCE	BRIP1
SMARCA4	5.88261e-115	0.362801	0.794	0.585	1.41489e-110	PoCE	SMARCA4
SRSF12	6.96269e-115	0.250836	0.329	0.139	1.67467e-110	PoCE	SRSF12
ADAMTS9	7.70804e-115	0.280615	0.396	0.179	1.85394e-110	PoCE	ADAMTS9
PTGR1	1.9451e-114	0.311646	0.547	0.302	4.67836e-110	PoCE	PTGR1
NR2F2	2.73552e-114	0.361005	0.972	0.84	6.57948e-110	PoCE	NR2F2
ATRX	9.23704e-114	0.349222	0.98	0.946	2.22169e-109	PoCE	ATRX
GART	9.73933e-114	0.310105	0.518	0.279	2.3425e-109	PoCE	GART
RFX3	1.06098e-113	0.279967	0.396	0.185	2.55186e-109	PoCE	RFX3
H2AFZ	1.11763e-113	0.485424	0.996	0.98	2.68812e-109	PoCE	H2AFZ
LATS2	1.88725e-113	0.269789	0.377	0.172	4.53921e-109	PoCE	LATS2
SSRP1	4.0056e-113	0.384142	0.85	0.706	9.63428e-109	PoCE	SSRP1
MND1	1.48304e-112	0.330509	0.481	0.247	3.56701e-108	PoCE	MND1
HSP90AA1	2.09993e-112	0.399116	1	0.999	5.05075e-108	PoCE	HSP90AA1
MAML2	1.28139e-111	0.32533	0.537	0.297	3.082e-107	PoCE	MAML2
BASP1	1.46014e-111	0.347142	0.927	0.826	3.51193e-107	PoCE	BASP1
CPSF3	3.30577e-111	0.310851	0.596	0.342	7.95103e-107	PoCE	CPSF3
SDC1	3.43018e-111	0.258458	0.344	0.151	8.25028e-107	PoCE	SDC1
MYL9	1.11656e-110	0.264657	0.787	0.551	2.68555e-106	PoCE	MYL9
LOXL1	1.41291e-110	0.302443	0.509	0.266	3.39834e-106	PoCE	LOXL1
SMC3	1.75661e-110	0.359641	0.936	0.858	4.22501e-106	PoCE	SMC3
WNK3	5.7587e-110	0.306385	0.527	0.286	1.38508e-105	PoCE	WNK3
HNRNPK	6.85145e-110	0.25982	0.999	0.997	1.64791e-105	PoCE	HNRNPK
GINS2	1.81749e-109	0.39196	0.537	0.294	4.37143e-105	PoCE	GINS2
LRRN3	2.51419e-109	0.499865	0.44	0.223	6.04714e-105	PoCE	LRRN3
NCS1	3.6413e-109	0.277704	0.461	0.235	8.75806e-105	PoCE	NCS1
E2F3	3.8218e-108	0.300807	0.422	0.209	9.19218e-104	PoCE	E2F3
CNN3	1.26876e-107	0.359907	0.98	0.93	3.05161e-103	PoCE	CNN3
OSBPL1A	3.20264e-107	0.312326	0.525	0.288	7.703e-103	PoCE	OSBPL1A
MAPK6	5.98743e-107	0.289862	0.513	0.278	1.4401e-102	PoCE	MAPK6
SRPK1	2.77792e-106	0.343243	0.66	0.422	6.68146e-102	PoCE	SRPK1
RAD21	3.30185e-106	0.394048	0.931	0.855	7.94161e-102	PoCE	RAD21
NME1	4.70072e-106	0.334794	0.647	0.401	1.13062e-101	PoCE	NME1
ARHGAP21	9.23639e-106	0.315962	0.549	0.311	2.22154e-101	PoCE	ARHGAP21
PHF6	9.25432e-106	0.33741	0.818	0.604	2.22585e-101	PoCE	PHF6
NASP	1.99408e-105	0.368812	0.942	0.871	4.79617e-101	PoCE	NASP
WDHD1	2.30378e-105	0.284587	0.388	0.185	5.54105e-101	PoCE	WDHD1
SYNCRIP	2.47512e-105	0.355392	0.833	0.659	5.95315e-101	PoCE	SYNCRIP
EIF4G2	3.51155e-105	0.295908	0.991	0.962	8.44598e-101	PoCE	EIF4G2
LUC7L	4.17875e-105	0.307312	0.631	0.381	1.00507e-100	PoCE	LUC7L
ROBO2	8.2745e-105	0.271154	0.379	0.178	1.99018e-100	PoCE	ROBO2
FKBP3	8.30154e-105	0.325093	0.956	0.905	1.99669e-100	PoCE	FKBP3
N4BP2	9.04946e-105	0.337456	0.717	0.463	2.17658e-100	PoCE	N4BP2
ETV1	1.95888e-104	0.277293	0.351	0.16	4.7115e-100	PoCE	ETV1
SNRPA	5.96721e-104	0.346643	0.835	0.66	1.43523e-99	PoCE	SNRPA
BRD1	7.62579e-104	0.294861	0.595	0.346	1.83415e-99	PoCE	BRD1
CLIP3	1.49253e-103	0.278285	0.419	0.21	3.58984e-99	PoCE	CLIP3
AHI1	1.62796e-103	0.293836	0.552	0.309	3.91556e-99	PoCE	AHI1
HIST1H2AM	2.47271e-103	0.387009	0.311	0.136	5.94736e-99	PoCE	HIST1H2AM
GLO1	4.06672e-103	0.345952	0.911	0.801	9.78127e-99	PoCE	GLO1
ATIC	4.09877e-103	0.31813	0.67	0.425	9.85837e-99	PoCE	ATIC
ASMTL	4.31975e-103	0.275901	0.471	0.249	1.03899e-98	PoCE	ASMTL
DEPDC1B	7.03816e-103	0.308965	0.3	0.129	1.69282e-98	PoCE	DEPDC1B
PYCR1	8.00083e-103	0.290716	0.557	0.314	1.92436e-98	PoCE	PYCR1
MSH2	8.04463e-103	0.313084	0.529	0.298	1.93489e-98	PoCE	MSH2
SHF	8.36421e-103	0.261735	0.421	0.209	2.01176e-98	PoCE	SHF
PKD2	8.88077e-103	0.287031	0.455	0.237	2.136e-98	PoCE	PKD2
CENPH	1.01447e-102	0.296044	0.501	0.269	2.44e-98	PoCE	CENPH
UBE2I	1.04023e-102	0.296926	0.983	0.952	2.50195e-98	PoCE	UBE2I
DAPK3	1.52205e-102	0.309193	0.492	0.272	3.66083e-98	PoCE	DAPK3
DNAJC10	3.71244e-102	0.31451	0.557	0.326	8.92917e-98	PoCE	DNAJC10
FOXC1	5.10288e-102	0.347585	0.873	0.7	1.22735e-97	PoCE	FOXC1
MEX3A	5.36737e-102	0.344293	0.822	0.601	1.29096e-97	PoCE	MEX3A
FLNA	5.50506e-102	0.326545	0.678	0.428	1.32408e-97	PoCE	FLNA
PEX2	6.44887e-102	0.359764	0.6	0.373	1.55108e-97	PoCE	PEX2
SLC4A7	6.99638e-101	0.297256	0.463	0.246	1.68277e-96	PoCE	SLC4A7
GOLGA7	1.0823e-100	0.337332	0.737	0.516	2.60315e-96	PoCE	GOLGA7
MCM7	1.10924e-100	0.487398	0.717	0.521	2.66795e-96	PoCE	MCM7
ZC3H13	2.89128e-100	0.328975	0.937	0.867	6.95411e-96	PoCE	ZC3H13
ANP32A	3.7539e-100	0.295751	0.964	0.892	9.02889e-96	PoCE	ANP32A
SLC25A24	3.86367e-100	0.319789	0.668	0.43	9.2929e-96	PoCE	SLC25A24
KNOP1	3.96605e-100	0.363338	0.716	0.495	9.53913e-96	PoCE	KNOP1
HELLS	9.98848e-100	0.426874	0.611	0.387	2.40243e-95	PoCE	HELLS
BCCIP	1.4939e-99	0.289971	0.544	0.309	3.59314e-95	PoCE	BCCIP
IPO9	1.8012e-99	0.316367	0.637	0.402	4.33225e-95	PoCE	IPO9
MLF2	3.03904e-99	0.300095	0.963	0.907	7.30951e-95	PoCE	MLF2
SMARCE1	3.94165e-99	0.289764	0.601	0.355	9.48046e-95	PoCE	SMARCE1
TRIP6	4.5164e-99	0.279409	0.562	0.323	1.08628e-94	PoCE	TRIP6
PFKM	2.28711e-98	0.275252	0.512	0.286	5.50096e-94	PoCE	PFKM
BRCA2	2.82444e-98	0.385294	0.399	0.203	6.79335e-94	PoCE	BRCA2
DHX40	4.01985e-98	0.286749	0.504	0.281	9.66854e-94	PoCE	DHX40
NONO	1.01838e-97	0.285413	0.961	0.898	2.4494e-93	PoCE	NONO
ILF2	1.09468e-97	0.281062	0.987	0.971	2.63293e-93	PoCE	ILF2
EWSR1	2.74981e-97	0.330669	0.82	0.634	6.61384e-93	PoCE	EWSR1
NPW	3.6367e-97	0.283156	0.603	0.353	8.747e-93	PoCE	NPW
SMARCA5	9.82646e-97	0.29137	0.971	0.922	2.36346e-92	PoCE	SMARCA5
CTNNB1	1.66315e-96	0.268539	0.448	0.236	4.0002e-92	PoCE	CTNNB1
KHDRBS1	2.96694e-96	0.344297	0.858	0.699	7.13609e-92	PoCE	KHDRBS1
SLC16A1	3.42511e-96	0.25443	0.617	0.373	8.23808e-92	PoCE	SLC16A1
TGS1	3.51223e-96	0.300926	0.635	0.395	8.44761e-92	PoCE	TGS1
SERPING1	6.2483e-96	0.280691	0.575	0.333	1.50284e-91	PoCE	SERPING1
SSBP2	6.97334e-96	0.293392	0.636	0.384	1.67723e-91	PoCE	SSBP2
NUCKS1	7.64092e-96	0.325116	0.996	0.99	1.83779e-91	PoCE	NUCKS1
PGAP1	7.89136e-96	0.250488	0.388	0.192	1.89803e-91	PoCE	PGAP1
DIXDC1	1.0292e-95	0.293787	0.486	0.268	2.47543e-91	PoCE	DIXDC1
ADAMTS6	2.18703e-95	0.298499	0.365	0.177	5.26025e-91	PoCE	ADAMTS6
MRE11	2.97801e-95	0.28392	0.477	0.261	7.16271e-91	PoCE	MRE11
DOCK1	6.26259e-95	0.28432	0.54	0.307	1.50628e-90	PoCE	DOCK1
ALDH1A2	6.35206e-95	0.306278	0.39	0.19	1.5278e-90	PoCE	ALDH1A2
PPIL1	8.43337e-95	0.317565	0.701	0.476	2.02839e-90	PoCE	PPIL1
HEATR1	9.00488e-95	0.252071	0.414	0.212	2.16585e-90	PoCE	HEATR1
FBLN1	1.17594e-94	0.259089	0.543	0.305	2.82837e-90	PoCE	FBLN1
ZNF92	2.00154e-94	0.268705	0.475	0.261	4.8141e-90	PoCE	ZNF92
HEBP2	2.08435e-94	0.327147	0.753	0.533	5.01328e-90	PoCE	HEBP2
CDH9	3.49215e-94	0.260919	0.293	0.125	8.39933e-90	PoCE	CDH9
SOX12	3.87298e-94	0.303591	0.622	0.386	9.31529e-90	PoCE	SOX12
PRMT1	6.15279e-94	0.277527	0.994	0.974	1.47987e-89	PoCE	PRMT1
DBF4	6.28526e-94	0.332508	0.482	0.265	1.51173e-89	PoCE	DBF4
SFPQ	7.4146e-94	0.329288	0.979	0.932	1.78336e-89	PoCE	SFPQ
AK2	7.45597e-94	0.323755	0.53	0.313	1.79331e-89	PoCE	AK2
HSP90B1	1.1901e-93	0.350812	0.987	0.975	2.86243e-89	PoCE	HSP90B1
ZFPM2	1.45675e-93	0.258745	0.266	0.111	3.50377e-89	PoCE	ZFPM2
BAZ1B	1.80702e-93	0.332591	0.867	0.733	4.34625e-89	PoCE	BAZ1B
HIST1H1D	2.87143e-93	0.92311	0.634	0.43	6.90637e-89	PoCE	HIST1H1D
NUP107	3.28246e-93	0.264711	0.427	0.225	7.89498e-89	PoCE	NUP107
B4GALT2	4.11579e-93	0.277344	0.539	0.312	9.89931e-89	PoCE	B4GALT2
ZNF260	5.62417e-93	0.264484	0.449	0.24	1.35272e-88	PoCE	ZNF260
RIOK1	5.86226e-93	0.306061	0.515	0.301	1.40999e-88	PoCE	RIOK1
TCOF1	7.5734e-93	0.250764	0.393	0.199	1.82155e-88	PoCE	TCOF1
ZMIZ1	1.37967e-92	0.283946	0.519	0.297	3.31838e-88	PoCE	ZMIZ1
GOLM1	2.18227e-92	0.339941	0.809	0.629	5.2488e-88	PoCE	GOLM1
CCDC34	2.42951e-92	0.36241	0.612	0.393	5.84345e-88	PoCE	CCDC34
CELF2	3.19987e-92	0.450864	0.443	0.246	7.69633e-88	PoCE	CELF2
CASD1	3.45475e-92	0.293605	0.516	0.295	8.30936e-88	PoCE	CASD1
FASN	4.26238e-92	0.295986	0.476	0.266	1.02519e-87	PoCE	FASN
APPL2	1.09522e-91	0.267955	0.481	0.266	2.63423e-87	PoCE	APPL2
RUVBL1	1.1321e-91	0.269035	0.473	0.262	2.72294e-87	PoCE	RUVBL1
FXR1	1.70612e-91	0.302313	0.916	0.82	4.10357e-87	PoCE	FXR1
FAM92A	3.07764e-91	0.288825	0.648	0.407	7.40234e-87	PoCE	FAM92A
ANP32E	4.2885e-91	0.36521	0.786	0.598	1.03147e-86	PoCE	ANP32E
SLC38A2	5.57946e-91	0.329778	0.774	0.567	1.34197e-86	PoCE	SLC38A2
RPP30	5.92296e-91	0.268003	0.513	0.292	1.42459e-86	PoCE	RPP30
ASPH	6.93113e-91	0.284524	0.495	0.279	1.66708e-86	PoCE	ASPH
DYNC2H1	8.69059e-91	0.255803	0.407	0.211	2.09026e-86	PoCE	DYNC2H1
EXT1	1.09125e-90	0.275972	0.483	0.269	2.62468e-86	PoCE	EXT1
SKA2	2.70554e-90	0.348834	0.774	0.593	6.50737e-86	PoCE	SKA2
ATAD5	2.7409e-90	0.308529	0.456	0.248	6.59242e-86	PoCE	ATAD5
SLC36A4	4.21208e-90	0.261756	0.414	0.217	1.01309e-85	PoCE	SLC36A4
PWWP2A	1.04443e-89	0.270182	0.476	0.267	2.51206e-85	PoCE	PWWP2A
NTPCR	3.84232e-89	0.27665	0.575	0.347	9.24155e-85	PoCE	NTPCR
PRSS35	4.43848e-89	0.297828	0.34	0.161	1.06754e-84	PoCE	PRSS35
BDH2	6.39389e-89	0.255029	0.423	0.224	1.53786e-84	PoCE	BDH2
C11orf1	1.39125e-88	0.276353	0.577	0.347	3.34623e-84	PoCE	C11orf1
ZMYM2	2.74887e-88	0.294332	0.609	0.379	6.61159e-84	PoCE	ZMYM2
EEF1D	3.20366e-88	0.285415	0.934	0.865	7.70543e-84	PoCE	EEF1D
TCERG1	4.48623e-88	0.314297	0.71	0.501	1.07903e-83	PoCE	TCERG1
ANKRD11	7.16531e-88	0.269888	0.504	0.288	1.7234e-83	PoCE	ANKRD11
EIF3M	4.53646e-87	0.264282	0.977	0.952	1.09111e-82	PoCE	EIF3M
OCIAD2	5.02481e-87	0.27805	0.567	0.339	1.20857e-82	PoCE	OCIAD2
ERH	1.72078e-86	0.260048	0.996	0.989	4.13881e-82	PoCE	ERH
CSE1L	2.06244e-86	0.324719	0.632	0.418	4.96057e-82	PoCE	CSE1L
SMAD4	2.09487e-86	0.253573	0.496	0.283	5.03858e-82	PoCE	SMAD4
GOLIM4	3.75122e-86	0.368712	0.785	0.613	9.02244e-82	PoCE	GOLIM4
GAMT	4.04676e-86	0.263539	0.55	0.326	9.73327e-82	PoCE	GAMT
GXYLT1	5.86855e-86	0.281748	0.531	0.315	1.4115e-81	PoCE	GXYLT1
BIRC5	1.01847e-85	0.46241	0.53	0.317	2.44962e-81	PoCE	BIRC5
GALNT1	1.82108e-85	0.294671	0.738	0.534	4.38007e-81	PoCE	GALNT1
HSPA5	1.85654e-85	0.343608	0.983	0.97	4.46536e-81	PoCE	HSPA5
EXTL2	2.15111e-85	0.309679	0.727	0.519	5.17384e-81	PoCE	EXTL2
CCAR1	3.8265e-85	0.32088	0.84	0.695	9.2035e-81	PoCE	CCAR1
SLC39A10	4.30832e-85	0.267665	0.476	0.268	1.03624e-80	PoCE	SLC39A10
PCDH7	4.68973e-85	0.282245	0.424	0.225	1.12797e-80	PoCE	PCDH7
DEK	1.12426e-84	0.414771	0.901	0.832	2.70408e-80	PoCE	DEK
NFYB	1.73361e-84	0.291581	0.623	0.404	4.16969e-80	PoCE	NFYB
PPDPF	2.605e-84	0.251516	0.997	0.969	6.26555e-80	PoCE	PPDPF
SPART	3.17215e-84	0.27273	0.594	0.366	7.62966e-80	PoCE	SPART
ACSL3	4.15651e-84	0.284663	0.637	0.408	9.99724e-80	PoCE	ACSL3
NHLRC2	4.99926e-84	0.251086	0.491	0.28	1.20242e-79	PoCE	NHLRC2
RPA1	6.38033e-84	0.285457	0.548	0.336	1.5346e-79	PoCE	RPA1
HDGF	9.75475e-84	0.295078	0.876	0.757	2.34621e-79	PoCE	HDGF
PRPF40A	1.82765e-83	0.279683	0.95	0.897	4.39587e-79	PoCE	PRPF40A
SPATS2	2.1222e-83	0.285046	0.659	0.432	5.10431e-79	PoCE	SPATS2
ENY2	2.28665e-83	0.270523	0.955	0.901	5.49985e-79	PoCE	ENY2
ST13	5.49214e-83	0.251991	0.989	0.966	1.32097e-78	PoCE	ST13
SMARCB1	7.29555e-83	0.28712	0.938	0.848	1.75473e-78	PoCE	SMARCB1
FBXW7	1.18128e-82	0.269913	0.443	0.247	2.84122e-78	PoCE	FBXW7
TMEM97	1.49115e-82	0.288882	0.683	0.453	3.58651e-78	PoCE	TMEM97
POLD2	1.49666e-82	0.302666	0.799	0.628	3.59976e-78	PoCE	POLD2
TGFBR1	1.96806e-82	0.260539	0.478	0.275	4.73359e-78	PoCE	TGFBR1
CNKSR3	2.18533e-82	0.275811	0.37	0.192	5.25615e-78	PoCE	CNKSR3
G3BP1	3.80422e-82	0.297188	0.893	0.797	9.14991e-78	PoCE	G3BP1
SSB	4.18752e-82	0.264764	0.974	0.951	1.00718e-77	PoCE	SSB
LBR	5.79821e-82	0.339018	0.708	0.488	1.39459e-77	PoCE	LBR
PTBP1	7.04821e-82	0.304711	0.858	0.735	1.69524e-77	PoCE	PTBP1
SP3	8.70227e-82	0.264021	0.614	0.387	2.09307e-77	PoCE	SP3
DNAJC9	1.13914e-81	0.260026	0.411	0.22	2.73985e-77	PoCE	DNAJC9
BZW1	3.93472e-81	0.277209	0.903	0.809	9.4638e-77	PoCE	BZW1
ZNF827	1.5128e-80	0.255497	0.502	0.293	3.63858e-76	PoCE	ZNF827
RFC4	1.60756e-80	0.280113	0.472	0.271	3.86651e-76	PoCE	RFC4
KIF22	4.98983e-80	0.340732	0.52	0.311	1.20015e-75	PoCE	KIF22
SRSF11	5.4347e-80	0.26412	0.965	0.939	1.30715e-75	PoCE	SRSF11
HIST1H1B	6.06605e-80	0.905288	0.373	0.2	1.45901e-75	PoCE	HIST1H1B
MBIP	7.81373e-80	0.269044	0.58	0.365	1.87936e-75	PoCE	MBIP
JARID2	1.25569e-79	0.297228	0.608	0.391	3.02018e-75	PoCE	JARID2
CHEK1	1.46123e-79	0.264234	0.376	0.197	3.51454e-75	PoCE	CHEK1
USP10	1.89054e-79	0.261974	0.514	0.307	4.54714e-75	PoCE	USP10
PTOV1	1.96997e-79	0.281357	0.847	0.708	4.73817e-75	PoCE	PTOV1
HDAC3	2.16989e-79	0.271349	0.563	0.352	5.21901e-75	PoCE	HDAC3
PHGDH	8.47452e-79	0.280399	0.804	0.609	2.03829e-74	PoCE	PHGDH
KCNQ1OT1	1.67963e-78	0.295128	0.909	0.788	4.03985e-74	PoCE	KCNQ1OT1
TMEM237	1.80852e-78	0.260949	0.475	0.277	4.34985e-74	PoCE	TMEM237
POLR2C	2.01561e-78	0.281908	0.73	0.53	4.84795e-74	PoCE	POLR2C
NUDT1	4.60211e-78	0.300969	0.626	0.419	1.1069e-73	PoCE	NUDT1
NOL11	1.06474e-77	0.253223	0.522	0.318	2.56092e-73	PoCE	NOL11
YWHAQ	1.26283e-77	0.250787	0.983	0.961	3.03736e-73	PoCE	YWHAQ
KIF18A	3.44015e-77	0.29575	0.303	0.146	8.27426e-73	PoCE	KIF18A
LSM4	4.72229e-77	0.286833	0.961	0.92	1.1358e-72	PoCE	LSM4
ILF3	6.80033e-77	0.283568	0.909	0.838	1.63561e-72	PoCE	ILF3
UBFD1	8.09455e-77	0.261102	0.548	0.341	1.9469e-72	PoCE	UBFD1
MCM4	1.0117e-76	0.30653	0.485	0.284	2.43335e-72	PoCE	MCM4
CDCA4	1.10787e-76	0.250005	0.384	0.204	2.66466e-72	PoCE	CDCA4
CCNB2	1.36779e-76	0.36898	0.51	0.301	3.28982e-72	PoCE	CCNB2
TMPO	1.59283e-76	0.350008	0.73	0.548	3.83107e-72	PoCE	TMPO
FANCL	1.6501e-76	0.264754	0.515	0.312	3.96883e-72	PoCE	FANCL
EHMT2	2.36727e-76	0.262979	0.618	0.403	5.69375e-72	PoCE	EHMT2
SNAI2	2.56157e-76	0.282888	0.656	0.429	6.1611e-72	PoCE	SNAI2
ZWINT	2.89391e-76	0.380251	0.489	0.295	6.96044e-72	PoCE	ZWINT
CAMK2D	3.03296e-76	0.255355	0.339	0.175	7.29489e-72	PoCE	CAMK2D
G3BP2	4.13234e-76	0.276457	0.868	0.751	9.9391e-72	PoCE	G3BP2
RBMX	4.96764e-76	0.280371	0.64	0.428	1.19482e-71	PoCE	RBMX
SMARCAD1	6.81842e-76	0.286577	0.684	0.485	1.63997e-71	PoCE	SMARCAD1
BRD8	7.6871e-76	0.261582	0.533	0.327	1.8489e-71	PoCE	BRD8
TADA3	9.36616e-76	0.284515	0.725	0.524	2.25275e-71	PoCE	TADA3
CNTLN	1.32854e-75	0.25439	0.492	0.292	3.1954e-71	PoCE	CNTLN
DBN1	1.67931e-75	0.273715	0.883	0.743	4.03908e-71	PoCE	DBN1
ATAD2	2.65581e-75	0.267115	0.4	0.217	6.38776e-71	PoCE	ATAD2
PLEKHO1	8.38768e-75	0.257618	0.727	0.51	2.01741e-70	PoCE	PLEKHO1
NUDT21	1.0676e-74	0.274592	0.662	0.462	2.56779e-70	PoCE	NUDT21
2021-03-05	1.06893e-74	0.263639	0.568	0.361	2.57098e-70	PoCE	2021-03-05
VMA21	1.35838e-74	0.255696	0.533	0.33	3.26718e-70	PoCE	VMA21
SPDL1	3.44166e-74	0.286372	0.412	0.231	8.27788e-70	PoCE	SPDL1
DLGAP5	1.00403e-73	0.535478	0.377	0.205	2.41489e-69	PoCE	DLGAP5
SIKE1	1.20693e-73	0.250885	0.576	0.365	2.90291e-69	PoCE	SIKE1
SNRPA1	2.0204e-73	0.305529	0.745	0.573	4.85946e-69	PoCE	SNRPA1
ASPM	2.56052e-73	0.453936	0.377	0.205	6.15856e-69	PoCE	ASPM
ITGB3BP	2.88847e-73	0.268212	0.493	0.295	6.94736e-69	PoCE	ITGB3BP
HNRNPH3	2.95639e-73	0.264411	0.959	0.923	7.11071e-69	PoCE	HNRNPH3
EBNA1BP2	5.05699e-73	0.284395	0.692	0.507	1.21631e-68	PoCE	EBNA1BP2
SAMD1	6.89398e-73	0.303885	0.636	0.437	1.65814e-68	PoCE	SAMD1
CMSS1	7.87584e-73	0.253585	0.594	0.382	1.8943e-68	PoCE	CMSS1
NRBP1	1.84937e-72	0.277916	0.766	0.597	4.44812e-68	PoCE	NRBP1
TRAPPC6A	3.95641e-72	0.262972	0.571	0.366	9.51595e-68	PoCE	TRAPPC6A
ADNP	4.66686e-72	0.263503	0.628	0.418	1.12247e-67	PoCE	ADNP
SRRM1	6.83251e-72	0.272868	0.933	0.883	1.64336e-67	PoCE	SRRM1
U2SURP	7.94173e-72	0.266158	0.908	0.839	1.91014e-67	PoCE	U2SURP
RARS	1.40961e-71	0.256568	0.622	0.417	3.3904e-67	PoCE	RARS
HDGFL2	2.73266e-71	0.271231	0.806	0.653	6.5726e-67	PoCE	HDGFL2
HAUS1	2.90391e-71	0.254506	0.597	0.388	6.98449e-67	PoCE	HAUS1
BAZ1A	3.4112e-71	0.25642	0.551	0.34	8.20461e-67	PoCE	BAZ1A
PPP2R5E	3.5179e-71	0.253668	0.654	0.441	8.46125e-67	PoCE	PPP2R5E
CETN2	3.73179e-71	0.283517	0.708	0.52	8.97569e-67	PoCE	CETN2
PRKRA	1.04862e-70	0.259536	0.627	0.423	2.52214e-66	PoCE	PRKRA
HSPH1	1.18367e-70	0.329276	0.644	0.461	2.84696e-66	PoCE	HSPH1
BUB1	1.24545e-70	0.36206	0.32	0.166	2.99556e-66	PoCE	BUB1
KIF15	2.88974e-70	0.259795	0.312	0.157	6.9504e-66	PoCE	KIF15
DDX52	4.50267e-70	0.26498	0.645	0.443	1.08298e-65	PoCE	DDX52
TRIM33	5.58096e-70	0.254442	0.563	0.36	1.34233e-65	PoCE	TRIM33
GMPS	7.42158e-70	0.282739	0.723	0.535	1.78504e-65	PoCE	GMPS
ECI1	8.20041e-70	0.285292	0.772	0.6	1.97236e-65	PoCE	ECI1
KIF23	1.44214e-69	0.320405	0.335	0.175	3.46864e-65	PoCE	KIF23
DMAC1	2.3823e-69	0.272145	0.87	0.761	5.72991e-65	PoCE	DMAC1
ZNF618	3.89877e-69	0.250329	0.62	0.414	9.37733e-65	PoCE	ZNF618
NUDC	3.15858e-68	0.285308	0.902	0.829	7.59701e-64	PoCE	NUDC
UBA2	3.45694e-68	0.285364	0.838	0.726	8.31462e-64	PoCE	UBA2
SNRPD3	5.10191e-68	0.26184	0.859	0.745	1.22711e-63	PoCE	SNRPD3
TP53BP1	7.23039e-68	0.266189	0.645	0.448	1.73905e-63	PoCE	TP53BP1
RBBP4	1.80632e-67	0.26114	0.674	0.477	4.34456e-63	PoCE	RBBP4
GABPB1-AS1	2.25791e-67	0.253242	0.497	0.305	5.43073e-63	PoCE	GABPB1-AS1
CHD3	5.19366e-67	0.252936	0.736	0.539	1.24918e-62	PoCE	CHD3
SF3A3	6.30233e-67	0.260836	0.779	0.603	1.51584e-62	PoCE	SF3A3
KIF11	7.69083e-67	0.342657	0.374	0.207	1.8498e-62	PoCE	KIF11
HIST1H2AH	8.65428e-67	0.286043	0.259	0.125	2.08153e-62	PoCE	HIST1H2AH
PSIP1	9.79507e-67	0.386363	0.873	0.811	2.35591e-62	PoCE	PSIP1
ALYREF	1.61143e-66	0.303019	0.811	0.691	3.87582e-62	PoCE	ALYREF
KTN1	1.63708e-66	0.280039	0.844	0.72	3.93751e-62	PoCE	KTN1
ACAT2	2.27502e-66	0.295855	0.7	0.514	5.47188e-62	PoCE	ACAT2
ECT2	2.77051e-66	0.313856	0.345	0.188	6.66363e-62	PoCE	ECT2
LIG1	4.05225e-66	0.267257	0.403	0.233	9.74647e-62	PoCE	LIG1
ITGAE	4.36879e-66	0.260577	0.711	0.529	1.05078e-61	PoCE	ITGAE
KPNA2	7.02519e-66	0.398169	0.801	0.667	1.6897e-61	PoCE	KPNA2
H2AFY	1.1608e-65	0.261597	0.923	0.875	2.79195e-61	PoCE	H2AFY
REXO2	1.69115e-65	0.288631	0.582	0.393	4.06756e-61	PoCE	REXO2
HNRNPH1	3.72289e-65	0.263525	0.96	0.908	8.9543e-61	PoCE	HNRNPH1
TTK	5.8008e-65	0.305224	0.295	0.15	1.39521e-60	PoCE	TTK
PHIP	6.01617e-65	0.276598	0.813	0.664	1.44701e-60	PoCE	PHIP
SUMO1	6.38059e-65	0.251128	0.889	0.807	1.53466e-60	PoCE	SUMO1
NUSAP1	6.91193e-64	0.491059	0.445	0.278	1.66246e-59	PoCE	NUSAP1
SNRPB	7.70114e-64	0.275745	0.917	0.865	1.85228e-59	PoCE	SNRPB
MSH6	2.76433e-63	0.311752	0.655	0.479	6.64878e-59	PoCE	MSH6
RIF1	3.09046e-63	0.267379	0.676	0.492	7.43317e-59	PoCE	RIF1
CDC20	4.44783e-63	0.409855	0.37	0.207	1.06979e-58	PoCE	CDC20
SSBP4	2.49174e-62	0.262533	0.892	0.829	5.99314e-58	PoCE	SSBP4
EIF1AX	4.80293e-62	0.267571	0.771	0.617	1.1552e-57	PoCE	EIF1AX
RERE	6.95849e-62	0.268586	0.727	0.553	1.67366e-57	PoCE	RERE
RAD51AP1	1.93403e-61	0.28813	0.366	0.208	4.65173e-57	PoCE	RAD51AP1
PPIC	3.86832e-61	0.253617	0.339	0.188	9.30408e-57	PoCE	PPIC
CENPE	7.68364e-61	0.376012	0.354	0.197	1.84807e-56	PoCE	CENPE
LSM14A	7.95183e-61	0.253494	0.844	0.726	1.91257e-56	PoCE	LSM14A
MCM6	1.35578e-60	0.275472	0.453	0.279	3.26093e-56	PoCE	MCM6
G2E3	2.52382e-60	0.255433	0.423	0.253	6.0703e-56	PoCE	G2E3
SRSF7	2.76001e-60	0.276876	0.962	0.938	6.63839e-56	PoCE	SRSF7
ZNF326	6.96475e-60	0.257417	0.764	0.601	1.67516e-55	PoCE	ZNF326
KIF20B	1.5771e-59	0.341577	0.455	0.284	3.79324e-55	PoCE	KIF20B
HIST2H2AC	2.81657e-59	0.387193	0.439	0.273	6.77442e-55	PoCE	HIST2H2AC
NUF2	3.85106e-59	0.28764	0.324	0.177	9.26257e-55	PoCE	NUF2
PHF14	4.30234e-59	0.256632	0.825	0.714	1.0348e-54	PoCE	PHF14
MKI67	5.44395e-58	0.329769	0.406	0.239	1.30938e-53	PoCE	MKI67
RPA3	2.21885e-57	0.276147	0.702	0.538	5.33677e-53	PoCE	RPA3
FBXO5	2.49956e-57	0.278666	0.422	0.258	6.01195e-53	PoCE	FBXO5
CKAP2	6.01743e-57	0.320261	0.559	0.386	1.44731e-52	PoCE	CKAP2
KIF4A	1.36841e-55	0.293466	0.307	0.169	3.29129e-51	PoCE	KIF4A
SRSF2	1.82429e-55	0.254699	0.957	0.931	4.38778e-51	PoCE	SRSF2
RRM1	1.01796e-54	0.317639	0.57	0.406	2.4484e-50	PoCE	RRM1
MIS18BP1	1.60293e-54	0.280628	0.469	0.301	3.85536e-50	PoCE	MIS18BP1
STIP1	1.81066e-53	0.257674	0.803	0.679	4.35501e-49	PoCE	STIP1
KIF2C	2.79879e-53	0.296908	0.313	0.176	6.73166e-49	PoCE	KIF2C
NCAPG	9.97162e-53	0.313926	0.339	0.197	2.39837e-48	PoCE	NCAPG
CEP290	1.35725e-52	0.252631	0.638	0.467	3.26446e-48	PoCE	CEP290
HMMR	1.39046e-52	0.327286	0.324	0.182	3.34434e-48	PoCE	HMMR
SYNE2	1.21779e-51	0.375427	0.677	0.543	2.92903e-47	PoCE	SYNE2
AURKB	4.75307e-51	0.252275	0.341	0.196	1.14321e-46	PoCE	AURKB
NDC80	5.48807e-51	0.33563	0.33	0.191	1.31999e-46	PoCE	NDC80
DTYMK	3.10072e-49	0.267094	0.735	0.607	7.45786e-45	PoCE	DTYMK
MCM3	3.22524e-49	0.297515	0.645	0.489	7.75734e-45	PoCE	MCM3
PTTG1	2.02455e-48	0.473946	0.574	0.426	4.86944e-44	PoCE	PTTG1
DEPDC1	3.7418e-48	0.273866	0.25	0.134	8.99979e-44	PoCE	DEPDC1
TACC3	1.35726e-47	0.267545	0.354	0.212	3.26448e-43	PoCE	TACC3
CENPF	2.0795e-47	0.758139	0.622	0.539	5.00161e-43	PoCE	CENPF
TUBA1B	1.18634e-46	0.447676	0.985	0.99	2.85338e-42	PoCE	TUBA1B
USP1	3.25459e-46	0.278507	0.57	0.421	7.82794e-42	PoCE	USP1
UBE2S	1.15303e-45	0.398075	0.731	0.629	2.77327e-41	PoCE	UBE2S
CCNB1	1.16509e-45	0.412935	0.441	0.294	2.80228e-41	PoCE	CCNB1
TPX2	1.80745e-45	0.495843	0.437	0.3	4.34727e-41	PoCE	TPX2
SMC4	3.79738e-45	0.358067	0.583	0.449	9.13346e-41	PoCE	SMC4
CDCA2	9.06602e-45	0.25382	0.255	0.14	2.18056e-40	PoCE	CDCA2
MAD2L1	7.5747e-43	0.313781	0.531	0.387	1.82187e-38	PoCE	MAD2L1
CCNA2	2.49754e-42	0.296594	0.332	0.202	6.00709e-38	PoCE	CCNA2
HMGB2	3.19329e-41	0.551751	0.807	0.749	7.68049e-37	PoCE	HMGB2
SMC2	4.56134e-41	0.255022	0.674	0.549	1.09709e-36	PoCE	SMC2
SGO2	7.42387e-35	0.258924	0.329	0.21	1.78559e-30	PoCE	SGO2
CDK1	5.25014e-33	0.34162	0.389	0.269	1.26276e-28	PoCE	CDK1
PLK1	3.32082e-32	0.259112	0.241	0.142	7.98723e-28	PoCE	PLK1
EZR	9.018e-32	0.312352	0.456	0.334	2.16901e-27	PoCE	EZR
HIST1H4C	2.30991e-31	0.63623	0.896	0.88	5.5558e-27	PoCE	HIST1H4C
HIST1H1C	2.08166e-30	0.352713	0.535	0.416	5.00681e-26	PoCE	HIST1H1C
WFDC2	1.06361e-29	0.413708	0.218	0.124	2.55821e-25	PoCE	WFDC2
H2AFX	3.30561e-25	0.383713	0.611	0.548	7.95066e-21	PoCE	H2AFX
TOP2A	9.8208e-24	0.505613	0.471	0.392	2.3621e-19	PoCE	TOP2A
UBE2C	4.0575e-23	0.371878	0.48	0.391	9.7591e-19	PoCE	UBE2C
IFI6	1.44487e-06	0.479435	0.237	0.197	0.0347519	PoCE	IFI6
SEPT111	0	1.57595	0.981	0.693	0	Mesenchymal	2021-09-11
IGDCC31	0	1.57091	0.961	0.497	0	Mesenchymal	IGDCC3
CRABP21	0	1.43587	0.946	0.614	0	Mesenchymal	CRABP2
PCOLCE1	0	1.42947	0.99	0.627	0	Mesenchymal	PCOLCE
HIST1H1A1	0	1.35448	0.583	0.304	0	Mesenchymal	HIST1H1A
HMGA11	0	1.32501	0.984	0.736	0	Mesenchymal	HMGA1
VCAN	0	1.29975	0.958	0.641	0	Mesenchymal	VCAN
SOX111	0	1.17549	0.947	0.553	0	Mesenchymal	SOX11
FAP	0	1.10562	0.63	0.071	0	Mesenchymal	FAP
EBF2	0	1.10341	0.593	0.029	0	Mesenchymal	EBF2
MDK1	0	1.03923	1	0.967	0	Mesenchymal	MDK
HOXA91	0	1.03789	0.64	0.146	0	Mesenchymal	HOXA9
HMGA21	0	1.02692	0.985	0.777	0	Mesenchymal	HMGA2
TMSB15A1	0	1.0245	0.921	0.578	0	Mesenchymal	TMSB15A
HOXD91	0	0.992107	0.583	0.118	0	Mesenchymal	HOXD9
TWIST1	0	0.990489	0.732	0.196	0	Mesenchymal	TWIST1
MYH101	0	0.957537	0.994	0.87	0	Mesenchymal	MYH10
CENPV1	0	0.937798	0.855	0.528	0	Mesenchymal	CENPV
SDC2	0	0.924331	0.847	0.418	0	Mesenchymal	SDC2
MEST1	0	0.913869	0.997	0.849	0	Mesenchymal	MEST
FZD21	0	0.9127	0.861	0.363	0	Mesenchymal	FZD2
PALLD1	0	0.903501	0.874	0.443	0	Mesenchymal	PALLD
FOXC2	0	0.895413	0.818	0.328	0	Mesenchymal	FOXC2
CLMP	0	0.881998	0.68	0.16	0	Mesenchymal	CLMP
VIM	0	0.870745	1	0.956	0	Mesenchymal	VIM
COL2A11	0	0.849415	0.785	0.373	0	Mesenchymal	COL2A1
PHGDH1	0	0.842491	0.894	0.576	0	Mesenchymal	PHGDH
PDGFRA	0	0.841775	0.817	0.323	0	Mesenchymal	PDGFRA
MEOX2	0	0.832454	0.429	0.033	0	Mesenchymal	MEOX2
HMGB31	0	0.824184	0.925	0.687	0	Mesenchymal	HMGB3
LMNB11	0	0.819541	0.775	0.453	0	Mesenchymal	LMNB1
FOXC11	0	0.807015	0.925	0.675	0	Mesenchymal	FOXC1
PRRX2	0	0.79177	0.562	0.107	0	Mesenchymal	PRRX2
MGAT4C1	0	0.785927	0.523	0.168	0	Mesenchymal	MGAT4C
DDR21	0	0.767018	0.73	0.242	0	Mesenchymal	DDR2
FRZB1	0	0.765257	0.566	0.163	0	Mesenchymal	FRZB
FHL3	0	0.763058	0.727	0.287	0	Mesenchymal	FHL3
CCNB21	0	0.762476	0.564	0.273	0	Mesenchymal	CCNB2
GMDS	0	0.761585	0.805	0.573	0	Mesenchymal	GMDS
DDAH21	0	0.758723	0.986	0.858	0	Mesenchymal	DDAH2
SNAI21	0	0.752309	0.761	0.391	0	Mesenchymal	SNAI2
MECOM	0	0.752308	0.547	0.085	0	Mesenchymal	MECOM
AMOT1	0	0.750077	0.671	0.236	0	Mesenchymal	AMOT
TWIST21	0	0.74999	0.682	0.23	0	Mesenchymal	TWIST2
EFEMP1	0	0.742393	0.662	0.184	0	Mesenchymal	EFEMP1
CNN21	0	0.738702	0.88	0.514	0	Mesenchymal	CNN2
CBX11	0	0.734198	0.977	0.817	0	Mesenchymal	CBX1
HMGB11	0	0.73108	1	0.99	0	Mesenchymal	HMGB1
CPED1	0	0.724558	0.576	0.156	0	Mesenchymal	CPED1
FSTL1	0	0.723548	0.931	0.691	0	Mesenchymal	FSTL1
HNRNPA11	0	0.716679	1	0.974	0	Mesenchymal	HNRNPA1
SHISA31	0	0.711927	0.628	0.173	0	Mesenchymal	SHISA3
CTHRC1	0	0.707423	0.545	0.152	0	Mesenchymal	CTHRC1
S100A11	0	0.702376	0.95	0.824	0	Mesenchymal	S100A11
KCNQ1OT11	0	0.700184	0.915	0.776	0	Mesenchymal	KCNQ1OT1
ZNF704	0	0.698629	0.72	0.308	0	Mesenchymal	ZNF704
PTX3	0	0.698629	0.538	0.13	0	Mesenchymal	PTX3
HNRNPA2B11	0	0.690995	0.999	0.972	0	Mesenchymal	HNRNPA2B1
GPC31	0	0.68875	0.991	0.854	0	Mesenchymal	GPC3
SCUBE1	0	0.687714	0.478	0.077	0	Mesenchymal	SCUBE1
NAP1L11	0	0.683533	1	0.993	0	Mesenchymal	NAP1L1
MEIS11	0	0.681178	0.87	0.527	0	Mesenchymal	MEIS1
NES	0	0.677885	0.879	0.514	0	Mesenchymal	NES
MARCKS	0	0.664707	1	0.982	0	Mesenchymal	MARCKS
MOXD1	0	0.660168	0.566	0.12	0	Mesenchymal	MOXD1
BMPR1B	0	0.6551	0.441	0.09	0	Mesenchymal	BMPR1B
STMN11	0	0.648375	0.944	0.757	0	Mesenchymal	STMN1
SOX9	0	0.644319	0.451	0.109	0	Mesenchymal	SOX9
HNRNPAB1	0	0.643529	0.962	0.858	0	Mesenchymal	HNRNPAB
CYR611	0	0.638265	0.806	0.411	0	Mesenchymal	CYR61
MARCKSL11	0	0.638058	1	0.974	0	Mesenchymal	MARCKSL1
DNER	0	0.634589	0.35	0.037	0	Mesenchymal	DNER
H2AFZ1	0	0.631493	0.998	0.978	0	Mesenchymal	H2AFZ
TSPAN61	0	0.630549	0.878	0.569	0	Mesenchymal	TSPAN6
TPM2	0	0.629996	0.986	0.887	0	Mesenchymal	TPM2
TGFBI	0	0.629843	0.59	0.174	0	Mesenchymal	TGFBI
KIF111	0	0.623833	0.434	0.182	0	Mesenchymal	KIF11
TEAD21	0	0.619408	0.818	0.454	0	Mesenchymal	TEAD2
SMARCA51	0	0.618059	0.979	0.916	0	Mesenchymal	SMARCA5
NASP1	0	0.617497	0.962	0.861	0	Mesenchymal	NASP
RAB341	0	0.617219	0.957	0.781	0	Mesenchymal	RAB34
RANBP11	0	0.604889	0.993	0.962	0	Mesenchymal	RANBP1
HNRNPR1	0	0.600328	0.965	0.845	0	Mesenchymal	HNRNPR
BMP51	0	0.598987	0.531	0.184	0	Mesenchymal	BMP5
ENAH1	0	0.598116	0.94	0.735	0	Mesenchymal	ENAH
LIMCH1	0	0.592325	0.52	0.233	0	Mesenchymal	LIMCH1
SMC21	0	0.590738	0.775	0.521	0	Mesenchymal	SMC2
EZH21	0	0.588686	0.668	0.3	0	Mesenchymal	EZH2
IGF2BP11	0	0.588352	0.868	0.61	0	Mesenchymal	IGF2BP1
ANP32E1	0	0.586856	0.812	0.577	0	Mesenchymal	ANP32E
BASP11	0	0.586015	0.967	0.811	0	Mesenchymal	BASP1
HAS2	0	0.577113	0.313	0.079	0	Mesenchymal	HAS2
COLEC12	0	0.572502	0.53	0.136	0	Mesenchymal	COLEC12
TOP2B1	0	0.57159	0.9	0.709	0	Mesenchymal	TOP2B
CSRP21	0	0.571199	0.788	0.5	0	Mesenchymal	CSRP2
CBX51	0	0.57042	0.967	0.891	0	Mesenchymal	CBX5
MEX3A1	0	0.564823	0.853	0.575	0	Mesenchymal	MEX3A
FBN2	0	0.564554	0.658	0.26	0	Mesenchymal	FBN2
KHDRBS11	0	0.562001	0.89	0.679	0	Mesenchymal	KHDRBS1
FUS1	0	0.561628	0.987	0.932	0	Mesenchymal	FUS
H2AFY21	0	0.56128	0.899	0.666	0	Mesenchymal	H2AFY2
PRKDC1	0	0.559133	0.97	0.905	0	Mesenchymal	PRKDC
ACTG1	0	0.557593	1	0.996	0	Mesenchymal	ACTG1
PAFAH1B31	0	0.556521	0.969	0.835	0	Mesenchymal	PAFAH1B3
USP46	0	0.556132	0.646	0.279	0	Mesenchymal	USP46
PRTG1	0	0.556089	0.579	0.194	0	Mesenchymal	PRTG
PHF61	0	0.556085	0.842	0.581	0	Mesenchymal	PHF6
FOXD2	0	0.555516	0.493	0.139	0	Mesenchymal	FOXD2
FST1	0	0.552738	0.368	0.098	0	Mesenchymal	FST
DPYSL41	0	0.551185	0.611	0.237	0	Mesenchymal	DPYSL4
SMARCC11	0	0.55085	0.965	0.874	0	Mesenchymal	SMARCC1
FAM217B1	0	0.550392	0.669	0.314	0	Mesenchymal	FAM217B
HOXA3	0	0.548802	0.611	0.255	0	Mesenchymal	HOXA3
HMGN11	0	0.547171	1	0.992	0	Mesenchymal	HMGN1
RCN21	0	0.545	0.99	0.902	0	Mesenchymal	RCN2
HNRNPU1	0	0.542668	0.995	0.957	0	Mesenchymal	HNRNPU
TMEM971	0	0.5413	0.731	0.424	0	Mesenchymal	TMEM97
ORC61	0	0.536403	0.525	0.253	0	Mesenchymal	ORC6
TUBB1	0	0.535563	1	0.996	0	Mesenchymal	TUBB
TET11	0	0.535219	0.74	0.411	0	Mesenchymal	TET1
SFPQ1	0	0.531907	0.98	0.927	0	Mesenchymal	SFPQ
SNAI1	0	0.530299	0.454	0.148	0	Mesenchymal	SNAI1
ILF21	0	0.528928	0.995	0.968	0	Mesenchymal	ILF2
SOX5	0	0.528758	0.449	0.103	0	Mesenchymal	SOX5
SCD1	0	0.526899	0.631	0.273	0	Mesenchymal	SCD
KDM1A1	0	0.525954	0.91	0.734	0	Mesenchymal	KDM1A
PDLIM41	0	0.522368	0.59	0.248	0	Mesenchymal	PDLIM4
MDFI	0	0.519502	0.908	0.615	0	Mesenchymal	MDFI
QSER11	0	0.518573	0.645	0.288	0	Mesenchymal	QSER1
HNRNPD1	0	0.517404	0.989	0.954	0	Mesenchymal	HNRNPD
WT11	0	0.516618	0.465	0.118	0	Mesenchymal	WT1
EBF3	0	0.516553	0.388	0.051	0	Mesenchymal	EBF3
XPO11	0	0.515205	0.896	0.74	0	Mesenchymal	XPO1
ANP32A1	0	0.512475	0.974	0.884	0	Mesenchymal	ANP32A
SAE11	0	0.509981	0.809	0.543	0	Mesenchymal	SAE1
ZNF7381	0	0.509322	0.648	0.305	0	Mesenchymal	ZNF738
GLI3	0	0.508486	0.566	0.223	0	Mesenchymal	GLI3
DSP1	0	0.507518	0.747	0.404	0	Mesenchymal	DSP
HNRNPM1	0	0.507045	0.992	0.959	0	Mesenchymal	HNRNPM
DZIP11	0	0.506183	0.608	0.256	0	Mesenchymal	DZIP1
CXXC4	0	0.502247	0.476	0.148	0	Mesenchymal	CXXC4
SET1	0	0.499957	0.998	0.987	0	Mesenchymal	SET
CTTNBP2	0	0.499819	0.518	0.191	0	Mesenchymal	CTTNBP2
FOXP2	0	0.496398	0.474	0.19	0	Mesenchymal	FOXP2
IGF2BP31	0	0.495459	0.815	0.597	0	Mesenchymal	IGF2BP3
PTMS1	0	0.494834	0.999	0.949	0	Mesenchymal	PTMS
HMGCS1	0	0.489776	0.587	0.292	0	Mesenchymal	HMGCS1
NR2F21	0	0.489114	0.953	0.831	0	Mesenchymal	NR2F2
IGF2-AS1	0	0.488133	0.522	0.197	0	Mesenchymal	IGF2-AS
CCND21	0	0.487094	0.971	0.884	0	Mesenchymal	CCND2
AFF31	0	0.487092	0.544	0.204	0	Mesenchymal	AFF3
RAN1	0	0.486803	1	0.997	0	Mesenchymal	RAN
XRCC51	0	0.485631	0.997	0.979	0	Mesenchymal	XRCC5
CHD71	0	0.483424	0.648	0.284	0	Mesenchymal	CHD7
SEMA3A1	0	0.482932	0.388	0.098	0	Mesenchymal	SEMA3A
YAP11	0	0.482526	0.652	0.299	0	Mesenchymal	YAP1
RBMS1	0	0.480081	0.903	0.749	0	Mesenchymal	RBMS1
FOXP4	0	0.477699	0.552	0.214	0	Mesenchymal	FOXP4
SETBP1	0	0.476625	0.516	0.186	0	Mesenchymal	SETBP1
KIF151	0	0.476615	0.377	0.133	0	Mesenchymal	KIF15
HNRNPDL1	0	0.474635	1	0.984	0	Mesenchymal	HNRNPDL
SRSF31	0	0.474509	1	0.99	0	Mesenchymal	SRSF3
COL26A11	0	0.474101	0.473	0.133	0	Mesenchymal	COL26A1
PTMA	0	0.468914	1	0.998	0	Mesenchymal	PTMA
CD241	0	0.467437	0.744	0.387	0	Mesenchymal	CD24
N4BP21	0	0.466466	0.723	0.439	0	Mesenchymal	N4BP2
ILF31	0	0.465494	0.938	0.827	0	Mesenchymal	ILF3
FUBP11	0	0.464348	0.823	0.584	0	Mesenchymal	FUBP1
MYCN1	0	0.463042	0.466	0.187	0	Mesenchymal	MYCN
HDAC21	0	0.462974	0.958	0.874	0	Mesenchymal	HDAC2
LIN28B1	0	0.461741	0.51	0.193	0	Mesenchymal	LIN28B
NPM11	0	0.459277	1	0.997	0	Mesenchymal	NPM1
SLC4A71	0	0.459169	0.532	0.215	0	Mesenchymal	SLC4A7
DRAXIN1	0	0.458597	0.351	0.07	0	Mesenchymal	DRAXIN
SMARCA41	0	0.456991	0.811	0.563	0	Mesenchymal	SMARCA4
EDNRA	0	0.456059	0.48	0.163	0	Mesenchymal	EDNRA
FZD71	0	0.455567	0.538	0.214	0	Mesenchymal	FZD7
NCL	0	0.454665	1	0.998	0	Mesenchymal	NCL
CDK41	0	0.453715	0.963	0.886	0	Mesenchymal	CDK4
LRIG3	0	0.453643	0.478	0.173	0	Mesenchymal	LRIG3
MDFIC	0	0.45305	0.537	0.252	0	Mesenchymal	MDFIC
LRRN11	0	0.4525	0.412	0.128	0	Mesenchymal	LRRN1
NDST31	0	0.449194	0.359	0.094	0	Mesenchymal	NDST3
ZC2HC1A	0	0.447877	0.649	0.341	0	Mesenchymal	ZC2HC1A
ANGPT11	0	0.444894	0.463	0.145	0	Mesenchymal	ANGPT1
SPSB41	0	0.443992	0.47	0.153	0	Mesenchymal	SPSB4
DNM3OS	0	0.441637	0.501	0.194	0	Mesenchymal	DNM3OS
WFIKKN11	0	0.437711	0.494	0.155	0	Mesenchymal	WFIKKN1
AFF2	0	0.433454	0.389	0.1	0	Mesenchymal	AFF2
TENM31	0	0.432259	0.495	0.186	0	Mesenchymal	TENM3
LDHB	0	0.428967	1	0.996	0	Mesenchymal	LDHB
PLEKHO11	0	0.428241	0.772	0.483	0	Mesenchymal	PLEKHO1
CCDC801	0	0.427268	0.542	0.234	0	Mesenchymal	CCDC80
LRP1	0	0.426878	0.604	0.291	0	Mesenchymal	LRP1
HNRNPA31	0	0.425127	0.991	0.963	0	Mesenchymal	HNRNPA3
MCM21	0	0.424655	0.522	0.239	0	Mesenchymal	MCM2
HNRNPA0	0	0.42237	0.995	0.969	0	Mesenchymal	HNRNPA0
SLC1A2	0	0.418092	0.285	0.018	0	Mesenchymal	SLC1A2
RASL11B	0	0.415611	0.427	0.143	0	Mesenchymal	RASL11B
NDNF	0	0.413212	0.308	0.08	0	Mesenchymal	NDNF
HNRNPC1	0	0.412731	0.98	0.934	0	Mesenchymal	HNRNPC
EEF1B21	0	0.408696	1	0.999	0	Mesenchymal	EEF1B2
GSTP11	0	0.408494	1	0.998	0	Mesenchymal	GSTP1
REC81	0	0.407403	0.515	0.209	0	Mesenchymal	REC8
NONO1	0	0.406673	0.963	0.892	0	Mesenchymal	NONO
STK39	0	0.40505	0.449	0.17	0	Mesenchymal	STK39
CTGF	0	0.402654	0.731	0.373	0	Mesenchymal	CTGF
WASF11	0	0.400482	0.571	0.272	0	Mesenchymal	WASF1
TCF12	0	0.400365	0.505	0.217	0	Mesenchymal	TCF12
ERH1	0	0.399763	0.997	0.988	0	Mesenchymal	ERH
C1orf1981	0	0.397512	0.505	0.213	0	Mesenchymal	C1orf198
LMO4	0	0.397012	0.857	0.581	0	Mesenchymal	LMO4
B3GLCT	0	0.393848	0.376	0.121	0	Mesenchymal	B3GLCT
HSP90AB1	0	0.393808	1	0.999	0	Mesenchymal	HSP90AB1
FRAS1	0	0.393189	0.411	0.139	0	Mesenchymal	FRAS1
SHROOM31	0	0.390829	0.388	0.116	0	Mesenchymal	SHROOM3
MAP2K6	0	0.388791	0.503	0.218	0	Mesenchymal	MAP2K6
PLEKHA81	0	0.386897	0.428	0.153	0	Mesenchymal	PLEKHA8
CEP781	0	0.386763	0.458	0.199	0	Mesenchymal	CEP78
EPB41	0	0.383361	0.691	0.366	0	Mesenchymal	EPB41
ATP5MC21	0	0.378636	1	0.995	0	Mesenchymal	ATP5MC2
PYGO11	0	0.378342	0.399	0.137	0	Mesenchymal	PYGO1
GPC21	0	0.376937	0.463	0.187	0	Mesenchymal	GPC2
PCDH18	0	0.371759	0.516	0.205	0	Mesenchymal	PCDH18
SHISA2	0	0.371407	0.318	0.081	0	Mesenchymal	SHISA2
IL13RA1	0	0.36466	0.433	0.172	0	Mesenchymal	IL13RA1
PAX1	0	0.362505	0.125	0.007	0	Mesenchymal	PAX1
BOC	0	0.357499	0.417	0.151	0	Mesenchymal	BOC
SCML2	0	0.355309	0.382	0.135	0	Mesenchymal	SCML2
HNRNPK1	0	0.348547	1	0.997	0	Mesenchymal	HNRNPK
YWHAE1	0	0.347614	1	0.998	0	Mesenchymal	YWHAE
ZNF7301	0	0.340531	0.357	0.125	0	Mesenchymal	ZNF730
BRIP11	0	0.332038	0.308	0.097	0	Mesenchymal	BRIP1
CDH24	0	0.325203	0.304	0.087	0	Mesenchymal	CDH24
SIX1	0	0.321005	0.24	0.035	0	Mesenchymal	SIX1
PDE10A1	0	0.319959	0.316	0.093	0	Mesenchymal	PDE10A
RNF175	0	0.301186	0.28	0.071	0	Mesenchymal	RNF175
FAM110B	0	0.285805	0.262	0.07	0	Mesenchymal	FAM110B
SALL4	0	0.285781	0.238	0.052	0	Mesenchymal	SALL4
ALX11	0	0.276894	0.185	0.035	0	Mesenchymal	ALX1
TRIM71	0	0.264472	0.261	0.072	0	Mesenchymal	TRIM71
DBF41	1.99985e-306	0.452275	0.51	0.241	4.81004e-302	Mesenchymal	DBF4
CENPU1	2.21816e-306	0.512372	0.514	0.24	5.33512e-302	Mesenchymal	CENPU
COL25A1	3.4178e-306	0.330944	0.311	0.102	8.2205e-302	Mesenchymal	COL25A1
NUDT111	1.02064e-305	0.307337	0.354	0.129	2.45483e-301	Mesenchymal	NUDT11
SYNE21	1.2587e-305	0.628879	0.752	0.518	3.02743e-301	Mesenchymal	SYNE2
WDHD11	1.57788e-303	0.344287	0.409	0.164	3.79511e-299	Mesenchymal	WDHD1
NMU	2.86207e-303	0.263818	0.23	0.06	6.88384e-299	Mesenchymal	NMU
CALD1	8.4284e-303	0.349357	0.926	0.731	2.0272e-298	Mesenchymal	CALD1
ASPM1	1.0894e-301	0.784633	0.425	0.182	2.62022e-297	Mesenchymal	ASPM
FRMD4A	1.11611e-300	0.39211	0.527	0.249	2.68446e-296	Mesenchymal	FRMD4A
GLT8D2	2.69912e-300	0.304928	0.388	0.148	6.49193e-296	Mesenchymal	GLT8D2
GINS21	1.19822e-299	0.469082	0.556	0.268	2.88195e-295	Mesenchymal	GINS2
BCAT11	1.20452e-299	0.398933	0.616	0.317	2.89712e-295	Mesenchymal	BCAT1
PLPPR31	1.35389e-299	0.38682	0.641	0.325	3.25637e-295	Mesenchymal	PLPPR3
SMARCB11	4.41179e-299	0.401694	0.935	0.841	1.06112e-294	Mesenchymal	SMARCB1
DYNC2H11	5.10328e-299	0.361923	0.439	0.188	1.22744e-294	Mesenchymal	DYNC2H1
CRISPLD1	7.41842e-299	0.339912	0.45	0.192	1.78428e-294	Mesenchymal	CRISPLD1
OAF	1.402e-297	0.439543	0.59	0.306	3.37208e-293	Mesenchymal	OAF
EVA1B	1.53859e-296	0.431831	0.927	0.785	3.70063e-292	Mesenchymal	EVA1B
SEMA3D	2.68566e-296	0.256299	0.245	0.067	6.45956e-292	Mesenchymal	SEMA3D
PYCR11	1.03059e-294	0.374489	0.577	0.289	2.47877e-290	Mesenchymal	PYCR1
CKAP21	4.86944e-294	0.651091	0.625	0.359	1.1712e-289	Mesenchymal	CKAP2
NUCKS11	1.27395e-293	0.466262	0.997	0.989	3.0641e-289	Mesenchymal	NUCKS1
SMC31	2.00722e-293	0.437664	0.939	0.851	4.82776e-289	Mesenchymal	SMC3
GAPDH1	2.03093e-293	0.301856	1	1	4.88479e-289	Mesenchymal	GAPDH
CBX3	2.80023e-293	0.393153	0.968	0.903	6.73512e-289	Mesenchymal	CBX3
HIST1H2AM1	3.32156e-292	0.49006	0.326	0.117	7.98901e-288	Mesenchymal	HIST1H2AM
BRCA21	1.67869e-290	0.469985	0.423	0.181	4.03759e-286	Mesenchymal	BRCA2
NAE11	3.93358e-289	0.438158	0.766	0.521	9.46105e-285	Mesenchymal	NAE1
PKM1	1.98396e-288	0.413879	0.971	0.924	4.77183e-284	Mesenchymal	PKM
KLHL7	4.49656e-288	0.373498	0.508	0.244	1.08151e-283	Mesenchymal	KLHL7
ARHGAP421	5.55253e-288	0.364444	0.445	0.195	1.33549e-283	Mesenchymal	ARHGAP42
IL11RA	8.67708e-288	0.477398	0.69	0.415	2.08701e-283	Mesenchymal	IL11RA
RAI141	1.06912e-287	0.400278	0.636	0.344	2.57145e-283	Mesenchymal	RAI14
KIF20B1	1.17176e-286	0.631252	0.514	0.259	2.81833e-282	Mesenchymal	KIF20B
ACVR2B1	3.07776e-286	0.393352	0.626	0.336	7.40264e-282	Mesenchymal	ACVR2B
PDE7A	3.84492e-286	0.311539	0.36	0.138	9.24781e-282	Mesenchymal	PDE7A
MEIS21	1.11619e-285	0.451482	0.85	0.625	2.68465e-281	Mesenchymal	MEIS2
SF3B1	2.25109e-285	0.378628	0.979	0.936	5.41433e-281	Mesenchymal	SF3B1
EML4	4.67084e-285	0.43233	0.727	0.459	1.12343e-280	Mesenchymal	EML4
CCT21	4.85006e-285	0.377423	0.981	0.934	1.16654e-280	Mesenchymal	CCT2
HNRNPH31	9.24952e-285	0.393294	0.972	0.918	2.22469e-280	Mesenchymal	HNRNPH3
SLC38A11	7.88135e-283	0.35834	0.462	0.201	1.89562e-278	Mesenchymal	SLC38A1
DCBLD21	2.64732e-282	0.361929	0.549	0.273	6.36734e-278	Mesenchymal	DCBLD2
CENPN1	3.77119e-281	0.405307	0.479	0.224	9.07046e-277	Mesenchymal	CENPN
PTGIS	1.27508e-280	0.301826	0.39	0.155	3.06682e-276	Mesenchymal	PTGIS
SSBP21	6.61092e-280	0.384312	0.649	0.359	1.59006e-275	Mesenchymal	SSBP2
FBLN11	6.95826e-280	0.361148	0.561	0.28	1.6736e-275	Mesenchymal	FBLN1
ZNF431	8.5555e-280	0.363757	0.517	0.252	2.05777e-275	Mesenchymal	ZNF43
DNA2	1.09898e-279	0.288795	0.309	0.107	2.64326e-275	Mesenchymal	DNA2
HACD3	1.41891e-279	0.409332	0.951	0.871	3.41275e-275	Mesenchymal	HACD3
DACT1	3.63791e-279	0.327977	0.373	0.147	8.74991e-275	Mesenchymal	DACT1
EBF1	1.74589e-277	0.372166	0.482	0.221	4.19922e-273	Mesenchymal	EBF1
MXRA8	7.81425e-277	0.390505	0.706	0.423	1.87948e-272	Mesenchymal	MXRA8
NFYB1	1.10224e-276	0.411763	0.65	0.38	2.6511e-272	Mesenchymal	NFYB
2021-09-06	1.21776e-276	0.374281	0.573	0.295	2.92896e-272	Mesenchymal	2021-09-06
TES	3.51172e-276	0.330374	0.433	0.188	8.44639e-272	Mesenchymal	TES
CCNB1IP1	8.14291e-276	0.458106	0.812	0.615	1.95853e-271	Mesenchymal	CCNB1IP1
ATAD51	2.34849e-275	0.42809	0.477	0.226	5.64859e-271	Mesenchymal	ATAD5
EFNA5	2.59544e-275	0.365227	0.465	0.21	6.24256e-271	Mesenchymal	EFNA5
FDFT1	1.25151e-274	0.446416	0.782	0.542	3.01013e-270	Mesenchymal	FDFT1
IER5L	2.62936e-274	0.402409	0.716	0.433	6.32413e-270	Mesenchymal	IER5L
GPR161	7.95387e-274	0.331273	0.446	0.199	1.91306e-269	Mesenchymal	GPR161
DIXDC11	1.15491e-273	0.364883	0.506	0.245	2.77779e-269	Mesenchymal	DIXDC1
SLC16A11	1.46169e-273	0.358256	0.625	0.349	3.51565e-269	Mesenchymal	SLC16A1
ACAT21	5.73273e-273	0.480409	0.736	0.491	1.37884e-268	Mesenchymal	ACAT2
MND11	3.73991e-272	0.3612	0.484	0.225	8.99523e-268	Mesenchymal	MND1
TMPO1	6.56697e-272	0.468407	0.763	0.526	1.57949e-267	Mesenchymal	TMPO
RBMX1	1.75318e-271	0.39516	0.676	0.403	4.21676e-267	Mesenchymal	RBMX
HELLS1	7.75068e-271	0.501544	0.628	0.364	1.86419e-266	Mesenchymal	HELLS
CENPE1	1.83907e-270	0.798199	0.399	0.175	4.42333e-266	Mesenchymal	CENPE
TUT41	2.97164e-270	0.393694	0.626	0.351	7.14739e-266	Mesenchymal	TUT4
DHX91	3.61192e-269	0.405045	0.909	0.784	8.68738e-265	Mesenchymal	DHX9
ARHGAP20	1.79499e-268	0.310861	0.299	0.105	4.31731e-264	Mesenchymal	ARHGAP20
MCM71	1.83542e-268	0.502681	0.745	0.498	4.41456e-264	Mesenchymal	MCM7
PARP1	1.86471e-268	0.410967	0.945	0.864	4.48501e-264	Mesenchymal	PARP1
ZC3H131	5.70762e-268	0.402184	0.94	0.861	1.3728e-263	Mesenchymal	ZC3H13
PTH1R	1.02577e-267	0.323811	0.471	0.212	2.46719e-263	Mesenchymal	PTH1R
NR2F11	1.31132e-267	0.378243	0.963	0.821	3.15399e-263	Mesenchymal	NR2F1
PHYHIPL	3.14059e-267	0.329255	0.287	0.098	7.55374e-263	Mesenchymal	PHYHIPL
CDCA21	3.48451e-267	0.476662	0.319	0.119	8.38095e-263	Mesenchymal	CDCA2
HOXC4	2.37996e-266	0.327688	0.452	0.204	5.72429e-262	Mesenchymal	HOXC4
SOX121	3.02208e-265	0.381983	0.639	0.362	7.26871e-261	Mesenchymal	SOX12
DLGAP51	7.48202e-265	0.826821	0.409	0.184	1.79958e-260	Mesenchymal	DLGAP5
HIST1H1B1	7.87243e-265	1.20041	0.403	0.18	1.89348e-260	Mesenchymal	HIST1H1B
CDC42EP5	1.08464e-264	0.344755	0.776	0.477	2.60877e-260	Mesenchymal	CDC42EP5
PPIP5K2	1.39222e-264	0.371287	0.57	0.303	3.34857e-260	Mesenchymal	PPIP5K2
CDC201	2.131e-264	0.703011	0.417	0.184	5.12548e-260	Mesenchymal	CDC20
EIF5	3.22918e-264	0.353349	0.968	0.9	7.76682e-260	Mesenchymal	EIF5
SH3BGRL3	5.79181e-264	0.341368	0.967	0.869	1.39305e-259	Mesenchymal	SH3BGRL3
PAM	5.13929e-263	0.337304	0.469	0.218	1.2361e-258	Mesenchymal	PAM
KIF2C1	9.55999e-263	0.513295	0.37	0.154	2.29937e-258	Mesenchymal	KIF2C
RCOR21	2.74666e-262	0.313741	0.399	0.169	6.60627e-258	Mesenchymal	RCOR2
FAT11	9.95365e-262	0.303332	0.408	0.173	2.39405e-257	Mesenchymal	FAT1
EFHD1	1.39155e-261	0.251553	0.237	0.071	3.34696e-257	Mesenchymal	EFHD1
ZNF2601	3.19836e-261	0.338519	0.463	0.219	7.69269e-257	Mesenchymal	ZNF260
TSPAN12	4.07336e-261	0.305314	0.358	0.142	9.79726e-257	Mesenchymal	TSPAN12
LPAR11	3.71371e-260	0.280018	0.359	0.141	8.93222e-256	Mesenchymal	LPAR1
HIPK2	3.00867e-257	0.381348	0.73	0.458	7.23645e-253	Mesenchymal	HIPK2
CENPJ	4.05656e-257	0.350009	0.429	0.196	9.75683e-253	Mesenchymal	CENPJ
DOCK11	4.08069e-257	0.359437	0.552	0.284	9.81487e-253	Mesenchymal	DOCK1
SMARCE11	1.73872e-256	0.359795	0.604	0.332	4.18196e-252	Mesenchymal	SMARCE1
PTPN131	2.35494e-256	0.323011	0.507	0.243	5.66411e-252	Mesenchymal	PTPN13
H1FX	1.00805e-255	0.43249	0.993	0.968	2.42457e-251	Mesenchymal	H1FX
DEPDC1B1	3.97745e-255	0.316758	0.307	0.112	9.56656e-251	Mesenchymal	DEPDC1B
PDGFC1	4.7486e-255	0.28166	0.32	0.119	1.14213e-250	Mesenchymal	PDGFC
PTBP21	6.4932e-255	0.338998	0.529	0.267	1.56175e-250	Mesenchymal	PTBP2
HOXB3	9.13433e-255	0.286698	0.346	0.136	2.19699e-250	Mesenchymal	HOXB3
AC007938.3	1.08473e-254	0.253934	0.256	0.083	2.60898e-250	Mesenchymal	AC007938.3
FAM161A1	1.78444e-254	0.359353	0.51	0.257	4.29194e-250	Mesenchymal	FAM161A
TTK1	1.85748e-254	0.48331	0.331	0.131	4.4676e-250	Mesenchymal	TTK
NUDT9	3.35185e-254	0.40113	0.549	0.3	8.06188e-250	Mesenchymal	NUDT9
XRN21	4.04971e-254	0.380997	0.942	0.851	9.74037e-250	Mesenchymal	XRN2
SEPHS1	5.30574e-254	0.397306	0.741	0.495	1.27614e-249	Mesenchymal	SEPHS1
TRIL	6.22158e-254	0.311054	0.404	0.175	1.49641e-249	Mesenchymal	TRIL
SLC39A61	3.59205e-253	0.36714	0.633	0.359	8.6396e-249	Mesenchymal	SLC39A6
MPP61	6.30851e-253	0.289216	0.382	0.161	1.51732e-248	Mesenchymal	MPP6
S1PR3	1.34884e-252	0.294491	0.351	0.14	3.24422e-248	Mesenchymal	S1PR3
KIF221	2.02163e-252	0.463937	0.54	0.289	4.86242e-248	Mesenchymal	KIF22
RCAN1	2.18386e-251	0.265468	0.274	0.094	5.25262e-247	Mesenchymal	RCAN1
CEP70	4.66851e-251	0.341835	0.4	0.176	1.12287e-246	Mesenchymal	CEP70
ZNF521	5.08304e-251	0.331306	0.545	0.277	1.22257e-246	Mesenchymal	ZNF521
GNG5	1.88608e-250	0.303631	0.998	0.988	4.53639e-246	Mesenchymal	GNG5
SNRPF1	6.41101e-250	0.347608	0.978	0.926	1.54198e-245	Mesenchymal	SNRPF
ELOVL6	4.19508e-249	0.327254	0.478	0.231	1.009e-244	Mesenchymal	ELOVL6
MIS18A	5.25861e-249	0.38455	0.583	0.327	1.2648e-244	Mesenchymal	MIS18A
DACT3	3.27545e-248	0.312006	0.441	0.203	7.87811e-244	Mesenchymal	DACT3
AURKB1	9.23724e-248	0.476666	0.395	0.174	2.22174e-243	Mesenchymal	AURKB
NR2F2-AS1	1.07069e-247	0.258948	0.274	0.095	2.57521e-243	Mesenchymal	NR2F2-AS1
BLM	5.37839e-247	0.325527	0.327	0.128	1.29361e-242	Mesenchymal	BLM
ZNF8271	9.29336e-247	0.353005	0.523	0.271	2.23524e-242	Mesenchymal	ZNF827
CDC25C	5.20227e-246	0.298196	0.245	0.079	1.25125e-241	Mesenchymal	CDC25C
HOXA7	2.30386e-245	0.509916	0.68	0.443	5.54125e-241	Mesenchymal	HOXA7
ZBTB1	6.0777e-245	0.33782	0.485	0.24	1.46181e-240	Mesenchymal	ZBTB1
SERPINF1	1.92739e-244	0.297292	0.466	0.217	4.63576e-240	Mesenchymal	SERPINF1
NCAPG1	1.2535e-243	0.477371	0.394	0.175	3.01492e-239	Mesenchymal	NCAPG
QPRT1	1.49126e-243	0.401611	0.892	0.729	3.58679e-239	Mesenchymal	QPRT
PIMREG	3.74646e-242	0.408844	0.329	0.13	9.01098e-238	Mesenchymal	PIMREG
NET1	9.72091e-242	0.325026	0.486	0.239	2.33807e-237	Mesenchymal	NET1
ZNF462	6.40278e-241	0.38515	0.658	0.397	1.54e-236	Mesenchymal	ZNF462
LOXL2	9.21392e-240	0.293718	0.467	0.22	2.21613e-235	Mesenchymal	LOXL2
APEX1	1.00899e-239	0.3658	0.967	0.924	2.42683e-235	Mesenchymal	APEX1
KIFC1	6.80902e-239	0.427043	0.343	0.142	1.63771e-234	Mesenchymal	KIFC1
ADNP1	1.88515e-237	0.372054	0.651	0.395	4.53417e-233	Mesenchymal	ADNP
MSI11	2.51896e-237	0.279632	0.365	0.154	6.0586e-233	Mesenchymal	MSI1
PTGR11	3.48266e-237	0.321664	0.537	0.281	8.37649e-233	Mesenchymal	PTGR1
KLF12	1.38171e-235	0.310494	0.422	0.197	3.32328e-231	Mesenchymal	KLF12
CLIC4	2.19922e-235	0.288212	0.426	0.195	5.28956e-231	Mesenchymal	CLIC4
HIST1H1E1	2.34338e-235	0.857744	0.539	0.311	5.6363e-231	Mesenchymal	HIST1H1E
MYO1B	9.04978e-235	0.327135	0.527	0.273	2.17665e-230	Mesenchymal	MYO1B
CENPF1	4.12813e-234	1.32691	0.668	0.524	9.92898e-230	Mesenchymal	CENPF
MKI671	8.00778e-234	0.613952	0.447	0.217	1.92603e-229	Mesenchymal	MKI67
MAD2L21	7.15813e-233	0.374605	0.696	0.443	1.72167e-228	Mesenchymal	MAD2L2
BIRC51	1.28014e-232	0.647868	0.531	0.298	3.07899e-228	Mesenchymal	BIRC5
CDCA7	1.88278e-232	0.32477	0.357	0.151	4.52845e-228	Mesenchymal	CDCA7
CCDC341	2.28463e-232	0.407793	0.622	0.371	5.495e-228	Mesenchymal	CCDC34
KIF4A1	3.84515e-232	0.443594	0.35	0.149	9.24835e-228	Mesenchymal	KIF4A
LSM2	1.20305e-231	0.359176	0.915	0.815	2.89357e-227	Mesenchymal	LSM2
BAZ1B1	2.82306e-231	0.390407	0.867	0.721	6.79003e-227	Mesenchymal	BAZ1B
G3BP11	5.67194e-229	0.372557	0.895	0.788	1.36421e-224	Mesenchymal	G3BP1
NPW1	1.75192e-228	0.588599	0.566	0.337	4.21371e-224	Mesenchymal	NPW
NUSAP11	3.36799e-228	0.734396	0.477	0.257	8.10069e-224	Mesenchymal	NUSAP1
ZFHX41	1.57347e-227	0.332535	0.584	0.319	3.7845e-223	Mesenchymal	ZFHX4
FADS11	2.16926e-227	0.397444	0.702	0.464	5.21751e-223	Mesenchymal	FADS1
CENPH1	3.18421e-227	0.353264	0.49	0.25	7.65866e-223	Mesenchymal	CENPH
CLSPN1	3.34618e-227	0.473384	0.447	0.218	8.04824e-223	Mesenchymal	CLSPN
MLLT31	3.95541e-227	0.336878	0.423	0.198	9.51354e-223	Mesenchymal	MLLT3
CHD1	7.61315e-227	0.385674	0.777	0.569	1.83111e-222	Mesenchymal	CHD1
HSPH11	3.4436e-226	0.431497	0.668	0.44	8.28254e-222	Mesenchymal	HSPH1
B4GALT21	2.05977e-225	0.32805	0.538	0.292	4.95416e-221	Mesenchymal	B4GALT2
PKD21	2.14414e-225	0.309519	0.448	0.218	5.15708e-221	Mesenchymal	PKD2
TEAD31	4.77844e-225	0.267575	0.343	0.143	1.14931e-220	Mesenchymal	TEAD3
RYK1	1.08424e-224	0.307477	0.489	0.249	2.60782e-220	Mesenchymal	RYK
PHF141	1.9004e-224	0.375599	0.855	0.699	4.57084e-220	Mesenchymal	PHF14
CNTRL	2.84968e-223	0.348358	0.48	0.246	6.85406e-219	Mesenchymal	CNTRL
KLHL8	1.21869e-222	0.276235	0.3	0.118	2.9312e-218	Mesenchymal	KLHL8
SRPK11	2.11502e-222	0.36623	0.646	0.403	5.08704e-218	Mesenchymal	SRPK1
GMPS1	3.64945e-221	0.384947	0.737	0.516	8.77765e-217	Mesenchymal	GMPS
DAAM11	5.0484e-221	0.378048	0.6	0.343	1.21424e-216	Mesenchymal	DAAM1
SOX4	5.45855e-221	0.291616	0.983	0.895	1.31289e-216	Mesenchymal	SOX4
RCC2	6.47368e-221	0.321245	0.573	0.321	1.55705e-216	Mesenchymal	RCC2
SSRP11	1.43776e-220	0.383444	0.85	0.693	3.45809e-216	Mesenchymal	SSRP1
KIF2A	1.48928e-220	0.367927	0.761	0.549	3.58201e-216	Mesenchymal	KIF2A
KPNA21	4.72087e-220	0.781753	0.803	0.655	1.13546e-215	Mesenchymal	KPNA2
OSBPL1A1	6.04013e-220	0.308176	0.513	0.269	1.45277e-215	Mesenchymal	OSBPL1A
GJA1	6.48545e-220	0.271201	0.386	0.171	1.55988e-215	Mesenchymal	GJA1
EFS	1.25184e-219	0.276996	0.406	0.189	3.01092e-215	Mesenchymal	EFS
NSD21	2.26799e-218	0.339727	0.498	0.262	5.45496e-214	Mesenchymal	NSD2
FARP1	3.26475e-218	0.351011	0.681	0.434	7.85237e-214	Mesenchymal	FARP1
COL4A51	3.56704e-218	0.299278	0.461	0.227	8.57945e-214	Mesenchymal	COL4A5
TUBD1	5.22639e-218	0.263993	0.33	0.138	1.25705e-213	Mesenchymal	TUBD1
CIB2	5.97688e-218	0.297078	0.44	0.216	1.43756e-213	Mesenchymal	CIB2
SNRPD21	7.41269e-218	0.297666	0.988	0.969	1.7829e-213	Mesenchymal	SNRPD2
ANP32B	8.40225e-218	0.317523	0.992	0.975	2.02091e-213	Mesenchymal	ANP32B
NIPSNAP11	3.65993e-217	0.318325	0.551	0.303	8.80286e-213	Mesenchymal	NIPSNAP1
ARID5B	4.43098e-217	0.441498	0.689	0.457	1.06574e-212	Mesenchymal	ARID5B
LUC7L1	1.46343e-216	0.341816	0.612	0.361	3.51985e-212	Mesenchymal	LUC7L
BZW2	4.03537e-216	0.379972	0.834	0.663	9.70588e-212	Mesenchymal	BZW2
KIF20A	1.28668e-215	0.37852	0.267	0.1	3.09473e-211	Mesenchymal	KIF20A
SCUBE31	1.39505e-215	0.265892	0.383	0.173	3.35537e-211	Mesenchymal	SCUBE3
PTPRD1	2.42624e-215	0.265479	0.468	0.228	5.8356e-211	Mesenchymal	PTPRD
ATRX1	3.59166e-215	0.344355	0.979	0.943	8.63867e-211	Mesenchymal	ATRX
TMEM159	4.45972e-215	0.267097	0.319	0.131	1.07265e-210	Mesenchymal	TMEM159
AL031058.11	4.5831e-215	0.290678	0.389	0.174	1.10233e-210	Mesenchymal	AL031058.1
NUP1071	4.92038e-215	0.291086	0.426	0.207	1.18345e-210	Mesenchymal	NUP107
PSAT1	6.40736e-215	0.307455	0.486	0.249	1.5411e-210	Mesenchymal	PSAT1
MIS18BP11	1.01757e-214	0.44208	0.508	0.28	2.44746e-210	Mesenchymal	MIS18BP1
SGO21	1.10821e-214	0.560505	0.392	0.188	2.66548e-210	Mesenchymal	SGO2
CDCA8	1.59834e-214	0.43385	0.317	0.132	3.84432e-210	Mesenchymal	CDCA8
STT3B	2.1411e-214	0.331687	0.619	0.364	5.14976e-210	Mesenchymal	STT3B
IFT811	6.61486e-214	0.323057	0.566	0.316	1.59101e-209	Mesenchymal	IFT81
CHD1L	7.67884e-214	0.282275	0.382	0.176	1.84691e-209	Mesenchymal	CHD1L
DBN11	8.53747e-214	0.358127	0.884	0.73	2.05343e-209	Mesenchymal	DBN1
ITGB3BP1	1.76838e-213	0.352634	0.506	0.275	4.25331e-209	Mesenchymal	ITGB3BP
ABRAXAS1	3.4328e-213	0.300575	0.427	0.209	8.25657e-209	Mesenchymal	ABRAXAS1
CCNA21	8.32853e-213	0.528824	0.387	0.181	2.00318e-208	Mesenchymal	CCNA2
ODC11	9.94057e-213	0.353293	0.942	0.84	2.39091e-208	Mesenchymal	ODC1
IDH2	1.01929e-212	0.361423	0.856	0.673	2.4516e-208	Mesenchymal	IDH2
FADS2	1.37465e-212	0.321446	0.477	0.248	3.30631e-208	Mesenchymal	FADS2
RARB	1.7436e-212	0.269287	0.364	0.16	4.19371e-208	Mesenchymal	RARB
ZNF281	4.43961e-212	0.327404	0.566	0.319	1.06782e-207	Mesenchymal	ZNF281
SKA21	1.13922e-211	0.433017	0.768	0.577	2.74005e-207	Mesenchymal	SKA2
JPT1	1.16032e-211	0.446363	0.922	0.824	2.7908e-207	Mesenchymal	JPT1
SF3A31	2.23111e-211	0.358997	0.785	0.586	5.36627e-207	Mesenchymal	SF3A3
BRD81	4.04925e-211	0.344051	0.545	0.307	9.73925e-207	Mesenchymal	BRD8
HIST1H2AH1	1.05467e-210	0.367167	0.279	0.109	2.5367e-206	Mesenchymal	HIST1H2AH
EIF3L	1.35751e-210	0.300215	0.994	0.981	3.26509e-206	Mesenchymal	EIF3L
HIST1H3G	3.02538e-210	0.269326	0.205	0.064	7.27665e-206	Mesenchymal	HIST1H3G
SNRPA2	4.3917e-210	0.35854	0.822	0.647	1.05629e-205	Mesenchymal	SNRPA
SNCAIP	7.29014e-210	0.260105	0.317	0.13	1.75342e-205	Mesenchymal	SNCAIP
FANCL1	1.14551e-209	0.311192	0.53	0.291	2.75518e-205	Mesenchymal	FANCL
MAD2L11	2.37165e-209	0.584763	0.572	0.367	5.7043e-205	Mesenchymal	MAD2L1
MCM41	2.39956e-209	0.403033	0.495	0.264	5.77141e-205	Mesenchymal	MCM4
BCL7A	8.44167e-209	0.284638	0.45	0.224	2.03039e-204	Mesenchymal	BCL7A
XRCC1	3.80635e-208	0.308067	0.514	0.28	9.15504e-204	Mesenchymal	XRCC1
KIF14	4.28052e-208	0.399368	0.273	0.105	1.02955e-203	Mesenchymal	KIF14
TRIP61	6.02361e-208	0.301988	0.552	0.303	1.4488e-203	Mesenchymal	TRIP6
KIF231	4.73984e-207	0.434404	0.352	0.158	1.14003e-202	Mesenchymal	KIF23
RAD211	1.21912e-206	0.434835	0.92	0.849	2.93222e-202	Mesenchymal	RAD21
RAD51AP11	1.49208e-206	0.363636	0.398	0.189	3.58875e-202	Mesenchymal	RAD51AP1
UBE2R2	3.57438e-206	0.330607	0.933	0.851	8.59711e-202	Mesenchymal	UBE2R2
AMOTL21	2.13131e-205	0.285658	0.425	0.205	5.12622e-201	Mesenchymal	AMOTL2
TCEAL5	5.17461e-205	0.274043	0.361	0.162	1.2446e-200	Mesenchymal	TCEAL5
TPX21	5.66029e-205	0.858349	0.484	0.28	1.36141e-200	Mesenchymal	TPX2
KCNQ21	8.63506e-205	0.270969	0.401	0.188	2.07691e-200	Mesenchymal	KCNQ2
ECT21	1.55039e-204	0.43731	0.365	0.17	3.72901e-200	Mesenchymal	ECT2
NDC801	1.651e-204	0.517186	0.368	0.172	3.97099e-200	Mesenchymal	NDC80
ZWINT1	2.5338e-204	0.394486	0.507	0.274	6.0943e-200	Mesenchymal	ZWINT
ZNF428	3.1503e-204	0.305056	0.984	0.947	7.57709e-200	Mesenchymal	ZNF428
BNC21	3.36372e-204	0.300071	0.432	0.211	8.09042e-200	Mesenchymal	BNC2
MKL2	4.69678e-204	0.26628	0.34	0.149	1.12967e-199	Mesenchymal	MKL2
UBTD2	7.37807e-204	0.308663	0.528	0.293	1.77457e-199	Mesenchymal	UBTD2
TANC1	4.33173e-203	0.271426	0.359	0.161	1.04187e-198	Mesenchymal	TANC1
ITSN11	4.3871e-203	0.304626	0.54	0.299	1.05518e-198	Mesenchymal	ITSN1
NEDD1	4.76831e-203	0.290877	0.416	0.204	1.14687e-198	Mesenchymal	NEDD1
WNK31	6.17593e-203	0.30647	0.499	0.269	1.48543e-198	Mesenchymal	WNK3
FAT41	2.10205e-202	0.324602	0.464	0.237	5.05584e-198	Mesenchymal	FAT4
SLC25A241	5.52436e-202	0.355034	0.648	0.412	1.32872e-197	Mesenchymal	SLC25A24
RNF2191	7.26562e-202	0.320743	0.512	0.283	1.74753e-197	Mesenchymal	RNF219
SRSF71	9.39438e-202	0.362892	0.964	0.936	2.25954e-197	Mesenchymal	SRSF7
LAS1L	1.82447e-201	0.291945	0.453	0.233	4.38822e-197	Mesenchymal	LAS1L
PACSIN31	2.84569e-201	0.276945	0.413	0.202	6.84445e-197	Mesenchymal	PACSIN3
TGS11	2.94007e-201	0.326943	0.618	0.376	7.07147e-197	Mesenchymal	TGS1
RBBP41	4.33662e-201	0.359359	0.681	0.458	1.04304e-196	Mesenchymal	RBBP4
HNMT	5.20687e-201	0.260088	0.34	0.148	1.25236e-196	Mesenchymal	HNMT
ZNF518B	5.2256e-201	0.296033	0.449	0.23	1.25686e-196	Mesenchymal	ZNF518B
PSRC1	6.35542e-201	0.442825	0.326	0.145	1.52861e-196	Mesenchymal	PSRC1
HIST1H2BH1	8.97748e-201	0.300664	0.359	0.162	2.15926e-196	Mesenchymal	HIST1H2BH
ZMYM41	1.92436e-200	0.351497	0.764	0.555	4.62846e-196	Mesenchymal	ZMYM4
TPM4	2.43805e-200	0.300898	0.942	0.827	5.864e-196	Mesenchymal	TPM4
FZD8	3.60416e-200	0.269896	0.343	0.151	8.66873e-196	Mesenchymal	FZD8
MRC2	3.8576e-200	0.2767	0.474	0.242	9.27829e-196	Mesenchymal	MRC2
FBXO51	7.37837e-200	0.378234	0.456	0.237	1.77465e-195	Mesenchymal	FBXO5
ZNRD1	7.7132e-200	0.339138	0.686	0.455	1.85518e-195	Mesenchymal	ZNRD1
SESN3	1.71984e-199	0.40695	0.744	0.53	4.13656e-195	Mesenchymal	SESN3
ACTL6A	1.61434e-198	0.347225	0.697	0.475	3.88281e-194	Mesenchymal	ACTL6A
CCNB11	3.91188e-198	0.755491	0.485	0.273	9.40885e-194	Mesenchymal	CCNB1
GPX8	6.62221e-198	0.297587	0.481	0.256	1.59277e-193	Mesenchymal	GPX8
TCF7L1	6.9385e-198	0.282055	0.501	0.265	1.66885e-193	Mesenchymal	TCF7L1
NCAPH	7.88012e-198	0.289924	0.295	0.121	1.89533e-193	Mesenchymal	NCAPH
PNN	1.2397e-197	0.312115	0.962	0.918	2.98173e-193	Mesenchymal	PNN
RPAP2	1.32164e-197	0.309076	0.518	0.289	3.17881e-193	Mesenchymal	RPAP2
ATIC1	4.58921e-197	0.333024	0.642	0.407	1.1038e-192	Mesenchymal	ATIC
ST131	5.7848e-197	0.295847	0.989	0.964	1.39136e-192	Mesenchymal	ST13
RFC2	1.03425e-196	0.285205	0.384	0.184	2.48758e-192	Mesenchymal	RFC2
BUB1B	1.27345e-196	0.298935	0.286	0.116	3.0629e-192	Mesenchymal	BUB1B
SUPT16H1	2.13688e-196	0.363519	0.91	0.835	5.13962e-192	Mesenchymal	SUPT16H
PTBP11	3.70356e-196	0.344912	0.86	0.723	8.9078e-192	Mesenchymal	PTBP1
CCDC77	5.99698e-196	0.258824	0.323	0.14	1.44239e-191	Mesenchymal	CCDC77
HMGCR	1.20325e-195	0.335717	0.574	0.338	2.89406e-191	Mesenchymal	HMGCR
SP31	1.60635e-195	0.322465	0.606	0.368	3.86359e-191	Mesenchymal	SP3
MBIP1	2.42904e-195	0.306861	0.584	0.345	5.84232e-191	Mesenchymal	MBIP
WDFY2	6.18372e-195	0.258363	0.342	0.153	1.48731e-190	Mesenchymal	WDFY2
ZNF362	1.07e-194	0.302181	0.473	0.252	2.57357e-190	Mesenchymal	ZNF362
BAZ1A1	1.29301e-194	0.319173	0.565	0.319	3.10995e-190	Mesenchymal	BAZ1A
BOD1	1.38047e-194	0.317909	0.91	0.796	3.3203e-190	Mesenchymal	BOD1
XRCC61	1.73967e-194	0.297789	0.966	0.926	4.18425e-190	Mesenchymal	XRCC6
PGD	5.03781e-194	0.343653	0.716	0.501	1.21169e-189	Mesenchymal	PGD
DEPDC11	5.93023e-194	0.385141	0.285	0.117	1.42634e-189	Mesenchymal	DEPDC1
E2F31	7.91513e-194	0.307533	0.395	0.194	1.90375e-189	Mesenchymal	E2F3
EIF4G21	1.23778e-193	0.300742	0.984	0.96	2.9771e-189	Mesenchymal	EIF4G2
TPM11	1.86169e-193	0.36046	0.938	0.867	4.47774e-189	Mesenchymal	TPM1
HIST2H2AC1	1.98091e-193	0.501365	0.463	0.254	4.76448e-189	Mesenchymal	HIST2H2AC
PARVA	2.33458e-193	0.276944	0.541	0.298	5.61514e-189	Mesenchymal	PARVA
EIF3H	3.22681e-193	0.282708	0.993	0.979	7.76112e-189	Mesenchymal	EIF3H
ZNF254	3.24854e-193	0.292618	0.484	0.26	7.81339e-189	Mesenchymal	ZNF254
ARID3A	4.05138e-193	0.329371	0.672	0.434	9.74439e-189	Mesenchymal	ARID3A
BDH21	5.87169e-193	0.275914	0.415	0.208	1.41226e-188	Mesenchymal	BDH2
DTYMK1	6.99396e-193	0.409769	0.765	0.591	1.68219e-188	Mesenchymal	DTYMK
ALDH7A1	7.82831e-193	0.292986	0.52	0.289	1.88287e-188	Mesenchymal	ALDH7A1
CIP2A	2.56387e-192	0.304248	0.371	0.176	6.16662e-188	Mesenchymal	CIP2A
TRIM281	3.06709e-192	0.301854	0.957	0.896	7.37696e-188	Mesenchymal	TRIM28
IPO91	3.56112e-192	0.318016	0.622	0.383	8.56521e-188	Mesenchymal	IPO9
MCM61	4.41404e-192	0.363211	0.48	0.258	1.06167e-187	Mesenchymal	MCM6
UBE2I1	4.92017e-192	0.290614	0.978	0.95	1.1834e-187	Mesenchymal	UBE2I
SMC41	1.19976e-191	0.574786	0.621	0.431	2.88567e-187	Mesenchymal	SMC4
CNTLN1	4.33422e-191	0.304802	0.499	0.273	1.04247e-186	Mesenchymal	CNTLN
G2E31	5.71033e-191	0.368583	0.442	0.235	1.37345e-186	Mesenchymal	G2E3
ISYNA11	7.59125e-191	0.342581	0.9	0.783	1.82585e-186	Mesenchymal	ISYNA1
RPA11	2.19934e-190	0.30624	0.546	0.318	5.28986e-186	Mesenchymal	RPA1
HJURP	2.20972e-189	0.316078	0.279	0.114	5.31481e-185	Mesenchymal	HJURP
SSFA2	9.16403e-189	0.264156	0.508	0.274	2.20413e-184	Mesenchymal	SSFA2
ZNF3261	1.67212e-188	0.359023	0.771	0.586	4.02177e-184	Mesenchymal	ZNF326
SMARCAD11	6.57032e-188	0.33237	0.69	0.466	1.58029e-183	Mesenchymal	SMARCAD1
NEO11	8.81613e-188	0.268995	0.436	0.222	2.12046e-183	Mesenchymal	NEO1
ADH5	9.40156e-188	0.293741	0.958	0.894	2.26126e-183	Mesenchymal	ADH5
EIF4B	9.96925e-188	0.324982	0.936	0.862	2.3978e-183	Mesenchymal	EIF4B
PARPBP	1.32989e-187	0.250134	0.29	0.121	3.19866e-183	Mesenchymal	PARPBP
RCN1	2.41278e-187	0.296013	0.521	0.292	5.80322e-183	Mesenchymal	RCN1
ZNF22	9.69216e-187	0.315631	0.908	0.815	2.33116e-182	Mesenchymal	ZNF22
BZW11	1.94352e-186	0.33082	0.897	0.802	4.67456e-182	Mesenchymal	BZW1
ECI11	2.06928e-186	0.339645	0.771	0.585	4.97702e-182	Mesenchymal	ECI1
PHIP1	3.69395e-186	0.34919	0.815	0.65	8.88469e-182	Mesenchymal	PHIP
DENND5B1	5.40919e-186	0.259838	0.379	0.182	1.30102e-181	Mesenchymal	DENND5B
BARD1	5.58113e-186	0.267531	0.371	0.176	1.34237e-181	Mesenchymal	BARD1
ZNF6181	9.58093e-186	0.317361	0.626	0.395	2.30441e-181	Mesenchymal	ZNF618
EIF3F	2.21342e-185	0.280728	0.997	0.988	5.32371e-181	Mesenchymal	EIF3F
TCERG11	5.7848e-185	0.34648	0.699	0.484	1.39136e-180	Mesenchymal	TCERG1
BUB11	9.37617e-185	0.442658	0.327	0.151	2.25516e-180	Mesenchymal	BUB1
GXYLT11	3.30996e-184	0.304558	0.522	0.296	7.96111e-180	Mesenchymal	GXYLT1
PABPC1	4.28665e-183	0.338284	0.94	0.871	1.03102e-178	Mesenchymal	PABPC1
JARID21	1.54948e-182	0.330482	0.603	0.372	3.7268e-178	Mesenchymal	JARID2
UBE2L6	1.8744e-182	0.282919	0.562	0.325	4.50831e-178	Mesenchymal	UBE2L6
ARHGAP11A	2.78055e-182	0.28953	0.268	0.109	6.68777e-178	Mesenchymal	ARHGAP11A
NUF21	3.11273e-182	0.401426	0.343	0.16	7.48675e-178	Mesenchymal	NUF2
PRRC2C	1.18433e-181	0.283409	0.987	0.975	2.84855e-177	Mesenchymal	PRRC2C
RRM11	1.24409e-181	0.4129	0.599	0.386	2.99229e-177	Mesenchymal	RRM1
CSDE1	1.9092e-181	0.281953	0.982	0.959	4.592e-177	Mesenchymal	CSDE1
PRIM1	3.64759e-181	0.260912	0.367	0.175	8.77318e-177	Mesenchymal	PRIM1
FAM92A1	5.14239e-181	0.306197	0.621	0.39	1.23685e-176	Mesenchymal	FAM92A
PDLIM71	6.59763e-181	0.325816	0.742	0.52	1.58686e-176	Mesenchymal	PDLIM7
STAG1	1.11885e-180	0.299914	0.543	0.317	2.69107e-176	Mesenchymal	STAG1
YWHAQ1	2.5936e-180	0.28604	0.984	0.959	6.23812e-176	Mesenchymal	YWHAQ
BRD11	2.90416e-180	0.292203	0.558	0.329	6.98507e-176	Mesenchymal	BRD1
PGAP11	2.91756e-180	0.253951	0.368	0.177	7.01731e-176	Mesenchymal	PGAP1
HSP90AA11	3.85362e-180	0.312483	1	0.999	9.26872e-176	Mesenchymal	HSP90AA1
ORC3	4.55651e-180	0.278955	0.453	0.244	1.09593e-175	Mesenchymal	ORC3
DYRK2	7.08237e-180	0.290527	0.462	0.251	1.70345e-175	Mesenchymal	DYRK2
WNT5A	8.96437e-180	0.277176	0.292	0.124	2.15611e-175	Mesenchymal	WNT5A
CUTA	1.27957e-179	0.330982	0.834	0.673	3.07763e-175	Mesenchymal	CUTA
SMAD91	2.26302e-179	0.297292	0.545	0.31	5.44302e-175	Mesenchymal	SMAD9
ARL5B	2.76835e-179	0.294608	0.572	0.34	6.65843e-175	Mesenchymal	ARL5B
HAUS11	4.81203e-179	0.310641	0.596	0.369	1.15739e-174	Mesenchymal	HAUS1
HDGF1	8.85485e-179	0.316446	0.875	0.747	2.12977e-174	Mesenchymal	HDGF
EPHA41	1.14024e-178	0.269881	0.473	0.246	2.74251e-174	Mesenchymal	EPHA4
ATP2B11	1.49986e-178	0.355981	0.841	0.68	3.60746e-174	Mesenchymal	ATP2B1
SRSF111	2.29139e-178	0.29837	0.968	0.936	5.51125e-174	Mesenchymal	SRSF11
RFC41	8.55786e-178	0.286314	0.469	0.253	2.05834e-173	Mesenchymal	RFC4
SRP9	5.84304e-177	0.269464	0.989	0.973	1.40537e-172	Mesenchymal	SRP9
KNOP11	6.21573e-177	0.338211	0.692	0.479	1.49501e-172	Mesenchymal	KNOP1
RPP301	1.52607e-176	0.277039	0.492	0.276	3.6705e-172	Mesenchymal	RPP30
SMO1	2.98818e-176	0.256556	0.436	0.228	7.18716e-172	Mesenchymal	SMO
POLD3	3.5319e-176	0.282261	0.423	0.221	8.49492e-172	Mesenchymal	POLD3
KIF18A1	6.37935e-176	0.345717	0.298	0.133	1.53436e-171	Mesenchymal	KIF18A
CHEK11	7.73082e-176	0.270026	0.372	0.181	1.85942e-171	Mesenchymal	CHEK1
LSM41	2.47912e-175	0.297829	0.957	0.917	5.96277e-171	Mesenchymal	LSM4
SPDL11	3.64386e-175	0.320375	0.411	0.215	8.76422e-171	Mesenchymal	SPDL1
C21orf58	8.84364e-175	0.256839	0.319	0.144	2.12707e-170	Mesenchymal	C21orf58
CDK11	1.86309e-174	0.583228	0.446	0.249	4.4811e-170	Mesenchymal	CDK1
HNRNPH11	4.03466e-174	0.352749	0.952	0.904	9.70417e-170	Mesenchymal	HNRNPH1
DOCK7	5.04049e-174	0.287212	0.495	0.279	1.21234e-169	Mesenchymal	DOCK7
PPIL3	5.09444e-174	0.266749	0.492	0.276	1.22532e-169	Mesenchymal	PPIL3
SENP1	1.05765e-173	0.258618	0.372	0.184	2.54386e-169	Mesenchymal	SENP1
GOLIM41	1.05878e-173	0.341099	0.785	0.597	2.54658e-169	Mesenchymal	GOLIM4
CREB3L2	3.76954e-173	0.259606	0.406	0.209	9.06649e-169	Mesenchymal	CREB3L2
ZKSCAN1	6.73074e-172	0.331999	0.79	0.604	1.61888e-167	Mesenchymal	ZKSCAN1
ICE2	9.02092e-172	0.277733	0.453	0.248	2.16971e-167	Mesenchymal	ICE2
UHRF1	1.29629e-171	0.314014	0.339	0.161	3.11783e-167	Mesenchymal	UHRF1
MSH21	1.9903e-171	0.290218	0.495	0.282	4.78706e-167	Mesenchymal	MSH2
LIG11	2.35943e-171	0.294016	0.415	0.216	5.6749e-167	Mesenchymal	LIG1
CCT4	3.45395e-171	0.280533	0.963	0.931	8.30745e-167	Mesenchymal	CCT4
UPF3B1	8.65561e-171	0.285838	0.539	0.318	2.08185e-166	Mesenchymal	UPF3B
METRNL1	1.0824e-170	0.2593	0.443	0.232	2.60338e-166	Mesenchymal	METRNL
TFDP2	1.88657e-170	0.312971	0.797	0.614	4.53757e-166	Mesenchymal	TFDP2
CXCL121	8.10173e-169	0.329737	0.58	0.34	1.94863e-164	Mesenchymal	CXCL12
SULF21	4.03829e-168	0.286524	0.461	0.252	9.71289e-164	Mesenchymal	SULF2
DDX6	5.08283e-168	0.33153	0.816	0.659	1.22252e-163	Mesenchymal	DDX6
MELK	1.0653e-166	0.256547	0.303	0.136	2.56225e-162	Mesenchymal	MELK
CNN31	4.33349e-166	0.294793	0.976	0.926	1.04229e-161	Mesenchymal	CNN3
HDGFL3	4.42564e-166	0.291713	0.611	0.387	1.06445e-161	Mesenchymal	HDGFL3
YBEY1	3.68725e-165	0.260619	0.47	0.26	8.86856e-161	Mesenchymal	YBEY
CAND11	4.26961e-165	0.314532	0.739	0.546	1.02693e-160	Mesenchymal	CAND1
CEP1621	5.2722e-165	0.263767	0.4	0.208	1.26807e-160	Mesenchymal	CEP162
BANF1	8.66758e-165	0.299195	0.912	0.844	2.08473e-160	Mesenchymal	BANF1
TACC31	1.14703e-164	0.384252	0.38	0.195	2.75883e-160	Mesenchymal	TACC3
SRRM11	1.36001e-164	0.29922	0.927	0.879	3.2711e-160	Mesenchymal	SRRM1
CSPP1	1.37836e-164	0.256864	0.388	0.199	3.31522e-160	Mesenchymal	CSPP1
PAICS1	1.34617e-163	0.364176	0.803	0.668	3.23781e-159	Mesenchymal	PAICS
FKBP7	1.56707e-163	0.28488	0.571	0.345	3.76911e-159	Mesenchymal	FKBP7
NAA16	6.68751e-163	0.253731	0.378	0.193	1.60848e-158	Mesenchymal	NAA16
HOTAIRM1	7.79942e-163	0.347264	0.458	0.259	1.87592e-158	Mesenchymal	HOTAIRM1
WRN	1.36962e-162	0.25629	0.392	0.204	3.29422e-158	Mesenchymal	WRN
ZNF921	1.46156e-162	0.25951	0.446	0.246	3.51535e-158	Mesenchymal	ZNF92
HEBP21	1.99021e-162	0.286137	0.729	0.517	4.78685e-158	Mesenchymal	HEBP2
SRSF21	2.0494e-162	0.311099	0.964	0.927	4.92921e-158	Mesenchymal	SRSF2
MRE111	4.31935e-162	0.2667	0.448	0.246	1.03889e-157	Mesenchymal	MRE11
FRS2	4.97382e-162	0.250855	0.386	0.199	1.1963e-157	Mesenchymal	FRS2
CENPK	5.6822e-162	0.266658	0.428	0.225	1.36668e-157	Mesenchymal	CENPK
SNRPB2	1.26073e-161	0.293431	0.908	0.835	3.0323e-157	Mesenchymal	SNRPB2
C1QTNF4	1.89022e-161	0.320235	0.75	0.561	4.54635e-157	Mesenchymal	C1QTNF4
RBM8A	1.93007e-161	0.293178	0.899	0.8	4.6422e-157	Mesenchymal	RBM8A
APPL21	2.08722e-161	0.273139	0.45	0.252	5.02019e-157	Mesenchymal	APPL2
C12orf57	3.43383e-161	0.266378	0.979	0.911	8.25904e-157	Mesenchymal	C12orf57
GTSE1	9.98085e-161	0.384862	0.327	0.158	2.4006e-156	Mesenchymal	GTSE1
MPDZ1	3.03849e-160	0.284615	0.554	0.333	7.30818e-156	Mesenchymal	MPDZ
H2AFV	5.94788e-160	0.311207	0.709	0.508	1.43058e-155	Mesenchymal	H2AFV
DDX521	1.37364e-159	0.30047	0.636	0.427	3.30388e-155	Mesenchymal	DDX52
PTTG11	1.5764e-159	0.770105	0.59	0.409	3.79155e-155	Mesenchymal	PTTG1
TMEM216	1.87218e-159	0.261133	0.48	0.275	4.50298e-155	Mesenchymal	TMEM216
PRPSAP1	2.27276e-159	0.284205	0.566	0.347	5.46644e-155	Mesenchymal	PRPSAP1
ACOT13	2.29557e-159	0.278781	0.561	0.342	5.52131e-155	Mesenchymal	ACOT13
MCM10	2.93977e-159	0.284092	0.295	0.134	7.07072e-155	Mesenchymal	MCM10
CPSF31	3.86499e-158	0.269123	0.543	0.328	9.29608e-154	Mesenchymal	CPSF3
SYNCRIP1	1.40857e-157	0.30422	0.808	0.647	3.38789e-153	Mesenchymal	SYNCRIP
IPO51	1.43323e-157	0.317208	0.767	0.591	3.4472e-153	Mesenchymal	IPO5
CCNF	1.50273e-157	0.255076	0.251	0.105	3.61437e-153	Mesenchymal	CCNF
AKIRIN2	1.53076e-157	0.334256	0.724	0.551	3.68178e-153	Mesenchymal	AKIRIN2
MFGE81	1.82835e-157	0.27197	0.656	0.428	4.39755e-153	Mesenchymal	MFGE8
PHB2	2.89911e-157	0.257556	0.982	0.958	6.97295e-153	Mesenchymal	PHB2
PLK11	3.14421e-157	0.501315	0.28	0.127	7.56246e-153	Mesenchymal	PLK1
DEK1	3.78596e-157	0.367382	0.897	0.826	9.106e-153	Mesenchymal	DEK
PAIP1	4.3037e-157	0.265124	0.548	0.332	1.03512e-152	Mesenchymal	PAIP1
TCF7L2	1.25432e-156	0.279982	0.583	0.364	3.0169e-152	Mesenchymal	TCF7L2
NIPBL	1.50415e-156	0.327735	0.832	0.702	3.61777e-152	Mesenchymal	NIPBL
ACSL31	1.67133e-156	0.292939	0.608	0.392	4.01989e-152	Mesenchymal	ACSL3
CDK5RAP2	5.24431e-156	0.292402	0.476	0.274	1.26136e-151	Mesenchymal	CDK5RAP2
TOP1	7.08043e-156	0.257728	0.964	0.926	1.70299e-151	Mesenchymal	TOP1
HIST1H1D1	1.49497e-155	1.02253	0.587	0.419	3.5957e-151	Mesenchymal	HIST1H1D
NOL111	2.1173e-155	0.261433	0.51	0.302	5.09254e-151	Mesenchymal	NOL11
PAXBP1	2.15605e-155	0.270609	0.461	0.263	5.18573e-151	Mesenchymal	PAXBP1
SESTD1	2.64962e-155	0.265462	0.51	0.3	6.37287e-151	Mesenchymal	SESTD1
NAA50	2.96506e-155	0.282351	0.568	0.356	7.13157e-151	Mesenchymal	NAA50
NME11	4.39933e-155	0.30221	0.594	0.388	1.05813e-150	Mesenchymal	NME1
CENPW	5.09717e-155	0.305741	0.464	0.264	1.22597e-150	Mesenchymal	CENPW
MAGOHB	8.9057e-155	0.293213	0.58	0.373	2.142e-150	Mesenchymal	MAGOHB
HMMR1	5.03203e-154	0.46621	0.336	0.167	1.2103e-149	Mesenchymal	HMMR
SIN3A	1.05393e-153	0.251755	0.438	0.244	2.53491e-149	Mesenchymal	SIN3A
NT5DC2	1.18457e-153	0.264889	0.816	0.653	2.84914e-149	Mesenchymal	NT5DC2
RMI1	3.03449e-153	0.263557	0.376	0.197	7.29855e-149	Mesenchymal	RMI1
EEF1D1	8.38142e-153	0.275281	0.929	0.86	2.0159e-148	Mesenchymal	EEF1D
SMARCD1	1.91012e-152	0.282948	0.598	0.386	4.59423e-148	Mesenchymal	SMARCD1
CENPC	3.16581e-152	0.288765	0.52	0.314	7.6144e-148	Mesenchymal	CENPC
TSC22D1	1.31235e-151	0.265943	0.935	0.851	3.15647e-147	Mesenchymal	TSC22D1
GMNN	3.91527e-151	0.314425	0.57	0.362	9.417e-147	Mesenchymal	GMNN
NUDC1	6.50383e-151	0.295828	0.896	0.823	1.5643e-146	Mesenchymal	NUDC
REV3L	7.64171e-151	0.292759	0.545	0.337	1.83798e-146	Mesenchymal	REV3L
ZMYM1	2.549e-150	0.266559	0.413	0.228	6.13084e-146	Mesenchymal	ZMYM1
SNRPE	1.68874e-149	0.275941	0.945	0.895	4.06176e-145	Mesenchymal	SNRPE
PPP4R1	1.76591e-149	0.252248	0.463	0.265	4.24736e-145	Mesenchymal	PPP4R1
RBM15B	4.03276e-149	0.262137	0.543	0.334	9.69959e-145	Mesenchymal	RBM15B
ASF1A	4.99089e-149	0.258109	0.554	0.341	1.20041e-144	Mesenchymal	ASF1A
SNRPD1	6.88117e-149	0.282237	0.934	0.881	1.65506e-144	Mesenchymal	SNRPD1
CUL2	1.83108e-148	0.263807	0.526	0.321	4.40412e-144	Mesenchymal	CUL2
RSL1D1	2.89335e-148	0.303439	0.855	0.747	6.9591e-144	Mesenchymal	RSL1D1
EHMT21	4.44966e-148	0.27357	0.596	0.387	1.07023e-143	Mesenchymal	EHMT2
MMP11	1.98022e-147	0.254594	0.328	0.163	4.76283e-143	Mesenchymal	MMP11
C11orf11	2.55334e-147	0.263338	0.543	0.332	6.14129e-143	Mesenchymal	C11orf1
CKAP5	3.24233e-147	0.403285	0.591	0.408	7.79844e-143	Mesenchymal	CKAP5
RBM25	2.22261e-146	0.278303	0.947	0.901	5.34581e-142	Mesenchymal	RBM25
GTF2I	2.59889e-146	0.296413	0.827	0.687	6.25084e-142	Mesenchymal	GTF2I
UBE2E1	1.65696e-145	0.266503	0.637	0.424	3.98532e-141	Mesenchymal	UBE2E1
RBM26	2.22016e-145	0.287112	0.66	0.464	5.33993e-141	Mesenchymal	RBM26
EWSR11	3.59181e-145	0.295256	0.782	0.623	8.63902e-141	Mesenchymal	EWSR1
SAFB	3.86776e-145	0.292953	0.762	0.594	9.30274e-141	Mesenchymal	SAFB
1951-03-01	1.40251e-144	0.253963	0.554	0.344	3.37331e-140	Mesenchymal	2021-03-05
NCAPD2	1.56198e-144	0.250169	0.313	0.153	3.75688e-140	Mesenchymal	NCAPD2
CENPM	4.95168e-144	0.274325	0.394	0.211	1.19098e-139	Mesenchymal	CENPM
PNRC2	1.99491e-143	0.298221	0.707	0.526	4.79815e-139	Mesenchymal	PNRC2
ANLN	2.027e-143	0.268843	0.288	0.136	4.87535e-139	Mesenchymal	ANLN
LSM5	3.82696e-143	0.285368	0.902	0.825	9.20459e-139	Mesenchymal	LSM5
SS18	4.47597e-143	0.26886	0.554	0.349	1.07656e-138	Mesenchymal	SS18
SPATS21	1.14902e-142	0.266195	0.627	0.417	2.76363e-138	Mesenchymal	SPATS2
CAPRIN1	3.88757e-142	0.293803	0.756	0.584	9.35038e-138	Mesenchymal	CAPRIN1
PTOV11	4.3631e-142	0.28411	0.831	0.698	1.04941e-137	Mesenchymal	PTOV1
SNRPA11	4.60026e-142	0.299041	0.731	0.559	1.10645e-137	Mesenchymal	SNRPA1
PPIL11	5.40432e-142	0.279223	0.657	0.463	1.29985e-137	Mesenchymal	PPIL1
CTNNBIP1	1.17443e-141	0.258939	0.581	0.372	2.82473e-137	Mesenchymal	CTNNBIP1
SRSF10	1.37902e-141	0.296625	0.793	0.642	3.31682e-137	Mesenchymal	SRSF10
CDC6	5.55913e-140	0.279794	0.288	0.137	1.33708e-135	Mesenchymal	CDC6
CTPS1	5.63072e-140	0.2569	0.46	0.27	1.3543e-135	Mesenchymal	CTPS1
IARS	1.30289e-139	0.26433	0.562	0.358	3.1337e-135	Mesenchymal	IARS
CMSS11	1.31183e-139	0.273836	0.567	0.368	3.15521e-135	Mesenchymal	CMSS1
PRPF40A1	1.70829e-139	0.261149	0.945	0.893	4.10878e-135	Mesenchymal	PRPF40A
CHD4	2.27042e-139	0.29006	0.811	0.668	5.46083e-135	Mesenchymal	CHD4
SINHCAF1	3.24461e-139	0.262457	0.714	0.521	7.80394e-135	Mesenchymal	SINHCAF
ZMYM21	4.74139e-138	0.261741	0.571	0.365	1.1404e-133	Mesenchymal	ZMYM2
U2SURP1	1.70584e-137	0.268769	0.907	0.833	4.1029e-133	Mesenchymal	U2SURP
FABP5	2.17633e-137	0.302494	0.809	0.677	5.2345e-133	Mesenchymal	FABP5
ZNF770	2.20128e-137	0.252092	0.592	0.384	5.29453e-133	Mesenchymal	ZNF770
HIST1H4C1	1.19824e-136	0.867935	0.903	0.877	2.882e-132	Mesenchymal	HIST1H4C
NUTF2	4.40945e-136	0.255179	0.925	0.869	1.06056e-131	Mesenchymal	NUTF2
CEP170	4.78394e-136	0.260118	0.611	0.402	1.15063e-131	Mesenchymal	CEP170
NUDT211	1.03602e-135	0.266939	0.645	0.446	2.49184e-131	Mesenchymal	NUDT21
EIF4EBP2	1.88325e-134	0.256214	0.574	0.371	4.5296e-130	Mesenchymal	EIF4EBP2
RNF20	2.31737e-134	0.250236	0.5	0.307	5.57373e-130	Mesenchymal	RNF20
SLC38A21	3.06137e-134	0.275792	0.74	0.554	7.36322e-130	Mesenchymal	SLC38A2
PDS5B	3.85385e-134	0.292287	0.741	0.569	9.26927e-130	Mesenchymal	PDS5B
POLR2A	9.28826e-134	0.287999	0.721	0.546	2.23401e-129	Mesenchymal	POLR2A
HP1BP3	9.33117e-134	0.292247	0.894	0.818	2.24433e-129	Mesenchymal	HP1BP3
TOP2A1	1.86977e-133	1.02549	0.517	0.378	4.49716e-129	Mesenchymal	TOP2A
GPATCH4	4.04308e-133	0.259186	0.515	0.32	9.72442e-129	Mesenchymal	GPATCH4
TSSC4	4.38268e-133	0.266254	0.587	0.389	1.05412e-128	Mesenchymal	TSSC4
KPNB1	7.48596e-133	0.283202	0.725	0.558	1.80052e-128	Mesenchymal	KPNB1
ETNK1	1.1282e-132	0.281426	0.582	0.388	2.71356e-128	Mesenchymal	ETNK1
TUBA1B1	2.27853e-132	0.550985	0.989	0.989	5.48031e-128	Mesenchymal	TUBA1B
FBL	4.75046e-132	0.275029	0.881	0.79	1.14258e-127	Mesenchymal	FBL
RIF11	6.52735e-132	0.293669	0.663	0.478	1.56996e-127	Mesenchymal	RIF1
UBE2C1	2.59719e-131	0.846221	0.53	0.374	6.24676e-127	Mesenchymal	UBE2C
DLGAP4	7.26984e-130	0.269005	0.643	0.451	1.74854e-125	Mesenchymal	DLGAP4
EXOSC8	1.11413e-128	0.267369	0.586	0.392	2.6797e-124	Mesenchymal	EXOSC8
CSE1L1	2.11253e-128	0.275301	0.593	0.405	5.08105e-124	Mesenchymal	CSE1L
ALYREF1	3.35844e-128	0.30361	0.801	0.682	8.07772e-124	Mesenchymal	ALYREF
SMC6	3.59716e-128	0.252879	0.527	0.332	8.65188e-124	Mesenchymal	SMC6
MCM31	4.99943e-128	0.366436	0.648	0.474	1.20246e-123	Mesenchymal	MCM3
UBE2T	7.40854e-128	0.337327	0.502	0.321	1.7819e-123	Mesenchymal	UBE2T
RPA31	1.07603e-127	0.286239	0.698	0.524	2.58807e-123	Mesenchymal	RPA3
AKR1B1	2.53962e-126	0.262538	0.759	0.599	6.1083e-122	Mesenchymal	AKR1B1
TPR	6.49671e-126	0.254045	0.957	0.934	1.56259e-121	Mesenchymal	TPR
ARRDC3	4.66854e-125	0.256125	0.591	0.396	1.12288e-120	Mesenchymal	ARRDC3
SRRT	1.38145e-124	0.273222	0.591	0.406	3.32266e-120	Mesenchymal	SRRT
MCM5	1.54666e-124	0.278153	0.494	0.304	3.72003e-120	Mesenchymal	MCM5
CKAP41	2.61277e-123	0.266485	0.817	0.68	6.28424e-119	Mesenchymal	CKAP4
TCP1	2.66481e-123	0.253289	0.906	0.846	6.40941e-119	Mesenchymal	TCP1
SF3A2	8.54274e-123	0.25082	0.597	0.405	2.0547e-118	Mesenchymal	SF3A2
PPIH	2.84534e-122	0.253895	0.636	0.45	6.84362e-118	Mesenchymal	PPIH
MYL6B	8.6061e-122	0.251871	0.88	0.796	2.06994e-117	Mesenchymal	MYL6B
PSMG1	4.47112e-121	0.260241	0.583	0.399	1.07539e-116	Mesenchymal	PSMG1
NUDT12	8.44448e-121	0.252776	0.598	0.405	2.03107e-116	Mesenchymal	NUDT1
CCAR11	1.06724e-120	0.288975	0.804	0.688	2.56692e-116	Mesenchymal	CCAR1
MTF2	1.89407e-120	0.261627	0.679	0.503	4.55562e-116	Mesenchymal	MTF2
DCP2	4.4294e-120	0.257279	0.577	0.389	1.06536e-115	Mesenchymal	DCP2
ATXN7L3B	5.05891e-119	0.253053	0.914	0.85	1.21677e-114	Mesenchymal	ATXN7L3B
HMGB21	7.45889e-119	0.790752	0.796	0.745	1.79401e-114	Mesenchymal	HMGB2
DIAPH31	1.10272e-118	0.265848	0.325	0.173	2.65226e-114	Mesenchymal	DIAPH3
DCAF13	1.10737e-118	0.252123	0.665	0.482	2.66344e-114	Mesenchymal	DCAF13
DDX3X	2.80927e-118	0.255925	0.658	0.477	6.75686e-114	Mesenchymal	DDX3X
PSIP11	3.78836e-118	0.316326	0.871	0.806	9.11176e-114	Mesenchymal	PSIP1
USP11	1.02439e-117	0.293782	0.584	0.405	2.46387e-113	Mesenchymal	USP1
CHD31	1.27732e-116	0.268181	0.699	0.527	3.0722e-112	Mesenchymal	CHD3
BLMH	1.12254e-115	0.258999	0.621	0.448	2.69993e-111	Mesenchymal	BLMH
DDX1	1.76454e-115	0.2562	0.691	0.521	4.24407e-111	Mesenchymal	DDX1
SRSF6	7.70886e-115	0.254793	0.834	0.73	1.85414e-110	Mesenchymal	SRSF6
PSMC3	1.34957e-113	0.255356	0.895	0.843	3.24599e-109	Mesenchymal	PSMC3
DCTPP1	1.70763e-113	0.282854	0.679	0.519	4.10719e-109	Mesenchymal	DCTPP1
KNSTRN	9.46312e-113	0.284159	0.323	0.178	2.27607e-108	Mesenchymal	KNSTRN
TYMS	1.26211e-112	0.41982	0.625	0.471	3.03562e-108	Mesenchymal	TYMS
SNRNP40	3.00585e-112	0.252405	0.715	0.56	7.22967e-108	Mesenchymal	SNRNP40
ZNF638	4.07416e-112	0.263118	0.717	0.559	9.79916e-108	Mesenchymal	ZNF638
H2AFX1	7.07239e-112	0.580583	0.636	0.538	1.70105e-107	Mesenchymal	H2AFX
KDM5B	8.05013e-112	0.288949	0.803	0.685	1.93622e-107	Mesenchymal	KDM5B
STIP11	5.58306e-111	0.25641	0.79	0.67	1.34284e-106	Mesenchymal	STIP1
SETD2	3.30708e-110	0.260268	0.745	0.591	7.9542e-106	Mesenchymal	SETD2
PBRM1	1.32778e-108	0.254663	0.791	0.668	3.19357e-104	Mesenchymal	PBRM1
CCDC88A	3.83665e-106	0.262729	0.724	0.577	9.22791e-102	Mesenchymal	CCDC88A
DNAJC2	1.12196e-105	0.257894	0.582	0.414	2.69853e-101	Mesenchymal	DNAJC2
KAT6B	1.37941e-104	0.261855	0.652	0.482	3.31775e-100	Mesenchymal	KAT6B
ZNF292	4.7563e-103	0.25319	0.775	0.648	1.14399e-98	Mesenchymal	ZNF292
SEMA6A	1.42184e-101	0.252497	0.656	0.484	3.41982e-97	Mesenchymal	SEMA6A
CEP2901	8.19181e-100	0.257503	0.621	0.454	1.97029e-95	Mesenchymal	CEP290
AKAP12	3.05048e-96	0.311797	0.887	0.837	7.33701e-92	Mesenchymal	AKAP12
PHACTR21	6.93204e-91	0.268174	0.664	0.512	1.66729e-86	Mesenchymal	PHACTR2
UBE2S1	4.45595e-90	0.520045	0.709	0.623	1.07175e-85	Mesenchymal	UBE2S
AURKA	1.46658e-83	0.336182	0.284	0.166	3.52743e-79	Mesenchymal	AURKA
BUB3	8.46747e-74	0.286316	0.614	0.486	2.0366e-69	Mesenchymal	BUB3
HIST1H1C1	2.31604e-47	0.352967	0.505	0.41	5.57054e-43	Mesenchymal	HIST1H1C
SFRP11	0	1.75696	0.998	0.774	0	AdCE	SFRP1
DSP2	0	1.70358	0.961	0.433	0	AdCE	DSP
DLK11	0	1.50926	0.989	0.741	0	AdCE	DLK1
GPC32	0	1.44381	1	0.868	0	AdCE	GPC3
IGFBP31	0	1.42499	0.861	0.358	0	AdCE	IGFBP3
EPHA42	0	1.30246	0.856	0.255	0	AdCE	EPHA4
RND31	0	1.26665	0.963	0.565	0	AdCE	RND3
PLAGL11	0	1.25315	0.962	0.579	0	AdCE	PLAGL1
NRK1	3.88029e-265	1.1986	0.753	0.327	9.33287e-261	AdCE	NRK
KRT81	0	1.16743	0.873	0.376	0	AdCE	KRT8
PHACTR22	0	1.16386	0.903	0.519	0	AdCE	PHACTR2
KRT191	1.53909e-303	1.14094	0.606	0.179	3.70181e-299	AdCE	KRT19
FRZB2	0	1.11834	0.695	0.201	0	AdCE	FRZB
BST21	1.49491e-297	1.10987	0.975	0.722	3.59555e-293	AdCE	BST2
FAT42	0	1.04298	0.806	0.247	0	AdCE	FAT4
PEG10	5.24477e-302	1.0198	0.99	0.798	1.26147e-297	AdCE	PEG10
CRABP22	3.68405e-300	1.01673	0.98	0.649	8.86088e-296	AdCE	CRABP2
DSG21	0	0.993118	0.75	0.21	0	AdCE	DSG2
CD242	7.15091e-258	0.95556	0.851	0.421	1.71994e-253	AdCE	CD24
GMDS1	1.59222e-231	0.952468	0.912	0.594	3.82961e-227	AdCE	GMDS
CCND22	3.47074e-291	0.944442	0.993	0.893	8.34781e-287	AdCE	CCND2
TNC1	0	0.934318	0.58	0.077	0	AdCE	TNC
CCDC31	0	0.932673	0.734	0.184	0	AdCE	CCDC3
SOX112	5.94281e-266	0.912612	0.948	0.596	1.42936e-261	AdCE	SOX11
MFGE82	5.14287e-301	0.902918	0.874	0.444	1.23696e-296	AdCE	MFGE8
IGDCC32	2.51917e-279	0.896328	0.967	0.547	6.05911e-275	AdCE	IGDCC3
MDK2	2.08251e-306	0.895759	1	0.971	5.00885e-302	AdCE	MDK
QPRT2	1.8528e-287	0.888956	0.973	0.744	4.45634e-283	AdCE	QPRT
SEMA6A1	3.5961e-231	0.885653	0.851	0.495	8.64934e-227	AdCE	SEMA6A
DSC21	0	0.88083	0.655	0.212	0	AdCE	DSC2
NR2F12	1.34383e-263	0.873677	0.998	0.835	3.23217e-259	AdCE	NR2F1
CDKN1C	4.03045e-212	0.821888	0.997	0.917	9.69404e-208	AdCE	CDKN1C
AL031058.12	0	0.820787	0.704	0.185	0	AdCE	AL031058.1
EDIL31	0	0.816707	0.653	0.183	0	AdCE	EDIL3
AC004540.21	0	0.813603	0.506	0.107	0	AdCE	AC004540.2
COL2A12	5.17453e-242	0.798212	0.858	0.415	1.24458e-237	AdCE	COL2A1
WFIKKN12	0	0.790507	0.664	0.185	0	AdCE	WFIKKN1
MGAT4C2	1.05704e-305	0.788231	0.659	0.201	2.5424e-301	AdCE	MGAT4C
HOXA71	5.71036e-218	0.786193	0.825	0.463	1.37346e-213	AdCE	HOXA7
ID21	6.11489e-182	0.780191	0.974	0.815	1.47075e-177	AdCE	ID2
MRPS61	2.30127e-240	0.773769	0.973	0.848	5.535e-236	AdCE	MRPS6
ISYNA12	2.97306e-231	0.764786	0.971	0.793	7.1508e-227	AdCE	ISYNA1
KRT181	8.81459e-116	0.7603	0.487	0.212	2.12008e-111	AdCE	KRT18
FOXC12	9.33743e-226	0.757246	0.973	0.7	2.24584e-221	AdCE	FOXC1
DUSP91	2.92775e-261	0.756319	0.773	0.305	7.04182e-257	AdCE	DUSP9
ADAMTS91	5.43542e-269	0.755963	0.572	0.178	1.30733e-264	AdCE	ADAMTS9
PDE3A1	0	0.75075	0.625	0.16	0	AdCE	PDE3A
CDH21	8.18856e-214	0.747795	0.945	0.649	1.96951e-209	AdCE	CDH2
CNTN5	0	0.738714	0.554	0.14	0	AdCE	CNTN5
REC82	1.8398e-241	0.73237	0.638	0.237	4.4251e-237	AdCE	REC8
MEIS12	2.63828e-216	0.723085	0.924	0.562	6.34559e-212	AdCE	MEIS1
DCX	0	0.715807	0.651	0.179	0	AdCE	DCX
NLRP11	3.66558e-214	0.713685	0.899	0.555	8.81644e-210	AdCE	NLRP1
PLPPR32	5.61454e-223	0.711904	0.785	0.353	1.35041e-218	AdCE	PLPPR3
BMP41	5.53028e-184	0.71158	0.654	0.273	1.33014e-179	AdCE	BMP4
CTXN11	1.30669e-225	0.703355	0.846	0.436	3.14285e-221	AdCE	CTXN1
WNT4	0	0.699622	0.621	0.171	0	AdCE	WNT4
IFT571	4.10118e-188	0.681643	0.817	0.482	9.86417e-184	AdCE	IFT57
ODC12	1.32864e-196	0.679063	0.986	0.849	3.19565e-192	AdCE	ODC1
NR0B1	1.44833e-230	0.678141	0.478	0.137	3.48352e-226	AdCE	NR0B1
CDH181	0	0.662414	0.488	0.064	0	AdCE	CDH18
CD2761	8.02267e-179	0.655684	0.82	0.479	1.92961e-174	AdCE	CD276
AC109466.11	0	0.655555	0.477	0.044	0	AdCE	AC109466.1
MYCN2	1.78843e-217	0.650415	0.59	0.212	4.30153e-213	AdCE	MYCN
CASD11	1.20532e-207	0.638648	0.681	0.294	2.89904e-203	AdCE	CASD1
SLC39A62	2.48504e-192	0.63808	0.772	0.383	5.97701e-188	AdCE	SLC39A6
NAP1L12	6.65118e-264	0.637966	1	0.994	1.59974e-259	AdCE	NAP1L1
PRTG2	5.37299e-247	0.6325	0.658	0.232	1.29231e-242	AdCE	PRTG
SMARCC12	2.15411e-191	0.627439	0.989	0.883	5.18107e-187	AdCE	SMARCC1
OSR2	1.70877e-273	0.62345	0.508	0.136	4.10993e-269	AdCE	OSR2
RHOBTB3	2.12243e-155	0.621657	0.874	0.602	5.10487e-151	AdCE	RHOBTB3
SNHG181	4.19314e-204	0.618835	0.634	0.251	1.00853e-199	AdCE	SNHG18
MYRF1	0	0.614959	0.513	0.109	0	AdCE	MYRF
AFDN1	1.06293e-163	0.611931	0.844	0.501	2.55656e-159	AdCE	AFDN
TRANK11	0	0.601276	0.535	0.131	0	AdCE	TRANK1
EDN31	2.20501e-292	0.60107	0.484	0.119	5.30349e-288	AdCE	EDN3
TPM12	6.12033e-180	0.598345	0.991	0.872	1.47206e-175	AdCE	TPM1
BASP12	5.68465e-160	0.598263	0.974	0.827	1.36727e-155	AdCE	BASP1
KDM1A2	3.20983e-177	0.598207	0.96	0.751	7.72027e-173	AdCE	KDM1A
MEIS31	3.82329e-188	0.597222	0.805	0.391	9.19579e-184	AdCE	MEIS3
HNRNPA12	4.16223e-213	0.595806	1	0.977	1.0011e-208	AdCE	HNRNPA1
TSPAN62	1.51291e-174	0.588936	0.902	0.602	3.63885e-170	AdCE	TSPAN6
SINHCAF2	1.86059e-154	0.588582	0.843	0.536	4.47509e-150	AdCE	SINHCAF
MEG31	1.4993e-188	0.588542	0.605	0.24	3.60611e-184	AdCE	MEG3
SPRR2F	0	0.586969	0.517	0.109	0	AdCE	SPRR2F
H2AFY22	2.81852e-152	0.586626	0.918	0.69	6.77911e-148	AdCE	H2AFY2
PLIN21	3.55967e-175	0.578015	0.754	0.383	8.56171e-171	AdCE	PLIN2
TRNP11	0	0.578013	0.493	0.105	0	AdCE	TRNP1
TWIST22	3.04601e-197	0.567787	0.686	0.279	7.32627e-193	AdCE	TWIST2
GRIA41	0	0.566432	0.407	0.052	0	AdCE	GRIA4
PHLDA1	8.16491e-165	0.564926	0.734	0.353	1.96382e-160	AdCE	PHLDA1
SEMA5A1	3.69933e-196	0.564814	0.553	0.199	8.89763e-192	AdCE	SEMA5A
NPM12	3.42487e-249	0.563359	1	0.998	8.2375e-245	AdCE	NPM1
TNNI11	7.14008e-212	0.562371	0.548	0.185	1.71733e-207	AdCE	TNNI1
DES1	0	0.554121	0.505	0.12	0	AdCE	DES
HMGA12	6.55002e-122	0.551705	0.963	0.764	1.57541e-117	AdCE	HMGA1
MEX3A2	2.18153e-136	0.547528	0.885	0.604	5.24703e-132	AdCE	MEX3A
BNC22	4.74754e-186	0.547298	0.592	0.228	1.14188e-181	AdCE	BNC2
RCN22	1.50398e-157	0.54634	0.992	0.912	3.61738e-153	AdCE	RCN2
GATA51	6.64009e-230	0.54205	0.548	0.174	1.59707e-225	AdCE	GATA5
CDH91	2.32934e-142	0.539122	0.382	0.126	5.60252e-138	AdCE	CDH9
FHL2	4.81439e-171	0.538363	0.707	0.318	1.15796e-166	AdCE	FHL2
NETO2	6.31078e-163	0.538023	0.578	0.23	1.51787e-158	AdCE	NETO2
SNAI22	7.99479e-117	0.537196	0.75	0.432	1.92291e-112	AdCE	SNAI2
ENAH2	1.62327e-142	0.53623	0.949	0.757	3.90428e-138	AdCE	ENAH
KCNQ1OT12	5.23763e-116	0.53618	0.953	0.79	1.25976e-111	AdCE	KCNQ1OT1
AKAP9	1.08564e-107	0.534315	0.929	0.799	2.61118e-103	AdCE	AKAP9
OSBPL1A2	9.2781e-145	0.530072	0.618	0.291	2.23157e-140	AdCE	OSBPL1A
HEBP22	3.4051e-124	0.526604	0.809	0.537	8.18994e-120	AdCE	HEBP2
MOSPD11	1.68891e-180	0.523728	0.537	0.201	4.06216e-176	AdCE	MOSPD1
MEIS22	3.15757e-123	0.520972	0.907	0.647	7.59459e-119	AdCE	MEIS2
TLE41	5.69661e-125	0.518867	0.765	0.441	1.37015e-120	AdCE	TLE4
ACVR2B2	8.44942e-161	0.518666	0.747	0.362	2.03226e-156	AdCE	ACVR2B
FRMD4B1	1.91965e-77	0.516923	0.515	0.281	4.61715e-73	AdCE	FRMD4B
IFT812	1.06951e-150	0.515755	0.688	0.338	2.5724e-146	AdCE	IFT81
MARCKSL12	8.69054e-172	0.51421	1	0.977	2.09025e-167	AdCE	MARCKSL1
SLC9A3R11	4.35629e-171	0.513937	0.668	0.295	1.04778e-166	AdCE	SLC9A3R1
SCUBE32	7.50095e-198	0.510624	0.541	0.189	1.80413e-193	AdCE	SCUBE3
CNTNAP41	0	0.509979	0.351	0.035	0	AdCE	CNTNAP4
MXRA81	1.82989e-128	0.507147	0.781	0.45	4.40125e-124	AdCE	MXRA8
ASCC31	3.80102e-140	0.503569	0.61	0.285	9.14222e-136	AdCE	ASCC3
TEAD22	6.28527e-129	0.501165	0.824	0.493	1.51173e-124	AdCE	TEAD2
AMOT2	1.74178e-134	0.500857	0.624	0.285	4.18933e-130	AdCE	AMOT
SMAD92	3.46218e-132	0.499997	0.668	0.33	8.32723e-128	AdCE	SMAD9
PCOLCE2	2.20244e-112	0.499456	0.95	0.668	5.29731e-108	AdCE	PCOLCE
SAMD111	3.81101e-145	0.497466	0.834	0.445	9.16624e-141	AdCE	SAMD11
KITLG1	1.15262e-202	0.497391	0.427	0.122	2.77228e-198	AdCE	KITLG
PSD3	7.43041e-142	0.496713	0.575	0.255	1.78716e-137	AdCE	PSD3
GAS11	3.69384e-157	0.493495	0.668	0.292	8.88443e-153	AdCE	GAS1
ZFAS1	4.36213e-131	0.492181	0.98	0.936	1.04918e-126	AdCE	ZFAS1
APLP11	3.47535e-148	0.491779	0.571	0.238	8.35891e-144	AdCE	APLP1
C20orf27	1.76682e-96	0.489901	0.727	0.473	4.24955e-92	AdCE	C20orf27
SSBP41	1.53664e-111	0.485044	0.941	0.829	3.69592e-107	AdCE	SSBP4
PTPRD2	2.13245e-153	0.484118	0.593	0.249	5.12898e-149	AdCE	PTPRD
EEF1B22	3.90045e-179	0.474212	1	0.999	9.38136e-175	AdCE	EEF1B2
WNK32	2.76596e-138	0.474198	0.612	0.289	6.65268e-134	AdCE	WNK3
PALM	6.81775e-140	0.471244	0.615	0.282	1.63981e-135	AdCE	PALM
HSP90AB11	2.11817e-211	0.469694	1	1	5.09463e-207	AdCE	HSP90AB1
ZNF7701	2.14423e-113	0.468812	0.705	0.402	5.15731e-109	AdCE	ZNF770
PON2	4.0309e-116	0.465588	0.795	0.481	9.69512e-112	AdCE	PON2
CYYR1	3.57795e-138	0.456321	0.658	0.307	8.60569e-134	AdCE	CYYR1
PRKD1	1.50167e-146	0.455543	0.458	0.172	3.61182e-142	AdCE	PRKD1
IPO52	3.54693e-107	0.454678	0.851	0.607	8.53107e-103	AdCE	IPO5
ZFHX42	8.89562e-96	0.453905	0.636	0.345	2.13957e-91	AdCE	ZFHX4
GAP43	1.50166e-278	0.452308	0.413	0.09	3.61178e-274	AdCE	GAP43
PDE5A	9.03191e-151	0.451185	0.621	0.264	2.17235e-146	AdCE	PDE5A
SEMA3C1	1.88568e-134	0.450205	0.284	0.079	4.53545e-130	AdCE	SEMA3C
ACSF2	2.06667e-137	0.449584	0.503	0.206	4.97076e-133	AdCE	ACSF2
SMARCD3	4.97941e-134	0.448831	0.649	0.309	1.19765e-129	AdCE	SMARCD3
TFDP21	2.41474e-96	0.448677	0.865	0.631	5.80793e-92	AdCE	TFDP2
NDST32	4.42767e-185	0.444583	0.413	0.121	1.06494e-180	AdCE	NDST3
BAMBI1	7.65985e-117	0.44307	0.604	0.285	1.84235e-112	AdCE	BAMBI
RCOR22	3.79862e-166	0.442492	0.514	0.189	9.13643e-162	AdCE	RCOR2
WNT2B1	2.24073e-97	0.442079	0.284	0.098	5.3894e-93	AdCE	WNT2B
C15orf59-AS1	0	0.441392	0.319	0.038	0	AdCE	C15orf59-AS1
BDNF1	0	0.440406	0.303	0.045	0	AdCE	BDNF
RAI142	7.72766e-109	0.439959	0.693	0.373	1.85866e-104	AdCE	RAI14
SLC4A72	4.31108e-126	0.436959	0.555	0.248	1.0369e-121	AdCE	SLC4A7
ZMYM42	1.22174e-98	0.436581	0.828	0.575	2.93853e-94	AdCE	ZMYM4
C11orf12	1.5911e-110	0.434941	0.654	0.351	3.82691e-106	AdCE	C11orf1
ST6GALNAC31	1.60313e-171	0.43398	0.532	0.194	3.85585e-167	AdCE	ST6GALNAC3
ADAM121	1.53078e-157	0.433798	0.452	0.156	3.68184e-153	AdCE	ADAM12
ROBO1	1.52027e-79	0.433177	0.6	0.347	3.65656e-75	AdCE	ROBO1
KDM5B1	1.16781e-88	0.431215	0.876	0.695	2.80882e-84	AdCE	KDM5B
FOXP41	2.80628e-141	0.430364	0.581	0.25	6.74967e-137	AdCE	FOXP4
CENPV2	4.13116e-79	0.429254	0.812	0.565	9.93627e-75	AdCE	CENPV
ZNF7382	2.07109e-107	0.4278	0.648	0.342	4.98139e-103	AdCE	ZNF738
RAB342	6.99017e-105	0.4265	0.955	0.8	1.68128e-100	AdCE	RAB34
TET12	1.28135e-92	0.425056	0.727	0.447	3.0819e-88	AdCE	TET1
FLNC1	1.81321e-148	0.423171	0.425	0.147	4.36113e-144	AdCE	FLNC
CHST9	0	0.42253	0.304	0.047	0	AdCE	CHST9
TFPI2	8.96145e-109	0.421399	0.263	0.079	2.15541e-104	AdCE	TFPI2
WASF12	1.37885e-116	0.42084	0.622	0.302	3.31641e-112	AdCE	WASF1
TOP2B2	2.29438e-91	0.420306	0.896	0.73	5.51845e-87	AdCE	TOP2B
CACHD11	7.35712e-159	0.419283	0.514	0.194	1.76953e-154	AdCE	CACHD1
COL3A11	4.71776e-186	0.418102	0.992	0.784	1.13472e-181	AdCE	COL3A1
TP53BP11	2.31066e-84	0.416786	0.706	0.451	5.5576e-80	AdCE	TP53BP1
TMEM132A	1.84347e-92	0.416169	0.733	0.449	4.4339e-88	AdCE	TMEM132A
TRABD2B1	1.40884e-187	0.415882	0.404	0.116	3.38855e-183	AdCE	TRABD2B
RSL1D11	3.90066e-99	0.41574	0.918	0.756	9.38187e-95	AdCE	RSL1D1
LY6H1	2.00288e-133	0.415673	0.324	0.099	4.81732e-129	AdCE	LY6H
PAFAH1B32	4.68404e-105	0.413453	0.97	0.85	1.12661e-100	AdCE	PAFAH1B3
CRB21	1.50182e-202	0.413428	0.338	0.08	3.61219e-198	AdCE	CRB2
MYH102	8.80223e-98	0.412503	0.98	0.884	2.11711e-93	AdCE	MYH10
DDAH22	1.32169e-96	0.412252	0.977	0.872	3.17892e-92	AdCE	DDAH2
CDK42	3.16765e-93	0.409583	0.968	0.894	7.61884e-89	AdCE	CDK4
BMP52	8.22301e-114	0.409186	0.52	0.222	1.9778e-109	AdCE	BMP5
SLITRK1	0	0.406804	0.278	0.024	0	AdCE	SLITRK1
RASL11B1	7.62816e-139	0.406537	0.458	0.172	1.83472e-134	AdCE	RASL11B
DPYSL42	1.36128e-111	0.403821	0.585	0.278	3.27415e-107	AdCE	DPYSL4
NIPSNAP12	8.5716e-104	0.40376	0.628	0.326	2.06164e-99	AdCE	NIPSNAP1
ANTXR21	3.46937e-112	0.403737	0.498	0.219	8.34452e-108	AdCE	ANTXR2
GABPB1-AS11	5.37169e-97	0.400716	0.587	0.307	1.292e-92	AdCE	GABPB1-AS1
HNRNPU2	6.903e-98	0.398854	0.994	0.961	1.66031e-93	AdCE	HNRNPU
MSI12	2.02226e-140	0.398025	0.46	0.173	4.86395e-136	AdCE	MSI1
SDK21	2.09156e-148	0.397184	0.43	0.15	5.03061e-144	AdCE	SDK2
SMARCA42	1.30093e-86	0.397055	0.829	0.589	3.129e-82	AdCE	SMARCA4
MAG	1.69702e-119	0.396796	0.386	0.141	4.08166e-115	AdCE	MAG
FAM217B2	1.60268e-95	0.396698	0.651	0.353	3.85478e-91	AdCE	FAM217B
TNNT11	2.90379e-140	0.396024	0.386	0.126	6.98421e-136	AdCE	TNNT1
ATP5MC22	3.03422e-135	0.395353	1	0.996	7.29791e-131	AdCE	ATP5MC2
HOTAIRM11	1.08612e-82	0.393477	0.536	0.277	2.61234e-78	AdCE	HOTAIRM1
DBN12	7.25499e-79	0.392088	0.907	0.746	1.74497e-74	AdCE	DBN1
IGSF91	1.84539e-220	0.39201	0.356	0.083	4.43854e-216	AdCE	IGSF9
XRN22	2.51392e-90	0.391981	0.952	0.86	6.04648e-86	AdCE	XRN2
STMN12	3.17417e-86	0.391852	0.943	0.777	7.63452e-82	AdCE	STMN1
ATRX2	3.39743e-86	0.391479	0.985	0.946	8.1715e-82	AdCE	ATRX
LRP1B	4.38772e-299	0.389654	0.261	0.036	1.05534e-294	AdCE	LRP1B
NRXN31	9.76763e-211	0.388575	0.329	0.074	2.34931e-206	AdCE	NRXN3
NTRK1	7.6123e-294	0.387736	0.315	0.052	1.83091e-289	AdCE	NTRK1
ASXL3	1.29254e-120	0.387569	0.467	0.193	3.10883e-116	AdCE	ASXL3
LRRN12	7.4628e-85	0.387157	0.374	0.16	1.79495e-80	AdCE	LRRN1
SERPING11	7.23104e-100	0.387045	0.638	0.337	1.73921e-95	AdCE	SERPING1
HOXA31	4.70061e-100	0.386689	0.586	0.294	1.13059e-95	AdCE	HOXA3
IMPDH2	1.56147e-87	0.384543	0.968	0.88	3.75564e-83	AdCE	IMPDH2
GOLM11	7.69746e-73	0.384258	0.833	0.633	1.85139e-68	AdCE	GOLM1
TENM41	2.36421e-148	0.383385	0.397	0.13	5.68641e-144	AdCE	TENM4
FGFR21	2.30112e-141	0.381237	0.402	0.137	5.53465e-137	AdCE	FGFR2
B4GALNT41	2.81563e-103	0.380979	0.506	0.234	6.77215e-99	AdCE	B4GALNT4
HNRNPDL2	2.97643e-94	0.380888	0.997	0.986	7.15891e-90	AdCE	HNRNPDL
RXFP21	3.67619e-167	0.380582	0.286	0.068	8.84198e-163	AdCE	RXFP2
MTA3	3.49283e-103	0.379934	0.493	0.23	8.40096e-99	AdCE	MTA3
HNRNPC2	2.39012e-94	0.379784	0.982	0.938	5.74872e-90	AdCE	HNRNPC
IGF2BP12	1.80467e-71	0.379559	0.835	0.639	4.34059e-67	AdCE	IGF2BP1
HMGA22	3.46374e-92	0.379267	0.97	0.8	8.33098e-88	AdCE	HMGA2
KHDRBS12	3.46825e-80	0.379093	0.895	0.702	8.34182e-76	AdCE	KHDRBS1
MEST2	4.12863e-106	0.378915	0.997	0.865	9.93017e-102	AdCE	MEST
BRD12	1.29188e-82	0.3772	0.618	0.352	3.10724e-78	AdCE	BRD1
GOLIM42	1.11101e-61	0.376616	0.807	0.617	2.67219e-57	AdCE	GOLIM4
TUT42	1.03089e-81	0.376495	0.65	0.38	2.47949e-77	AdCE	TUT4
LGR41	1.9694e-80	0.376441	0.463	0.228	4.73679e-76	AdCE	LGR4
FKBP71	2.09424e-89	0.375813	0.656	0.366	5.03707e-85	AdCE	FKBP7
KNOP12	1.18481e-67	0.374823	0.728	0.501	2.84971e-63	AdCE	KNOP1
MIDN	1.48978e-69	0.374415	0.816	0.621	3.58322e-65	AdCE	MIDN
MPDZ2	2.90343e-82	0.373533	0.628	0.354	6.98332e-78	AdCE	MPDZ
FZD22	4.56975e-88	0.373199	0.733	0.422	1.09912e-83	AdCE	FZD2
CCT22	1.24433e-80	0.373006	0.976	0.939	2.99286e-76	AdCE	CCT2
ZKSCAN11	3.20897e-67	0.371264	0.816	0.623	7.71821e-63	AdCE	ZKSCAN1
ATP2B41	2.55732e-95	0.370597	0.527	0.255	6.15087e-91	AdCE	ATP2B4
FUBP12	1.44374e-72	0.370559	0.822	0.61	3.47249e-68	AdCE	FUBP1
HOXA2	1.26407e-173	0.37045	0.37	0.105	3.04033e-169	AdCE	HOXA2
DIXDC12	3.60208e-91	0.370267	0.538	0.272	8.66372e-87	AdCE	DIXDC1
PTBP22	5.51826e-93	0.36901	0.573	0.294	1.32725e-88	AdCE	PTBP2
BCAT12	5.11003e-86	0.368974	0.636	0.349	1.22906e-81	AdCE	BCAT1
MCM22	9.37142e-89	0.367199	0.536	0.269	2.25401e-84	AdCE	MCM2
SKIL	7.76789e-69	0.366292	0.779	0.554	1.86833e-64	AdCE	SKIL
MED12L	1.88621e-125	0.365969	0.37	0.13	4.53672e-121	AdCE	MED12L
IKZF41	8.66436e-95	0.36476	0.493	0.236	2.08395e-90	AdCE	IKZF4
PTPN132	2.43787e-99	0.364244	0.558	0.27	5.86356e-95	AdCE	PTPN13
RYK2	3.34509e-108	0.36305	0.571	0.272	8.0456e-104	AdCE	RYK
FAM161A2	2.17584e-84	0.362204	0.542	0.283	5.23333e-80	AdCE	FAM161A
ITSN12	5.38361e-81	0.360601	0.587	0.323	1.29487e-76	AdCE	ITSN1
GATA61	5.27331e-104	0.360111	0.598	0.283	1.26834e-99	AdCE	GATA6
NEO12	8.34563e-83	0.359698	0.489	0.243	2.00729e-78	AdCE	NEO1
TRAPPC6A1	5.10026e-78	0.359572	0.634	0.369	1.22672e-73	AdCE	TRAPPC6A
RANBP12	1.25898e-80	0.358811	0.993	0.965	3.0281e-76	AdCE	RANBP1
AC022075.1	9.01025e-152	0.358213	0.379	0.116	2.16714e-147	AdCE	AC022075.1
FAM198B	5.30109e-83	0.358111	0.643	0.355	1.27502e-78	AdCE	FAM198B
COL26A12	1.47777e-104	0.357735	0.42	0.172	3.55433e-100	AdCE	COL26A1
SDC11	6.90107e-123	0.357206	0.411	0.154	1.65985e-118	AdCE	SDC1
APEX11	5.94927e-83	0.356902	0.983	0.928	1.43092e-78	AdCE	APEX1
EHMT22	2.29347e-73	0.355927	0.659	0.407	5.51627e-69	AdCE	EHMT2
DZIP12	2.39527e-79	0.355043	0.552	0.296	5.7611e-75	AdCE	DZIP1
MIR503HG	8.77658e-121	0.354628	0.343	0.116	2.11094e-116	AdCE	MIR503HG
GSE11	2.79854e-85	0.353757	0.613	0.328	6.73106e-81	AdCE	GSE1
VASP	2.40827e-78	0.353672	0.607	0.344	5.79237e-74	AdCE	VASP
SPATC1L	9.17733e-75	0.353274	0.682	0.419	2.20733e-70	AdCE	SPATC1L
TRIM282	1.85867e-74	0.353139	0.964	0.902	4.47048e-70	AdCE	TRIM28
HDAC22	3.34556e-76	0.352591	0.955	0.883	8.04674e-72	AdCE	HDAC2
PRRC2B	5.80279e-67	0.352242	0.851	0.691	1.39569e-62	AdCE	PRRC2B
SENP7	1.34421e-74	0.352187	0.583	0.326	3.2331e-70	AdCE	SENP7
KLK61	3.30331e-164	0.351783	0.422	0.131	7.94512e-160	AdCE	KLK6
APOBEC3H1	1.25555e-167	0.351675	0.27	0.061	3.01986e-163	AdCE	APOBEC3H
DUSP10	4.5548e-213	0.351557	0.294	0.06	1.09552e-208	AdCE	DUSP10
PYGO12	2.528e-109	0.351542	0.413	0.165	6.08036e-105	AdCE	PYGO1
MAP9	1.21043e-80	0.347732	0.599	0.328	2.91132e-76	AdCE	MAP9
CYTL11	1.58369e-86	0.347342	0.423	0.189	3.8091e-82	AdCE	CYTL1
FAH1	9.52567e-84	0.347077	0.445	0.211	2.29111e-79	AdCE	FAH
FLRT31	7.3443e-65	0.346689	0.41	0.205	1.76645e-60	AdCE	FLRT3
TRAPPC2L1	1.06769e-47	0.346044	0.786	0.649	2.56801e-43	AdCE	TRAPPC2L
SRPK12	6.87806e-70	0.345247	0.679	0.428	1.65431e-65	AdCE	SRPK1
BDH22	2.6563e-92	0.34504	0.484	0.227	6.38892e-88	AdCE	BDH2
ADGRL3	1.9109e-92	0.344896	0.451	0.204	4.59611e-88	AdCE	ADGRL3
GTF2I1	5.57104e-63	0.344713	0.861	0.701	1.33995e-58	AdCE	GTF2I
TADA31	1.74852e-60	0.344238	0.734	0.529	4.20555e-56	AdCE	TADA3
PPP1R9A	1.31823e-85	0.344068	0.516	0.253	3.1706e-81	AdCE	PPP1R9A
PRCD	3.70771e-132	0.344048	0.384	0.129	8.91777e-128	AdCE	PRCD
YAP12	2.93375e-79	0.34342	0.613	0.339	7.05625e-75	AdCE	YAP1
CKAP42	4.34045e-61	0.342785	0.848	0.693	1.04396e-56	AdCE	CKAP4
FAM92A2	4.41526e-66	0.342758	0.649	0.413	1.06196e-61	AdCE	FAM92A
UNC5C1	3.62332e-89	0.342217	0.421	0.185	8.7148e-85	AdCE	UNC5C
FGFR3	4.45205e-228	0.341003	0.316	0.064	1.07081e-223	AdCE	FGFR3
PRMT11	5.0479e-81	0.340985	0.997	0.975	1.21412e-76	AdCE	PRMT1
KCNQ22	1.69218e-98	0.340452	0.47	0.208	4.07002e-94	AdCE	KCNQ2
ATIC2	1.81702e-71	0.339901	0.689	0.431	4.3703e-67	AdCE	ATIC
HMGB32	1.8069e-73	0.339386	0.907	0.713	4.34595e-69	AdCE	HMGB3
ACOT131	3.81854e-66	0.338378	0.602	0.364	9.18436e-62	AdCE	ACOT13
NACA	1.10459e-137	0.338049	1	1	2.65676e-133	AdCE	NACA
FXR11	1.01836e-68	0.338014	0.93	0.822	2.44935e-64	AdCE	FXR1
HNRNPR2	1.76539e-67	0.337911	0.95	0.858	4.24611e-63	AdCE	HNRNPR
ZNF4621	8.28829e-68	0.337534	0.682	0.424	1.9935e-63	AdCE	ZNF462
BMPER1	4.23896e-134	0.336993	0.314	0.093	1.01956e-129	AdCE	BMPER
EIF4EBP11	7.94105e-48	0.336807	0.799	0.663	1.90998e-43	AdCE	EIF4EBP1
PLEKHA82	1.24841e-102	0.335784	0.433	0.183	3.00267e-98	AdCE	PLEKHA8
SCD2	2.95182e-79	0.334606	0.591	0.313	7.09972e-75	AdCE	SCD
C4orf481	1.02217e-63	0.33443	0.77	0.543	2.45853e-59	AdCE	C4orf48
BTF3	5.94791e-141	0.334167	1	1	1.43059e-136	AdCE	BTF3
IGF2-AS2	1.30673e-87	0.334074	0.491	0.234	3.14295e-83	AdCE	IGF2-AS
FZD72	8.68774e-93	0.332846	0.525	0.25	2.08958e-88	AdCE	FZD7
CALB1	3.54188e-32	0.331885	0.187	0.086	8.51893e-28	AdCE	CALB1
AMOTL22	1.46355e-76	0.331784	0.461	0.228	3.52013e-72	AdCE	AMOTL2
ZNF432	4.24523e-81	0.331562	0.54	0.28	1.02106e-76	AdCE	ZNF43
G3BP21	7.55107e-61	0.331404	0.887	0.754	1.81618e-56	AdCE	G3BP2
LRRC61	9.4828e-80	0.330873	0.476	0.239	2.2808e-75	AdCE	LRRC61
ZMYM22	4.18172e-64	0.330457	0.625	0.385	1.00579e-59	AdCE	ZMYM2
SOX122	5.32193e-75	0.329534	0.666	0.391	1.28003e-70	AdCE	SOX12
SLC38A12	7.68666e-68	0.327848	0.458	0.229	1.8488e-63	AdCE	SLC38A1
HDGFL21	9.5738e-56	0.326119	0.829	0.656	2.30269e-51	AdCE	HDGFL2
DDR22	1.10114e-72	0.325805	0.562	0.302	2.64846e-68	AdCE	DDR2
ATXN7L3B1	4.08222e-59	0.325786	0.93	0.857	9.81855e-55	AdCE	ATXN7L3B
PBX31	6.36297e-81	0.324212	0.503	0.252	1.53042e-76	AdCE	PBX3
POFUT2	9.6973e-91	0.32408	0.421	0.186	2.33239e-86	AdCE	POFUT2
FADS12	1.11004e-53	0.32286	0.708	0.49	2.66987e-49	AdCE	FADS1
EIF3F1	4.46967e-84	0.322745	0.998	0.988	1.07504e-79	AdCE	EIF3F
SMARCE12	7.2592e-74	0.322101	0.626	0.361	1.74598e-69	AdCE	SMARCE1
ADNP2	7.38488e-58	0.321842	0.646	0.423	1.77621e-53	AdCE	ADNP
YWHAE2	1.88898e-99	0.321769	1	0.998	4.54338e-95	AdCE	YWHAE
NME12	1.72182e-56	0.321442	0.631	0.409	4.14132e-52	AdCE	NME1
LDHB1	1.8197e-86	0.321325	1	0.997	4.37674e-82	AdCE	LDHB
LRRC47	2.28951e-77	0.320745	0.524	0.277	5.50674e-73	AdCE	LRRC47
RUNX1T11	5.94852e-52	0.32065	0.57	0.347	1.43074e-47	AdCE	RUNX1T1
NLGN1	1.20442e-122	0.32043	0.301	0.092	2.89688e-118	AdCE	NLGN1
NAE12	2.34451e-54	0.320076	0.757	0.548	5.63901e-50	AdCE	NAE1
SMARCAD12	1.29152e-57	0.319887	0.71	0.489	3.10636e-53	AdCE	SMARCAD1
SNRPD22	7.70262e-78	0.319392	0.997	0.971	1.85263e-73	AdCE	SNRPD2
1952-03-01	8.53656e-66	0.319082	0.61	0.365	2.05321e-61	AdCE	2021-03-05
CNTNAP2	1.22412e-114	0.318892	0.281	0.086	2.94426e-110	AdCE	CNTNAP2
XPO12	1.04894e-60	0.318419	0.896	0.757	2.52291e-56	AdCE	XPO1
KAT6B1	7.66626e-59	0.318059	0.73	0.497	1.84389e-54	AdCE	KAT6B
GAPDH2	7.15899e-114	0.317939	1	1	1.72188e-109	AdCE	GAPDH
G3BP12	4.98244e-56	0.317621	0.898	0.799	1.19838e-51	AdCE	G3BP1
PACSIN32	2.4507e-81	0.317535	0.462	0.223	5.89442e-77	AdCE	PACSIN3
SOS2	1.11221e-65	0.31693	0.533	0.301	2.67508e-61	AdCE	SOS2
GUCY1A11	1.37105e-102	0.31674	0.463	0.191	3.29766e-98	AdCE	GUCY1A1
RPAP21	1.97268e-68	0.316663	0.553	0.312	4.74469e-64	AdCE	RPAP2
C9orf116	1.03487e-99	0.316505	0.375	0.148	2.48907e-95	AdCE	C9orf116
MMP23B1	8.00487e-122	0.316477	0.338	0.11	1.92533e-117	AdCE	MMP23B
TDRD3	1.18319e-72	0.315965	0.462	0.234	2.8458e-68	AdCE	TDRD3
DHX92	2.5135e-56	0.315641	0.907	0.797	6.04547e-52	AdCE	DHX9
EIF3H1	1.26904e-79	0.315524	0.994	0.98	3.05229e-75	AdCE	EIF3H
MMADHC	3.38703e-50	0.315076	0.831	0.693	8.14649e-46	AdCE	MMADHC
MBIP2	4.06166e-62	0.314472	0.602	0.37	9.7691e-58	AdCE	MBIP
SYNCRIP2	2.46553e-54	0.313868	0.821	0.664	5.93008e-50	AdCE	SYNCRIP
SMARCA1	6.85181e-50	0.31347	0.876	0.767	1.648e-45	AdCE	SMARCA1
MLF21	3.81443e-67	0.312526	0.975	0.908	9.17447e-63	AdCE	MLF2
ILF32	2.53536e-57	0.31221	0.939	0.839	6.09806e-53	AdCE	ILF3
KCNH7	8.48885e-270	0.312161	0.254	0.037	2.04174e-265	AdCE	KCNH7
TUBB2	6.4029e-82	0.311699	1	0.996	1.54003e-77	AdCE	TUBB
KDM5A	6.17798e-51	0.311109	0.799	0.622	1.48593e-46	AdCE	KDM5A
LIN28B2	1.93959e-83	0.311019	0.48	0.228	4.6651e-79	AdCE	LIN28B
CCDC342	1.71588e-48	0.310508	0.61	0.399	4.12703e-44	AdCE	CCDC34
UBE2R21	4.04029e-60	0.310161	0.935	0.86	9.71769e-56	AdCE	UBE2R2
KNDC1	1.22098e-136	0.309821	0.29	0.081	2.9367e-132	AdCE	KNDC1
BICD11	1.39994e-69	0.309504	0.483	0.247	3.36714e-65	AdCE	BICD1
C1QL4	6.78177e-257	0.309376	0.216	0.028	1.63115e-252	AdCE	C1QL4
ST6GAL2	5.04806e-154	0.308476	0.29	0.074	1.21416e-149	AdCE	ST6GAL2
IL1RAPL1	1.06014e-154	0.308395	0.299	0.078	2.54985e-150	AdCE	IL1RAPL1
EPHA3	4.96733e-209	0.308167	0.24	0.042	1.19474e-204	AdCE	EPHA3
FOXP21	8.39436e-67	0.307073	0.441	0.222	2.01901e-62	AdCE	FOXP2
UPF3B2	4.56495e-63	0.306874	0.577	0.34	1.09796e-58	AdCE	UPF3B
NONO2	6.69754e-62	0.306721	0.962	0.9	1.61089e-57	AdCE	NONO
LPAR12	8.25044e-86	0.306654	0.385	0.164	1.9844e-81	AdCE	LPAR1
METRNL2	8.24203e-72	0.306642	0.493	0.253	1.98237e-67	AdCE	METRNL
PLXNB21	4.19783e-64	0.305953	0.497	0.269	1.00966e-59	AdCE	PLXNB2
DHX401	2.14341e-63	0.305705	0.512	0.287	5.15533e-59	AdCE	DHX40
PHF62	4.5597e-49	0.30539	0.795	0.611	1.0967e-44	AdCE	PHF6
CCND1	3.43059e-32	0.304877	0.841	0.796	8.25126e-28	AdCE	CCND1
PUM1	6.64377e-51	0.304068	0.833	0.678	1.59796e-46	AdCE	PUM1
ZNF2602	7.34913e-76	0.303896	0.483	0.244	1.76761e-71	AdCE	ZNF260
ADH51	6.20853e-60	0.303612	0.963	0.901	1.49328e-55	AdCE	ADH5
APPL22	2.60827e-67	0.303488	0.502	0.271	6.27341e-63	AdCE	APPL2
YBEY2	1.43833e-67	0.303298	0.514	0.281	3.45947e-63	AdCE	YBEY
TRIM24	1.96733e-43	0.303273	0.788	0.624	4.73181e-39	AdCE	TRIM24
RBBP42	2.19846e-54	0.303018	0.702	0.481	5.28774e-50	AdCE	RBBP4
NTPCR1	1.16636e-64	0.302332	0.596	0.353	2.80534e-60	AdCE	NTPCR
PTPN1	6.6439e-63	0.302287	0.551	0.321	1.59799e-58	AdCE	PTPN1
MAD2L22	1.31478e-58	0.301957	0.714	0.469	3.1623e-54	AdCE	MAD2L2
IGLON5	7.38771e-86	0.30161	0.37	0.156	1.77689e-81	AdCE	IGLON5
GPC22	2.93114e-78	0.301466	0.452	0.217	7.04997e-74	AdCE	GPC2
HNRNPA2B12	1.05952e-65	0.30122	0.995	0.975	2.54837e-61	AdCE	HNRNPA2B1
PCDH17	8.04793e-68	0.301058	0.534	0.283	1.93569e-63	AdCE	PCDH17
KIRREL11	1.93822e-75	0.301	0.421	0.201	4.66181e-71	AdCE	KIRREL1
ST132	2.23735e-67	0.300814	0.988	0.967	5.38127e-63	AdCE	ST13
[truncated: 8,217 more rows]
