# Supplementary material for: The developmental origin and the specification of the adrenal cortex in humans and cynomolgus monkeys
Source: Sci Adv. 2022 Apr 20;8(16):eabn8485. doi: 10.1126/sciadv.abn8485 (PMC9020778; doi:10.1126/sciadv.abn8485)
Supplement: Supplementary file 2 — Tables S1 to S6 [file sciadv.abn8485_tables_s1_to_s6.zip › sciadv.abn8485_table_s6.xlsx]

## Sheet: maker human testis and 4wpf
Table S6. Differentially expressed genes across cell clusters in human testes and the urogenital ridge (4 wpf).
p_val : p_val (unadjusted); avg_logFC : log fold-chage of the average expression between the two groups. Positive values indicate that the feature is more highly expressed in the first group. pct.1 : The percentage of cells where the feature is detected in the first group; pct.2 : The percentage of cells where the feature is detected in the second group; p_val_adj : Adjusted p-value, based on bon…
	p_val	avg_log2FC	pct.1	pct.2	p_val_adj	cluster	gene
C7	0	3.53755	0.87	0.119	0	IP	C7
DCN	0	3.03372	0.982	0.444	0	IP	DCN
COL1A1	0	2.38472	0.999	0.81	0	IP	COL1A1
C11orf96	0	2.27298	0.819	0.13	0	IP	C11orf96
JUNB	0	2.21821	0.961	0.63	0	IP	JUNB
LGALS1	0	2.16037	0.977	0.54	0	IP	LGALS1
ZFP36	0	2.01286	0.664	0.165	0	IP	ZFP36
COL21A1	0	1.94239	0.741	0.051	0	IP	COL21A1
ALCAM	0	1.71538	0.648	0.197	0	IP	ALCAM
SPARCL1	0	1.71064	0.621	0.026	0	IP	SPARCL1
COL14A1	0	1.70944	0.881	0.282	0	IP	COL14A1
COL3A1	0	1.67581	1	0.86	0	IP	COL3A1
FOS	0	1.65941	0.988	0.812	0	IP	FOS
GADD45B	0	1.65864	0.662	0.208	0	IP	GADD45B
CEBPD	0	1.63312	0.653	0.182	0	IP	CEBPD
COL1A2	0	1.57663	0.999	0.908	0	IP	COL1A2
SOCS3	0	1.55022	0.749	0.259	0	IP	SOCS3
LRRN3	0	1.54506	0.796	0.223	0	IP	LRRN3
NID1	0	1.54049	0.764	0.12	0	IP	NID1
TSHZ2	0	1.52393	0.956	0.55	0	IP	TSHZ2
ARX	0	1.51414	0.731	0.104	0	IP	ARX
ADAMTS5	0	1.50927	0.592	0.038	0	IP	ADAMTS5
COL6A3	0	1.46398	0.82	0.229	0	IP	COL6A3
PLAC9	0	1.45221	0.662	0.064	0	IP	PLAC9
SELENOP	0	1.44639	0.903	0.39	0	IP	SELENOP
MATN2	0	1.42437	0.714	0.208	0	IP	MATN2
LTBP4	0	1.42138	0.853	0.242	0	IP	LTBP4
POSTN	0	1.40904	0.864	0.43	0	IP	POSTN
OGN	0	1.40077	0.347	0.016	0	IP	OGN
BGN	0	1.37085	0.817	0.238	0	IP	BGN
ADAMTS1	0	1.36043	0.638	0.145	0	IP	ADAMTS1
KLF2	0	1.3497	0.712	0.208	0	IP	KLF2
COL6A2	0	1.34946	0.962	0.635	0	IP	COL6A2
FBN1	0	1.32825	0.801	0.269	0	IP	FBN1
EMILIN1	0	1.32684	0.921	0.498	0	IP	EMILIN1
LHFPL6	0	1.29748	0.695	0.16	0	IP	LHFPL6
HIC1	0	1.28594	0.725	0.098	0	IP	HIC1
PCDH18	0	1.28165	0.78	0.232	0	IP	PCDH18
COL5A2	0	1.28048	0.89	0.386	0	IP	COL5A2
ISLR	0	1.25584	0.769	0.212	0	IP	ISLR
PKDCC	0	1.24705	0.846	0.386	0	IP	PKDCC
COL6A1	0	1.24269	0.927	0.553	0	IP	COL6A1
LAMA2	0	1.21166	0.645	0.085	0	IP	LAMA2
EDNRB	0	1.21125	0.666	0.081	0	IP	EDNRB
EGFR	0	1.20119	0.686	0.109	0	IP	EGFR
COL15A1	0	1.19734	0.538	0.033	0	IP	COL15A1
PDGFRA	0	1.1754	0.872	0.44	0	IP	PDGFRA
COL9A3	0	1.1705	0.627	0.333	0	IP	COL9A3
PPP1R14A	0	1.16019	0.691	0.174	0	IP	PPP1R14A
HSPB6	0	1.11286	0.623	0.098	0	IP	HSPB6
NUPR1	0	1.10304	0.56	0.029	0	IP	NUPR1
VIM	0	1.06932	1	0.976	0	IP	VIM
NKAIN4	0	1.04978	0.624	0.128	0	IP	NKAIN4
CHST2	0	1.04814	0.678	0.21	0	IP	CHST2
PCDH9	0	1.0434	0.829	0.443	0	IP	PCDH9
PTCH1	0	1.04062	0.494	0.125	0	IP	PTCH1
MYLK	0	1.03888	0.725	0.174	0	IP	MYLK
LRP1	0	1.03567	0.812	0.346	0	IP	LRP1
CDH11	0	1.02001	0.889	0.535	0	IP	CDH11
PTN	0	1.0191	0.8	0.572	0	IP	PTN
SOCS1	0	1.01646	0.587	0.163	0	IP	SOCS1
ASPN	0	1.00998	0.232	0.006	0	IP	ASPN
ZFP36L2	0	0.999043	0.872	0.54	0	IP	ZFP36L2
LITAF	0	0.996223	0.749	0.298	0	IP	LITAF
EGR1	0	0.991174	0.852	0.676	0	IP	EGR1
PMP22	0	0.972452	0.648	0.23	0	IP	PMP22
FOSB	0	0.966798	0.834	0.422	0	IP	FOSB
WNT5A	0	0.964706	0.799	0.388	0	IP	WNT5A
DLC1	0	0.942036	0.699	0.227	0	IP	DLC1
CXCL12	0	0.930034	0.782	0.363	0	IP	CXCL12
IGF1	0	0.922222	0.326	0.07	0	IP	IGF1
COL4A5	0	0.90328	0.672	0.276	0	IP	COL4A5
COL5A1	0	0.899186	0.681	0.238	0	IP	COL5A1
COL11A1	0	0.896685	0.597	0.247	0	IP	COL11A1
PLEKHA5	0	0.89557	0.744	0.354	0	IP	PLEKHA5
LAMA4	0	0.892458	0.562	0.12	0	IP	LAMA4
IRF1	0	0.886344	0.446	0.144	0	IP	IRF1
SLC40A1	0	0.880804	0.697	0.236	0	IP	SLC40A1
TXNIP	0	0.870953	0.811	0.455	0	IP	TXNIP
TGFB1I1	0	0.86675	0.649	0.18	0	IP	TGFB1I1
RARRES2	0	0.861375	0.633	0.268	0	IP	RARRES2
CTSC	0	0.858812	0.691	0.302	0	IP	CTSC
CALD1	0	0.85835	0.96	0.721	0	IP	CALD1
STC1	0	0.852353	0.315	0.036	0	IP	STC1
PDGFRB	0	0.851587	0.589	0.208	0	IP	PDGFRB
ELN	0	0.839533	0.471	0.046	0	IP	ELN
DNM3OS	0	0.836918	0.573	0.135	0	IP	DNM3OS
KLF10	0	0.835699	0.685	0.336	0	IP	KLF10
EHBP1	0	0.83488	0.589	0.207	0	IP	EHBP1
RPL39	0	0.832961	0.968	0.827	0	IP	RPL39
COL4A1	0	0.830209	0.791	0.489	0	IP	COL4A1
MCC	0	0.827959	0.543	0.162	0	IP	MCC
IGFBP4	0	0.819067	0.934	0.646	0	IP	IGFBP4
ITM2C	0	0.814115	0.985	0.88	0	IP	ITM2C
PRICKLE1	0	0.810555	0.623	0.242	0	IP	PRICKLE1
OSR1	0	0.808865	0.481	0.065	0	IP	OSR1
COL16A1	0	0.808228	0.513	0.114	0	IP	COL16A1
NR2F2	0	0.800986	0.99	0.856	0	IP	NR2F2
MTUS1	0	0.800316	0.594	0.155	0	IP	MTUS1
RRBP1	0	0.797856	0.844	0.552	0	IP	RRBP1
RPL22	0	0.795002	0.991	0.953	0	IP	RPL22
PDE5A	0	0.792131	0.512	0.177	0	IP	PDE5A
EEF1A1	0	0.790153	0.999	0.976	0	IP	EEF1A1
ENC1	0	0.788434	0.621	0.36	0	IP	ENC1
PLK2	0	0.785679	0.624	0.24	0	IP	PLK2
LUM	0	0.77721	0.379	0.09	0	IP	LUM
NGFR	0	0.77246	0.331	0.041	0	IP	NGFR
NFIA	0	0.770922	0.796	0.433	0	IP	NFIA
C1R	0	0.768902	0.514	0.08	0	IP	C1R
COLEC11	0	0.768584	0.426	0.067	0	IP	COLEC11
SERTAD1	0	0.768295	0.571	0.235	0	IP	SERTAD1
FAT4	0	0.768193	0.6	0.215	0	IP	FAT4
CITED2	0	0.765331	0.682	0.373	0	IP	CITED2
PPP1R15A	0	0.758909	0.857	0.628	0	IP	PPP1R15A
FAT3	0	0.756146	0.44	0.149	0	IP	FAT3
CREB3L1	0	0.755931	0.595	0.218	0	IP	CREB3L1
ENG	0	0.75296	0.577	0.141	0	IP	ENG
MMP2	0	0.752714	0.751	0.403	0	IP	MMP2
IGFBP5	0	0.732241	0.85	0.693	0	IP	IGFBP5
PXDN	0	0.731864	0.834	0.598	0	IP	PXDN
ROBO2	0	0.728649	0.518	0.209	0	IP	ROBO2
CYGB	0	0.7286	0.513	0.139	0	IP	CYGB
RPL41	0	0.728371	0.934	0.767	0	IP	RPL41
EGFLAM	0	0.727381	0.398	0.038	0	IP	EGFLAM
BICC1	0	0.726107	0.518	0.128	0	IP	BICC1
CEBPB	0	0.725308	0.484	0.154	0	IP	CEBPB
TMEM173	0	0.72291	0.55	0.139	0	IP	TMEM173
CLEC11A	0	0.722561	0.815	0.525	0	IP	CLEC11A
LRRC17	0	0.722505	0.846	0.537	0	IP	LRRC17
NEFL	0	0.720328	0.301	0.042	0	IP	NEFL
IER2	0	0.719819	0.956	0.849	0	IP	IER2
NOTCH2	0	0.718332	0.803	0.439	0	IP	NOTCH2
CCDC102B	0	0.717025	0.296	0.043	0	IP	CCDC102B
ADGRA2	0	0.715883	0.567	0.168	0	IP	ADGRA2
FCGRT	0	0.715679	0.878	0.507	0	IP	FCGRT
MSC	0	0.713556	0.324	0.027	0	IP	MSC
ANXA5	0	0.708338	0.924	0.673	0	IP	ANXA5
MYADM	0	0.703118	0.699	0.465	0	IP	MYADM
FTH1	0	0.701152	0.996	0.94	0	IP	FTH1
COL4A2	0	0.699883	0.817	0.578	0	IP	COL4A2
DUSP1	0	0.699347	0.809	0.629	0	IP	DUSP1
SRPX	0	0.694462	0.405	0.059	0	IP	SRPX
LHX9	0	0.694324	0.728	0.314	0	IP	LHX9
COL12A1	0	0.691425	0.286	0.054	0	IP	COL12A1
CFH	0	0.688767	0.456	0.118	0	IP	CFH
CCL2	0	0.686845	0.31	0.082	0	IP	CCL2
SULF2	0	0.684584	0.49	0.238	0	IP	SULF2
PLEKHH2	0	0.683825	0.58	0.217	0	IP	PLEKHH2
RNF24	0	0.682169	0.622	0.31	0	IP	RNF24
EPB41L2	0	0.673224	0.59	0.21	0	IP	EPB41L2
SPRY1	0	0.672621	0.409	0.177	0	IP	SPRY1
COL18A1	0	0.672386	0.8	0.49	0	IP	COL18A1
ANGPTL1	0	0.670113	0.305	0.06	0	IP	ANGPTL1
SLC9A3R2	0	0.663398	0.651	0.29	0	IP	SLC9A3R2
RBMS3	0	0.663099	0.586	0.23	0	IP	RBMS3
SPARC	0	0.659017	0.993	0.887	0	IP	SPARC
CRTAP	0	0.656197	0.705	0.376	0	IP	CRTAP
PHLDA1	0	0.653965	0.58	0.256	0	IP	PHLDA1
MSMO1	0	0.652558	0.72	0.444	0	IP	MSMO1
ITGA11	0	0.652311	0.393	0.059	0	IP	ITGA11
SERPINE2	0	0.646909	0.867	0.621	0	IP	SERPINE2
CBX6	0	0.644823	0.656	0.34	0	IP	CBX6
TBX2	0	0.643115	0.492	0.114	0	IP	TBX2
PDE7B	0	0.641056	0.386	0.041	0	IP	PDE7B
SEZ6L2	0	0.639152	0.582	0.249	0	IP	SEZ6L2
CHSY1	0	0.638598	0.54	0.221	0	IP	CHSY1
CSRNP1	0	0.635649	0.445	0.15	0	IP	CSRNP1
ADGRB3	0	0.63242	0.415	0.075	0	IP	ADGRB3
EDNRA	0	0.630196	0.464	0.181	0	IP	EDNRA
HLA-E	0	0.628245	0.45	0.13	0	IP	HLA-E
CGNL1	0	0.628177	0.473	0.152	0	IP	CGNL1
DSEL	0	0.626756	0.587	0.232	0	IP	DSEL
KANK2	0	0.6255	0.549	0.2	0	IP	KANK2
MRC2	0	0.622039	0.602	0.258	0	IP	MRC2
FAM114A1	0	0.620777	0.595	0.263	0	IP	FAM114A1
FXYD1	0	0.618509	0.474	0.162	0	IP	FXYD1
JUND	0	0.615088	0.99	0.94	0	IP	JUND
COX7A1	0	0.612879	0.365	0.041	0	IP	COX7A1
LAMC1	0	0.612705	0.606	0.314	0	IP	LAMC1
NFIC	0	0.609996	0.652	0.336	0	IP	NFIC
SMARCA2	0	0.609839	0.586	0.245	0	IP	SMARCA2
AEBP1	0	0.605622	0.582	0.264	0	IP	AEBP1
FBLIM1	0	0.604481	0.448	0.131	0	IP	FBLIM1
SYNE1	0	0.604272	0.572	0.236	0	IP	SYNE1
NORAD	0	0.603748	0.785	0.573	0	IP	NORAD
BOC	0	0.598985	0.459	0.211	0	IP	BOC
THY1	0	0.596646	0.51	0.171	0	IP	THY1
EHD2	0	0.595433	0.451	0.106	0	IP	EHD2
TIMP1	0	0.595259	0.987	0.899	0	IP	TIMP1
LTBP3	0	0.592966	0.579	0.245	0	IP	LTBP3
WFDC1	0	0.590016	0.329	0.097	0	IP	WFDC1
RPS27	0	0.588066	1	1	0	IP	RPS27
C1S	0	0.586061	0.393	0.069	0	IP	C1S
IER5	0	0.58594	0.483	0.221	0	IP	IER5
CLCN5	0	0.583446	0.529	0.228	0	IP	CLCN5
PCSK2	0	0.579498	0.213	0.019	0	IP	PCSK2
ELK1	0	0.579341	0.608	0.318	0	IP	ELK1
FBLN5	0	0.578863	0.324	0.062	0	IP	FBLN5
HIF3A	0	0.577771	0.557	0.226	0	IP	HIF3A
TSHZ3	0	0.57596	0.472	0.153	0	IP	TSHZ3
ETS1	0	0.575706	0.475	0.156	0	IP	ETS1
HNRNPA1	0	0.574058	0.998	0.967	0	IP	HNRNPA1
JPH4	0	0.570225	0.561	0.247	0	IP	JPH4
NR4A1	0	0.566516	0.436	0.157	0	IP	NR4A1
FSTL1	0	0.562191	0.829	0.598	0	IP	FSTL1
ZFP36L1	0	0.561303	0.948	0.768	0	IP	ZFP36L1
RPL37	0	0.56011	1	1	0	IP	RPL37
HHIP-AS1	0	0.559896	0.389	0.086	0	IP	HHIP-AS1
LINC01116	0	0.557985	0.626	0.321	0	IP	LINC01116
SELENOM	0	0.555882	0.51	0.237	0	IP	SELENOM
PLPP1	0	0.554107	0.45	0.143	0	IP	PLPP1
TTC3	0	0.552185	0.973	0.901	0	IP	TTC3
ABCA10	0	0.550118	0.24	0.01	0	IP	ABCA10
SH3PXD2A	0	0.548249	0.58	0.281	0	IP	SH3PXD2A
ZFAS1	0	0.545991	0.969	0.865	0	IP	ZFAS1
SEMA3D	0	0.545322	0.293	0.069	0	IP	SEMA3D
PSD3	0	0.543608	0.547	0.275	0	IP	PSD3
NFIX	0	0.54221	0.335	0.034	0	IP	NFIX
RPL34	0	0.541091	1	1	0	IP	RPL34
ITM2A	0	0.539474	0.28	0.128	0	IP	ITM2A
CD248	0	0.5378	0.536	0.213	0	IP	CD248
RND3	0	0.537467	0.738	0.521	0	IP	RND3
RPL10	0	0.530803	1	1	0	IP	RPL10
TGFBI	0	0.529744	0.441	0.201	0	IP	TGFBI
MALAT1	0	0.529716	1	0.981	0	IP	MALAT1
TMOD3	0	0.528618	0.567	0.3	0	IP	TMOD3
NRXN2	0	0.528062	0.417	0.12	0	IP	NRXN2
BCHE	0	0.527869	0.352	0.097	0	IP	BCHE
HOXD8	0	0.527761	0.543	0.269	0	IP	HOXD8
SEMA5B	0	0.524942	0.332	0.046	0	IP	SEMA5B
IRF2BPL	0	0.524291	0.698	0.481	0	IP	IRF2BPL
HOXD9	0	0.51851	0.675	0.407	0	IP	HOXD9
INSIG1	0	0.516649	0.411	0.154	0	IP	INSIG1
SPON2	0	0.514791	0.232	0.019	0	IP	SPON2
RPS13	0	0.514459	1	1	0	IP	RPS13
HHIP	0	0.513925	0.27	0.051	0	IP	HHIP
TBX3	0	0.513094	0.411	0.213	0	IP	TBX3
CLMP	0	0.510332	0.49	0.212	0	IP	CLMP
PTK7	0	0.509359	0.736	0.533	0	IP	PTK7
MCTP2	0	0.507795	0.313	0.035	0	IP	MCTP2
RGS2	0	0.505497	0.368	0.164	0	IP	RGS2
CD81	0	0.503462	1	0.992	0	IP	CD81
RPS25	0	0.500347	0.995	0.964	0	IP	RPS25
MMP16	0	0.498591	0.415	0.164	0	IP	MMP16
ARHGAP28	0	0.498196	0.542	0.27	0	IP	ARHGAP28
PTPRG	0	0.497635	0.483	0.236	0	IP	PTPRG
EMP3	0	0.497244	0.882	0.68	0	IP	EMP3
MT-ND3	0	0.494132	1	0.926	0	IP	MT-ND3
PPP1R15B	0	0.49368	0.51	0.252	0	IP	PPP1R15B
TYRO3	0	0.493635	0.594	0.32	0	IP	TYRO3
G0S2	0	0.493115	0.278	0.038	0	IP	G0S2
NR4A2	0	0.490822	0.291	0.089	0	IP	NR4A2
TNS2	0	0.490344	0.381	0.094	0	IP	TNS2
CNTN1	0	0.490048	0.243	0.023	0	IP	CNTN1
BTG1	0	0.486455	0.978	0.912	0	IP	BTG1
EDIL3	0	0.484399	0.455	0.214	0	IP	EDIL3
STAT3	0	0.481459	0.518	0.239	0	IP	STAT3
DESI2	0	0.478926	0.697	0.484	0	IP	DESI2
CNTLN	0	0.476356	0.565	0.333	0	IP	CNTLN
IDI1	0	0.475673	0.74	0.544	0	IP	IDI1
SYNPO2	0	0.475569	0.295	0.056	0	IP	SYNPO2
PLSCR1	0	0.475032	0.424	0.156	0	IP	PLSCR1
AP3S1	0	0.474638	0.638	0.417	0	IP	AP3S1
CAVIN3	0	0.474581	0.495	0.203	0	IP	CAVIN3
MYC	0	0.471933	0.488	0.247	0	IP	MYC
RPL13A	0	0.470514	1	1	0	IP	RPL13A
EPS8	0	0.468873	0.349	0.117	0	IP	EPS8
DKK3	0	0.467839	0.393	0.115	0	IP	DKK3
ITGA9	0	0.466702	0.388	0.125	0	IP	ITGA9
BIN1	0	0.466596	0.733	0.515	0	IP	BIN1
BNC2	0	0.465986	0.535	0.309	0	IP	BNC2
MFAP4	0	0.46563	0.413	0.149	0	IP	MFAP4
SMOC2	0	0.465191	0.25	0.046	0	IP	SMOC2
CPED1	0	0.464272	0.402	0.135	0	IP	CPED1
NEURL1B	0	0.463047	0.322	0.067	0	IP	NEURL1B
SPRY2	0	0.463034	0.454	0.212	0	IP	SPRY2
NPM1	0	0.461815	1	0.998	0	IP	NPM1
LDLR	0	0.458704	0.378	0.124	0	IP	LDLR
PLXDC2	0	0.458412	0.519	0.276	0	IP	PLXDC2
RPL21	0	0.457721	1	1	0	IP	RPL21
LIFR	0	0.456929	0.386	0.12	0	IP	LIFR
RHOB	0	0.456703	0.688	0.479	0	IP	RHOB
RPP25	0	0.45647	0.499	0.228	0	IP	RPP25
OLFML1	0	0.452659	0.329	0.066	0	IP	OLFML1
LAPTM4A	0	0.452547	0.998	0.965	0	IP	LAPTM4A
PLS3	0	0.450165	0.495	0.225	0	IP	PLS3
OLFML3	0	0.449706	0.278	0.03	0	IP	OLFML3
CEP170	0	0.449514	0.625	0.402	0	IP	CEP170
FIBIN	0	0.449278	0.232	0.013	0	IP	FIBIN
TMEM100	0	0.444825	0.288	0.059	0	IP	TMEM100
GLT8D2	0	0.443985	0.396	0.126	0	IP	GLT8D2
BTG3	0	0.441643	0.523	0.294	0	IP	BTG3
RPL37A	0	0.440011	1	1	0	IP	RPL37A
SELENBP1	0	0.439886	0.516	0.264	0	IP	SELENBP1
GPX7	0	0.439168	0.66	0.421	0	IP	GPX7
PTEN	0	0.438625	0.528	0.28	0	IP	PTEN
GOLGA2	0	0.438046	0.574	0.345	0	IP	GOLGA2
FNDC3B	0	0.4356	0.529	0.281	0	IP	FNDC3B
RPS29	0	0.431764	0.999	0.987	0	IP	RPS29
HTRA3	0	0.429388	0.257	0.032	0	IP	HTRA3
CAVIN1	0	0.427808	0.318	0.079	0	IP	CAVIN1
KLHDC8A	0	0.427129	0.532	0.263	0	IP	KLHDC8A
RPS8	0	0.425434	1	1	0	IP	RPS8
NID2	0	0.425045	0.296	0.062	0	IP	NID2
ADAMTS7	0	0.424648	0.473	0.234	0	IP	ADAMTS7
ZCCHC24	0	0.421316	0.453	0.201	0	IP	ZCCHC24
CCDC85B	0	0.420284	0.73	0.55	0	IP	CCDC85B
NFIB	0	0.417681	0.854	0.728	0	IP	NFIB
UFM1	0	0.417515	0.607	0.386	0	IP	UFM1
COL27A1	0	0.417053	0.41	0.175	0	IP	COL27A1
SEMA6A	0	0.416412	0.695	0.479	0	IP	SEMA6A
SEC62	0	0.414823	0.88	0.762	0	IP	SEC62
CERS6	0	0.414754	0.533	0.318	0	IP	CERS6
SH3BGRL	0	0.414645	0.887	0.752	0	IP	SH3BGRL
S1PR3	0	0.414023	0.374	0.145	0	IP	S1PR3
ITM2B	0	0.412718	0.932	0.822	0	IP	ITM2B
FLRT2	0	0.41237	0.469	0.275	0	IP	FLRT2
LOXL2	0	0.412046	0.442	0.209	0	IP	LOXL2
PJA2	0	0.41113	0.791	0.628	0	IP	PJA2
ENPP1	0	0.410411	0.272	0.071	0	IP	ENPP1
OSR2	0	0.410264	0.264	0.068	0	IP	OSR2
TMF1	0	0.410221	0.586	0.366	0	IP	TMF1
LBH	0	0.409045	0.352	0.136	0	IP	LBH
MSN	0	0.407104	0.602	0.322	0	IP	MSN
FKBP7	0	0.40709	0.588	0.359	0	IP	FKBP7
EPHX1	0	0.406803	0.547	0.269	0	IP	EPHX1
AR	0	0.405447	0.257	0.055	0	IP	AR
LHFPL2	0	0.404133	0.355	0.122	0	IP	LHFPL2
ZFPM2	0	0.403901	0.468	0.242	0	IP	ZFPM2
CCDC8	0	0.40331	0.598	0.369	0	IP	CCDC8
LAMB2	0	0.402389	0.437	0.192	0	IP	LAMB2
PSMB8	0	0.400203	0.296	0.049	0	IP	PSMB8
VSTM4	0	0.399564	0.257	0.034	0	IP	VSTM4
TSPAN5	0	0.398866	0.528	0.277	0	IP	TSPAN5
C12orf57	0	0.398831	0.975	0.887	0	IP	C12orf57
FMOD	0	0.398697	0.31	0.092	0	IP	FMOD
SCN7A	0	0.398126	0.219	0.038	0	IP	SCN7A
CALCRL	0	0.398018	0.327	0.099	0	IP	CALCRL
SOCS5	0	0.396846	0.356	0.154	0	IP	SOCS5
EIF2AK2	0	0.395002	0.577	0.356	0	IP	EIF2AK2
FMNL2	0	0.392896	0.57	0.345	0	IP	FMNL2
TINAGL1	0	0.392857	0.331	0.103	0	IP	TINAGL1
RBFOX2	0	0.390937	0.838	0.71	0	IP	RBFOX2
SENP7	0	0.390845	0.54	0.319	0	IP	SENP7
SOWAHC	0	0.389656	0.315	0.108	0	IP	SOWAHC
VEGFA	0	0.388961	0.433	0.212	0	IP	VEGFA
RPL7	0	0.388923	1	0.999	0	IP	RPL7
ANKRD50	0	0.388186	0.469	0.255	0	IP	ANKRD50
RPS23	0	0.388176	1	0.999	0	IP	RPS23
EEA1	0	0.387962	0.489	0.282	0	IP	EEA1
AKAP17A	0	0.387896	0.581	0.365	0	IP	AKAP17A
RPS21	0	0.386518	1	0.999	0	IP	RPS21
FZD1	0	0.38577	0.343	0.131	0	IP	FZD1
JAK1	0	0.385471	0.694	0.5	0	IP	JAK1
FBN2	0	0.383626	0.425	0.192	0	IP	FBN2
GINM1	0	0.383492	0.537	0.317	0	IP	GINM1
RPS28	0	0.383189	1	0.999	0	IP	RPS28
TIAM2	0	0.381832	0.294	0.077	0	IP	TIAM2
IL6ST	0	0.380361	0.633	0.42	0	IP	IL6ST
TIMP3	0	0.379937	0.467	0.236	0	IP	TIMP3
CDC42EP5	0	0.379672	0.772	0.538	0	IP	CDC42EP5
TRERF1	0	0.379089	0.348	0.124	0	IP	TRERF1
RPL38	0	0.378215	0.999	0.989	0	IP	RPL38
ICA1L	0	0.37803	0.308	0.098	0	IP	ICA1L
COL4A6	0	0.377554	0.282	0.099	0	IP	COL4A6
ADAMTS9	0	0.377478	0.328	0.119	0	IP	ADAMTS9
CYBRD1	0	0.377367	0.278	0.064	0	IP	CYBRD1
PARP14	0	0.376398	0.302	0.084	0	IP	PARP14
TWSG1	0	0.372562	0.411	0.198	0	IP	TWSG1
STARD4	0	0.371975	0.354	0.146	0	IP	STARD4
C1orf54	0	0.37146	0.423	0.188	0	IP	C1orf54
PTGIS	0	0.370252	0.383	0.194	0	IP	PTGIS
IFI16	0	0.370045	0.545	0.301	0	IP	IFI16
INKA1	0	0.369964	0.377	0.143	0	IP	INKA1
ABCA9	0	0.369512	0.19	0.011	0	IP	ABCA9
SNX7	0	0.368621	0.458	0.235	0	IP	SNX7
TMEM59	0	0.368559	0.865	0.766	0	IP	TMEM59
IL17RD	0	0.367672	0.342	0.133	0	IP	IL17RD
HRC	0	0.367445	0.376	0.162	0	IP	HRC
ATRNL1	0	0.367067	0.303	0.091	0	IP	ATRNL1
ANKRD36C	0	0.365568	0.423	0.206	0	IP	ANKRD36C
SEC24D	0	0.36502	0.354	0.138	0	IP	SEC24D
CORO2B	0	0.364997	0.257	0.039	0	IP	CORO2B
AC020916.1	0	0.362458	0.321	0.116	0	IP	AC020916.1
TNS1	0	0.362193	0.35	0.132	0	IP	TNS1
FKBP9	0	0.360872	0.452	0.243	0	IP	FKBP9
DUSP11	0	0.360645	0.466	0.266	0	IP	DUSP11
UQCRB	0	0.360149	0.996	0.984	0	IP	UQCRB
NTNG1	0	0.358376	0.246	0.091	0	IP	NTNG1
DDR2	0	0.358364	0.557	0.333	0	IP	DDR2
HEBP1	0	0.357886	0.57	0.363	0	IP	HEBP1
COX6C	0	0.356909	0.993	0.976	0	IP	COX6C
LAMC3	0	0.355653	0.225	0.044	0	IP	LAMC3
KIAA1217	0	0.355247	0.425	0.228	0	IP	KIAA1217
DACT3	0	0.355228	0.384	0.165	0	IP	DACT3
LRP3	0	0.353961	0.399	0.196	0	IP	LRP3
TRIB2	0	0.353254	0.424	0.224	0	IP	TRIB2
ZEB2	0	0.352566	0.358	0.158	0	IP	ZEB2
ATN1	0	0.351587	0.542	0.343	0	IP	ATN1
LMNA	0	0.351063	0.43	0.232	0	IP	LMNA
NRP1	0	0.350058	0.48	0.247	0	IP	NRP1
ADGRL2	0	0.350049	0.529	0.324	0	IP	ADGRL2
SGCD	0	0.349148	0.272	0.083	0	IP	SGCD
MLXIP	0	0.34771	0.437	0.23	0	IP	MLXIP
ARSI	0	0.347559	0.235	0.032	0	IP	ARSI
CTSO	0	0.347103	0.303	0.102	0	IP	CTSO
QSOX1	0	0.346884	0.454	0.243	0	IP	QSOX1
ETS2	0	0.345902	0.386	0.153	0	IP	ETS2
IRF2	0	0.345116	0.4	0.183	0	IP	IRF2
RGL1	0	0.345004	0.366	0.162	0	IP	RGL1
PHACTR3	0	0.344989	0.241	0.048	0	IP	PHACTR3
RPL30	0	0.344593	1	1	0	IP	RPL30
CTSK	0	0.344523	0.253	0.054	0	IP	CTSK
ABCA8	0	0.34394	0.163	0.014	0	IP	ABCA8
TMEM204	0	0.343808	0.265	0.055	0	IP	TMEM204
RPS12	0	0.339993	1	1	0	IP	RPS12
RPS15A	0	0.3388	1	1	0	IP	RPS15A
REEP5	0	0.337722	0.528	0.314	0	IP	REEP5
ATP10D	0	0.33771	0.285	0.088	0	IP	ATP10D
NCOA1	0	0.334641	0.472	0.279	0	IP	NCOA1
CALCOCO2	0	0.332852	0.42	0.223	0	IP	CALCOCO2
RNPC3	0	0.331541	0.291	0.134	0	IP	RNPC3
FN1	0	0.330052	0.688	0.425	0	IP	FN1
MAP2	0	0.329768	0.319	0.13	0	IP	MAP2
B3GALT2	0	0.329062	0.196	0.036	0	IP	B3GALT2
CNTNAP2	0	0.329011	0.225	0.088	0	IP	CNTNAP2
GHR	0	0.328965	0.251	0.063	0	IP	GHR
ADRB3	0	0.328698	0.303	0.107	0	IP	ADRB3
ANGPT2	0	0.328678	0.168	0.043	0	IP	ANGPT2
CNTFR	0	0.327982	0.522	0.287	0	IP	CNTFR
SYT6	0	0.327554	0.187	0.016	0	IP	SYT6
TGFBR3	0	0.327175	0.323	0.109	0	IP	TGFBR3
OSTF1	0	0.327014	0.315	0.105	0	IP	OSTF1
RPS27A	0	0.326991	1	1	0	IP	RPS27A
PRELP	0	0.32688	0.214	0.042	0	IP	PRELP
ANO6	0	0.326349	0.348	0.166	0	IP	ANO6
CD302	0	0.325755	0.23	0.038	0	IP	CD302
MAGI3	0	0.325676	0.368	0.186	0	IP	MAGI3
ADAMTS2	0	0.324744	0.218	0.038	0	IP	ADAMTS2
RPL31	0	0.322947	0.999	0.994	0	IP	RPL31
RAB38	0	0.322632	0.255	0.086	0	IP	RAB38
SLC7A2	0	0.3225	0.263	0.086	0	IP	SLC7A2
CDC42EP2	0	0.321981	0.275	0.086	0	IP	CDC42EP2
CASC4	0	0.32161	0.433	0.245	0	IP	CASC4
KLF11	0	0.321067	0.333	0.141	0	IP	KLF11
FAM172A	0	0.320647	0.403	0.219	0	IP	FAM172A
AC005261.1	0	0.31842	0.332	0.164	0	IP	AC005261.1
PAPSS2	0	0.317821	0.226	0.046	0	IP	PAPSS2
SNED1	0	0.317288	0.24	0.056	0	IP	SNED1
TCIM	0	0.316515	0.165	0.03	0	IP	TCIM
RPLP0	0	0.316435	1	0.999	0	IP	RPLP0
SCPEP1	0	0.316111	0.366	0.169	0	IP	SCPEP1
LURAP1L	0	0.315596	0.216	0.045	0	IP	LURAP1L
HMCN1	0	0.314413	0.211	0.066	0	IP	HMCN1
HOXD10	0	0.314113	0.246	0.087	0	IP	HOXD10
LIX1L	0	0.312447	0.384	0.194	0	IP	LIX1L
TOMM7	0	0.312288	0.978	0.932	0	IP	TOMM7
LRRTM3	0	0.311432	0.207	0.065	0	IP	LRRTM3
TMTC1	0	0.311127	0.193	0.041	0	IP	TMTC1
FOXS1	0	0.30973	0.225	0.058	0	IP	FOXS1
ATP1B2	0	0.30961	0.295	0.112	0	IP	ATP1B2
BMP1	0	0.30924	0.343	0.155	0	IP	BMP1
PTPRN2	0	0.308838	0.366	0.176	0	IP	PTPRN2
MT-ND4L	0	0.308785	0.843	0.656	0	IP	MT-ND4L
RPS16	0	0.308585	1	1	0	IP	RPS16
COPZ2	0	0.308466	0.25	0.079	0	IP	COPZ2
OSTC	0	0.307663	0.974	0.945	0	IP	OSTC
NBPF14	0	0.305853	0.27	0.093	0	IP	NBPF14
ACTN1	0	0.304437	0.464	0.253	0	IP	ACTN1
FXYD5	0	0.303708	0.372	0.176	0	IP	FXYD5
RPL23A	0	0.302001	1	0.999	0	IP	RPL23A
DACT1	0	0.301893	0.285	0.126	0	IP	DACT1
C1QTNF7	0	0.300545	0.242	0.075	0	IP	C1QTNF7
TCERG1L	0	0.30054	0.189	0.025	0	IP	TCERG1L
TCF23	0	0.299753	0.192	0.02	0	IP	TCF23
RPL9	0	0.299453	1	1	0	IP	RPL9
IFITM3	0	0.298648	0.992	0.93	0	IP	IFITM3
ZBTB38	0	0.298643	0.397	0.209	0	IP	ZBTB38
CAMK1	0	0.29695	0.253	0.078	0	IP	CAMK1
RECK	0	0.296556	0.296	0.126	0	IP	RECK
ZNF385D	0	0.295075	0.178	0.038	0	IP	ZNF385D
GOLGA8A	0	0.294592	0.311	0.15	0	IP	GOLGA8A
SAMD9	0	0.294471	0.244	0.076	0	IP	SAMD9
SORCS1	0	0.294152	0.164	0.014	0	IP	SORCS1
IGFBP2	0	0.292634	0.934	0.838	0	IP	IGFBP2
STK3	0	0.291921	0.316	0.151	0	IP	STK3
TNFRSF21	0	0.291821	0.234	0.074	0	IP	TNFRSF21
PRKG1	0	0.290804	0.334	0.162	0	IP	PRKG1
SSR2	0	0.290329	0.993	0.961	0	IP	SSR2
LRP1B	0	0.28864	0.161	0.033	0	IP	LRP1B
EXT2	0	0.287451	0.343	0.164	0	IP	EXT2
BNIP3L	0	0.286536	0.296	0.131	0	IP	BNIP3L
PLCL1	0	0.28598	0.209	0.069	0	IP	PLCL1
MOB3B	0	0.283878	0.243	0.082	0	IP	MOB3B
PRSS35	0	0.283585	0.5	0.275	0	IP	PRSS35
FGL2	0	0.281797	0.137	0.014	0	IP	FGL2
THRA	0	0.281016	0.332	0.161	0	IP	THRA
RPS24	0	0.280663	1	1	0	IP	RPS24
GPR153	0	0.278852	0.207	0.047	0	IP	GPR153
VCAN	0	0.277901	0.879	0.629	0	IP	VCAN
KLF4	0	0.276169	0.246	0.097	0	IP	KLF4
CAMK4	0	0.275242	0.212	0.056	0	IP	CAMK4
LPAR4	0	0.275054	0.231	0.09	0	IP	LPAR4
NAV3	0	0.274987	0.273	0.11	0	IP	NAV3
ARAP1	0	0.274426	0.3	0.134	0	IP	ARAP1
HEYL	0	0.273093	0.177	0.038	0	IP	HEYL
KCNMB2	0	0.272264	0.172	0.015	0	IP	KCNMB2
GLI2	0	0.27223	0.29	0.124	0	IP	GLI2
FNDC5	0	0.271917	0.285	0.124	0	IP	FNDC5
ADAMTS4	0	0.270672	0.144	0.018	0	IP	ADAMTS4
CDA	0	0.270299	0.171	0.036	0	IP	CDA
SCML1	0	0.269613	0.272	0.108	0	IP	SCML1
FGFR4	0	0.267131	0.185	0.034	0	IP	FGFR4
PEAR1	0	0.263876	0.228	0.072	0	IP	PEAR1
AFAP1L2	0	0.260719	0.214	0.062	0	IP	AFAP1L2
FAP	0	0.260082	0.24	0.082	0	IP	FAP
TTYH2	0	0.259744	0.201	0.05	0	IP	TTYH2
STOX2	0	0.25872	0.244	0.09	0	IP	STOX2
B3GNT9	0	0.257608	0.175	0.027	0	IP	B3GNT9
ADCY5	0	0.255208	0.17	0.023	0	IP	ADCY5
TCF21	0	0.25493	0.23	0.07	0	IP	TCF21
NAALAD2	0	0.254699	0.205	0.059	0	IP	NAALAD2
ENPP2	0	0.252761	0.224	0.076	0	IP	ENPP2
ITPR1	0	0.252271	0.22	0.08	0	IP	ITPR1
RPL35A	0	0.252194	1	1	0	IP	RPL35A
TMEM176A	0	0.250272	0.171	0.046	0	IP	TMEM176A
CISH	0	0.250104	0.243	0.093	0	IP	CISH
RPL23	0	0.250043	1	0.999	0	IP	RPL23
LAMB1	2.01422e-305	0.402613	0.681	0.487	3.38309e-301	IP	LAMB1
LMCD1	4.10089e-305	0.322019	0.506	0.301	6.88785e-301	IP	LMCD1
NFKBIZ	5.71732e-304	0.343559	0.361	0.183	9.60281e-300	IP	NFKBIZ
IMPDH2	7.4263e-304	0.351904	0.909	0.843	1.24732e-299	IP	IMPDH2
CHST14	3.06097e-299	0.26035	0.317	0.155	5.1412e-295	IP	CHST14
PRKACA	8.90803e-298	0.293042	0.422	0.239	1.49619e-293	IP	PRKACA
KLF12	1.81953e-294	0.313365	0.408	0.23	3.05609e-290	IP	KLF12
APBB2	3.50041e-293	0.272528	0.316	0.155	5.87929e-289	IP	APBB2
PDGFC	4.01207e-293	0.324559	0.392	0.214	6.73868e-289	IP	PDGFC
RPS18	3.95094e-291	0.260455	1	1	6.63601e-287	IP	RPS18
RAB8B	1.32653e-290	0.326211	0.435	0.256	2.22804e-286	IP	RAB8B
CD22	2.16723e-288	0.251117	0.272	0.123	3.64008e-284	IP	CD22
KIF1A	8.20937e-288	0.251811	0.24	0.102	1.37885e-283	IP	KIF1A
TCF7L1	8.52551e-286	0.309272	0.481	0.292	1.43194e-281	IP	TCF7L1
DHRS4L2	2.54771e-284	0.311222	0.492	0.299	4.27914e-280	IP	DHRS4L2
ERLEC1	6.92406e-283	0.349532	0.606	0.422	1.16296e-278	IP	ERLEC1
EIF3E	8.27228e-283	0.307375	0.992	0.98	1.38941e-278	IP	EIF3E
WNT4	6.35562e-282	0.480985	0.412	0.234	1.06749e-277	IP	WNT4
HSPA1B	2.65828e-279	0.334895	0.366	0.201	4.46484e-275	IP	HSPA1B
PDS5B	1.78328e-278	0.390639	0.698	0.537	2.9952e-274	IP	PDS5B
GNB4	2.56808e-278	0.273587	0.352	0.186	4.31335e-274	IP	GNB4
FSTL5	7.0889e-278	0.337829	0.148	0.047	1.19065e-273	IP	FSTL5
GNAI1	4.67496e-277	0.327794	0.532	0.344	7.85207e-273	IP	GNAI1
RCOR1	7.00299e-272	0.316413	0.519	0.335	1.17622e-267	IP	RCOR1
SEC31A	2.50527e-271	0.370371	0.776	0.644	4.20785e-267	IP	SEC31A
R3HDM2	1.2274e-269	0.309168	0.529	0.342	2.06154e-265	IP	R3HDM2
GAS1	3.22707e-268	0.575101	0.472	0.302	5.42018e-264	IP	GAS1
TNFRSF1A	1.58959e-267	0.301056	0.525	0.334	2.66988e-263	IP	TNFRSF1A
FAT1	8.13982e-267	0.268251	0.517	0.321	1.36716e-262	IP	FAT1
SPRED1	8.7381e-267	0.270843	0.433	0.255	1.46765e-262	IP	SPRED1
ESD	2.60619e-266	0.304919	0.915	0.844	4.37736e-262	IP	ESD
NELL2	6.86107e-266	0.250555	0.222	0.093	1.15238e-261	IP	NELL2
TRIP10	9.42225e-265	0.252632	0.301	0.15	1.58256e-260	IP	TRIP10
SBDS	7.36373e-263	0.309735	0.57	0.386	1.23681e-258	IP	SBDS
AP2A1	1.40901e-261	0.334777	0.595	0.416	2.36658e-257	IP	AP2A1
RBM43	3.137e-258	0.268712	0.286	0.141	5.2689e-254	IP	RBM43
MAFF	1.37051e-257	0.255448	0.299	0.145	2.30191e-253	IP	MAFF
MGAT1	6.48945e-257	0.273848	0.429	0.256	1.08997e-252	IP	MGAT1
P4HA1	2.26323e-256	0.310273	0.52	0.34	3.80131e-252	IP	P4HA1
CREB3L2	3.04813e-256	0.27658	0.356	0.198	5.11964e-252	IP	CREB3L2
EIF4B	5.34378e-255	0.335517	0.907	0.823	8.9754e-251	IP	EIF4B
SQLE	3.73914e-253	0.304781	0.516	0.335	6.28025e-249	IP	SQLE
WASL	5.32253e-252	0.343025	0.66	0.491	8.93972e-248	IP	WASL
SEMA5A	4.20756e-251	0.303416	0.373	0.206	7.06701e-247	IP	SEMA5A
CAPN7	1.0542e-250	0.268721	0.394	0.23	1.77063e-246	IP	CAPN7
TULP4	1.08051e-250	0.311672	0.496	0.32	1.81482e-246	IP	TULP4
EIF1	6.01366e-249	0.267627	0.999	0.999	1.01005e-244	IP	EIF1
BTG2	2.28083e-248	0.471309	0.564	0.375	3.83088e-244	IP	BTG2
DOCK1	8.26674e-248	0.302089	0.485	0.311	1.38848e-243	IP	DOCK1
P3H1	2.23507e-244	0.286095	0.462	0.287	3.75402e-240	IP	P3H1
ZFAND1	4.27934e-244	0.282733	0.436	0.266	7.18758e-240	IP	ZFAND1
RNF150	2.07987e-243	0.254782	0.322	0.171	3.49334e-239	IP	RNF150
GLG1	8.73587e-242	0.322574	0.575	0.405	1.46728e-237	IP	GLG1
HMGCS1	1.95558e-239	0.384354	0.668	0.505	3.28459e-235	IP	HMGCS1
TCF4	1.15244e-238	0.305348	0.894	0.797	1.93565e-234	IP	TCF4
EIF4A2	3.59757e-238	0.263631	0.984	0.961	6.04247e-234	IP	EIF4A2
CCNL1	7.63197e-238	0.413335	0.628	0.47	1.28187e-233	IP	CCNL1
MDFI	1.55982e-236	0.305372	0.802	0.63	2.61987e-232	IP	MDFI
FRA10AC1	2.04556e-236	0.300185	0.473	0.304	3.43572e-232	IP	FRA10AC1
RPL22L1	1.62831e-234	0.327335	0.828	0.715	2.73491e-230	IP	RPL22L1
ANTXR1	4.05666e-234	0.273356	0.421	0.258	6.81356e-230	IP	ANTXR1
HDLBP	1.1527e-233	0.298273	0.869	0.792	1.93608e-229	IP	HDLBP
PRKAR1A	5.36962e-232	0.265668	0.389	0.231	9.01882e-228	IP	PRKAR1A
IER5L	1.59081e-231	0.360815	0.582	0.409	2.67193e-227	IP	IER5L
PLOD2	6.0319e-231	0.253538	0.452	0.279	1.01312e-226	IP	PLOD2
SPART	7.06683e-231	0.313439	0.599	0.429	1.18695e-226	IP	SPART
CACHD1	2.85521e-228	0.263837	0.555	0.365	4.79562e-224	IP	CACHD1
MAGEH1	4.66167e-228	0.279724	0.484	0.315	7.82974e-224	IP	MAGEH1
NFIL3	2.81645e-227	0.407701	0.453	0.301	4.73051e-223	IP	NFIL3
DCHS1	2.31715e-226	0.26124	0.432	0.264	3.89189e-222	IP	DCHS1
GLO1	1.48886e-225	0.288569	0.868	0.781	2.50069e-221	IP	GLO1
CNPY4	9.86477e-224	0.250221	0.388	0.23	1.65689e-219	IP	CNPY4
NRXN1	1.07962e-222	0.321905	0.296	0.153	1.81332e-218	IP	NRXN1
SREBF2	1.17378e-222	0.252666	0.453	0.286	1.97148e-218	IP	SREBF2
MBTPS1	4.59117e-222	0.272841	0.505	0.336	7.71133e-218	IP	MBTPS1
UBC	7.43803e-222	0.266783	0.998	0.987	1.24929e-217	IP	UBC
SEL1L	1.33825e-221	0.27164	0.455	0.293	2.24773e-217	IP	SEL1L
EIF2A	3.89852e-221	0.27793	0.486	0.322	6.54795e-217	IP	EIF2A
PLAG1	4.7245e-220	0.259394	0.363	0.212	7.93527e-216	IP	PLAG1
SYNE2	1.72833e-218	0.384282	0.776	0.647	2.9029e-214	IP	SYNE2
CALU	6.6229e-218	0.252835	0.333	0.189	1.11238e-213	IP	CALU
DNAJC3	2.18032e-216	0.258016	0.443	0.28	3.66206e-212	IP	DNAJC3
RPL15	5.0019e-216	0.25708	0.341	0.199	8.40118e-212	IP	RPL15
HES1	5.27797e-216	0.58897	0.542	0.406	8.86487e-212	IP	HES1
NSA2	4.30772e-215	0.299854	0.926	0.891	7.23525e-211	IP	NSA2
STAG1	7.4795e-215	0.309737	0.532	0.374	1.25626e-210	IP	STAG1
ZDBF2	3.97797e-214	0.256685	0.299	0.163	6.6814e-210	IP	ZDBF2
DUSP2	1.92475e-210	0.590928	0.312	0.172	3.23281e-206	IP	DUSP2
SELENOS	5.95476e-210	0.258408	0.449	0.289	1.00016e-205	IP	SELENOS
CD46	7.54305e-210	0.263279	0.54	0.373	1.26693e-205	IP	CD46
PIBF1	1.52839e-208	0.267832	0.391	0.243	2.56709e-204	IP	PIBF1
FADS2	5.55682e-205	0.27201	0.474	0.315	9.33323e-201	IP	FADS2
LRRC4C	1.17589e-204	0.30752	0.294	0.162	1.97502e-200	IP	LRRC4C
SNHG8	1.62388e-203	0.309633	0.745	0.6	2.72748e-199	IP	SNHG8
TNS3	7.81287e-202	0.284877	0.444	0.289	1.31225e-197	IP	TNS3
PPIA	1.24099e-201	0.28958	0.623	0.462	2.08437e-197	IP	PPIA
SYF2	1.21868e-200	0.350826	0.805	0.715	2.0469e-196	IP	SYF2
SNAI2	1.47251e-199	0.302375	0.66	0.475	2.47322e-195	IP	SNAI2
NPW	2.2208e-197	0.535717	0.657	0.536	3.73006e-193	IP	NPW
TIPARP	1.35943e-196	0.302061	0.279	0.153	2.28329e-192	IP	TIPARP
VASN	2.88164e-195	0.252078	0.327	0.188	4.84001e-191	IP	VASN
GOLGA3	4.73098e-194	0.25071	0.394	0.248	7.94615e-190	IP	GOLGA3
PTPRD	4.54678e-191	0.313307	0.508	0.352	7.63678e-187	IP	PTPRD
DES	9.8896e-190	0.272025	0.539	0.365	1.66106e-185	IP	DES
JUN	3.31181e-189	0.353944	0.951	0.918	5.56252e-185	IP	JUN
AGO3	4.01435e-189	0.253449	0.448	0.295	6.7425e-185	IP	AGO3
CCND3	6.19365e-188	0.252274	0.489	0.327	1.04028e-183	IP	CCND3
H1F0	2.78104e-187	0.475777	0.639	0.507	4.67104e-183	IP	H1F0
ING2	2.60189e-185	0.305025	0.576	0.424	4.37014e-181	IP	ING2
SPTBN1	7.38076e-185	0.288483	0.762	0.642	1.23967e-180	IP	SPTBN1
NOTCH3	1.70362e-184	0.277709	0.383	0.239	2.86139e-180	IP	NOTCH3
NENF	9.66038e-182	0.259514	0.701	0.551	1.62256e-177	IP	NENF
ATP6AP2	3.37384e-181	0.270181	0.727	0.595	5.6667e-177	IP	ATP6AP2
LRRN1	3.95273e-181	0.264187	0.274	0.152	6.63901e-177	IP	LRRN1
ARL5B	4.28082e-178	0.277628	0.547	0.398	7.19006e-174	IP	ARL5B
LMAN1	1.5594e-174	0.280752	0.828	0.751	2.61917e-170	IP	LMAN1
HP1BP3	1.41974e-171	0.32845	0.886	0.828	2.3846e-167	IP	HP1BP3
TCEAL7	1.59308e-171	0.252212	0.603	0.442	2.67573e-167	IP	TCEAL7
DNAJB1	3.2185e-170	0.349941	0.553	0.422	5.40579e-166	IP	DNAJB1
ADD3	3.88973e-170	0.293696	0.673	0.544	6.53318e-166	IP	ADD3
ITGB1	2.19804e-169	0.308551	0.795	0.709	3.69183e-165	IP	ITGB1
TTC37	1.49859e-168	0.254358	0.548	0.402	2.51703e-164	IP	TTC37
ROBO1	4.2723e-167	0.273482	0.61	0.45	7.17575e-163	IP	ROBO1
RSL1D1	1.70329e-164	0.304223	0.808	0.724	2.86085e-160	IP	RSL1D1
TMED2	1.9978e-163	0.26987	0.729	0.622	3.35551e-159	IP	TMED2
TLE1	4.10372e-162	0.275453	0.537	0.391	6.89262e-158	IP	TLE1
PABPC1	1.06189e-160	0.254948	0.895	0.84	1.78355e-156	IP	PABPC1
CEP135	5.77702e-160	0.277062	0.36	0.235	9.70308e-156	IP	CEP135
HMGCR	1.03776e-154	0.295298	0.624	0.496	1.74302e-150	IP	HMGCR
DYNC1I2	1.63144e-152	0.254887	0.552	0.415	2.74016e-148	IP	DYNC1I2
ACBD3	9.05343e-151	0.269239	0.626	0.495	1.52061e-146	IP	ACBD3
IL11RA	1.54076e-147	0.265868	0.689	0.548	2.58785e-143	IP	IL11RA
CHCHD10	1.17036e-146	0.296167	0.726	0.632	1.96573e-142	IP	CHCHD10
HIST2H2AC	1.83767e-143	0.540284	0.409	0.284	3.08655e-139	IP	HIST2H2AC
ARL1	9.66416e-143	0.25289	0.607	0.48	1.62319e-138	IP	ARL1
EFNB1	6.59875e-141	0.26375	0.607	0.467	1.10833e-136	IP	EFNB1
TCEAL4	2.83132e-140	0.275595	0.757	0.659	4.75549e-136	IP	TCEAL4
TLE4	1.01329e-135	0.331066	0.641	0.533	1.70191e-131	IP	TLE4
TMEM18	5.30514e-134	0.26307	0.611	0.486	8.91051e-130	IP	TMEM18
MCL1	1.59779e-131	0.267867	0.758	0.683	2.68365e-127	IP	MCL1
DDX21	7.67897e-128	0.294132	0.652	0.552	1.28976e-123	IP	DDX21
PPP1R12A	1.56634e-122	0.277341	0.764	0.688	2.63083e-118	IP	PPP1R12A
BAMBI	8.406e-119	0.303922	0.517	0.39	1.41187e-114	IP	BAMBI
RSPO3	2.4441e-74	0.498897	0.194	0.128	4.1051e-70	IP	RSPO3
HIST1H1D	1.19106e-41	0.469133	0.505	0.444	2.00051e-37	IP	HIST1H1D
HIST1H4C	6.05939e-13	0.491999	0.887	0.878	1.01773e-08	IP	HIST1H4C
ZFP361	0	2.93007	0.947	0.235	0	Mesothelium	ZFP36
UPK3B	0	2.46917	0.905	0.057	0	Mesothelium	UPK3B
FOS1	0	2.41121	1	0.837	0	Mesothelium	FOS
MGP	0	2.40627	0.871	0.064	0	Mesothelium	MGP
LGALS3	0	2.37723	0.974	0.166	0	Mesothelium	LGALS3
KRT19	0	2.32679	0.986	0.244	0	Mesothelium	KRT19
EZR	0	2.1735	0.998	0.495	0	Mesothelium	EZR
PRSS351	0	2.15594	0.956	0.304	0	Mesothelium	PRSS35
PARM1	0	2.14907	0.924	0.155	0	Mesothelium	PARM1
KLK11	0	2.01281	0.896	0.01	0	Mesothelium	KLK11
IGF11	0	1.8878	0.781	0.103	0	Mesothelium	IGF1
PMP221	0	1.77514	0.921	0.289	0	Mesothelium	PMP22
LRRN31	0	1.74114	0.937	0.306	0	Mesothelium	LRRN3
SBSPON	0	1.71532	0.778	0.035	0	Mesothelium	SBSPON
COL11A11	0	1.71251	0.958	0.295	0	Mesothelium	COL11A1
BCAM	0	1.68036	0.961	0.322	0	Mesothelium	BCAM
PODXL	0	1.63122	0.908	0.171	0	Mesothelium	PODXL
CEBPB1	0	1.51698	0.831	0.198	0	Mesothelium	CEBPB
WNT2B	0	1.4684	0.912	0.26	0	Mesothelium	WNT2B
LGALS8	0	1.43056	0.834	0.178	0	Mesothelium	LGALS8
TPD52L1	0	1.41901	0.824	0.141	0	Mesothelium	TPD52L1
CAV1	0	1.3967	0.767	0.144	0	Mesothelium	CAV1
ANXA1	0	1.37523	0.688	0.054	0	Mesothelium	ANXA1
ARX1	0	1.34353	0.882	0.194	0	Mesothelium	ARX
TMEM151A	0	1.31262	0.737	0.04	0	Mesothelium	TMEM151A
ALDH1A2	0	1.27474	0.831	0.152	0	Mesothelium	ALDH1A2
TRNP1	0	1.26976	0.862	0.191	0	Mesothelium	TRNP1
SERPINB9	0	1.24831	0.818	0.17	0	Mesothelium	SERPINB9
STK26	0	1.24445	0.82	0.176	0	Mesothelium	STK26
SCTR	0	1.15879	0.674	0.034	0	Mesothelium	SCTR
BNC1	0	1.11535	0.732	0.105	0	Mesothelium	BNC1
REEP1	0	1.09942	0.73	0.082	0	Mesothelium	REEP1
PTGS1	0	1.06398	0.667	0.056	0	Mesothelium	PTGS1
LTC4S	0	1.03405	0.626	0.034	0	Mesothelium	LTC4S
WIF1	0	1.033	0.381	0.02	0	Mesothelium	WIF1
ARHGAP22	0	1.01717	0.702	0.11	0	Mesothelium	ARHGAP22
FGF9	0	1.00555	0.677	0.11	0	Mesothelium	FGF9
ARC	0	0.995066	0.418	0.015	0	Mesothelium	ARC
EPS8L1	0	0.992189	0.646	0.066	0	Mesothelium	EPS8L1
AKR1C1	0	0.97788	0.508	0.078	0	Mesothelium	AKR1C1
MST1	0	0.964954	0.651	0.088	0	Mesothelium	MST1
MRAP2	0	0.961829	0.563	0.065	0	Mesothelium	MRAP2
RYR2	0	0.950563	0.575	0.03	0	Mesothelium	RYR2
PKHD1L1	0	0.938606	0.563	0.01	0	Mesothelium	PKHD1L1
CARNS1	0	0.933016	0.605	0.027	0	Mesothelium	CARNS1
MSLN	0	0.919486	0.497	0.01	0	Mesothelium	MSLN
RASSF7	0	0.90923	0.642	0.103	0	Mesothelium	RASSF7
RSPO1	0	0.84598	0.57	0.07	0	Mesothelium	RSPO1
PODN	0	0.840037	0.52	0.03	0	Mesothelium	PODN
PDZK1IP1	0	0.831076	0.474	0.002	0	Mesothelium	PDZK1IP1
ITLN1	0	0.799118	0.344	0.022	0	Mesothelium	ITLN1
SMPD3	0	0.795711	0.434	0.028	0	Mesothelium	SMPD3
EPB42	0	0.767008	0.466	0.012	0	Mesothelium	EPB42
GALNT9	0	0.755736	0.566	0.075	0	Mesothelium	GALNT9
BICDL1	0	0.715284	0.464	0.028	0	Mesothelium	BICDL1
LRRN4	0	0.674293	0.448	0.039	0	Mesothelium	LRRN4
EDN2	0	0.657322	0.392	0.006	0	Mesothelium	EDN2
PLSCR4	0	0.641635	0.478	0.063	0	Mesothelium	PLSCR4
HAS1	0	0.634491	0.279	0.021	0	Mesothelium	HAS1
CYSTM1	0	0.622577	0.416	0.018	0	Mesothelium	CYSTM1
CARD16	0	0.610663	0.346	0.035	0	Mesothelium	CARD16
HSPB7	0	0.606443	0.43	0.039	0	Mesothelium	HSPB7
ASPHD1	0	0.599842	0.46	0.059	0	Mesothelium	ASPHD1
RGS6	0	0.599174	0.39	0.027	0	Mesothelium	RGS6
TMEM235	0	0.594758	0.374	0.017	0	Mesothelium	TMEM235
THBD	0	0.589248	0.339	0.02	0	Mesothelium	THBD
SH3GL2	0	0.566936	0.369	0.036	0	Mesothelium	SH3GL2
PALMD	0	0.559813	0.351	0.035	0	Mesothelium	PALMD
HSD17B2	0	0.537111	0.273	0.003	0	Mesothelium	HSD17B2
CDH4	0	0.524781	0.286	0.019	0	Mesothelium	CDH4
SERPINE3	0	0.512005	0.31	0.006	0	Mesothelium	SERPINE3
KCNA4	0	0.511283	0.31	0.023	0	Mesothelium	KCNA4
SLC34A2	0	0.464756	0.245	0.006	0	Mesothelium	SLC34A2
CGN	0	0.41901	0.263	0.018	0	Mesothelium	CGN
PLD5	0	0.415521	0.249	0.015	0	Mesothelium	PLD5
KLF5	0	0.405279	0.25	0.018	0	Mesothelium	KLF5
SERTM1	0	0.390857	0.24	0.008	0	Mesothelium	SERTM1
CLIC3	0	0.388358	0.192	0.009	0	Mesothelium	CLIC3
MMEL1	0	0.362271	0.238	0.017	0	Mesothelium	MMEL1
SLC10A4	0	0.342976	0.194	0.004	0	Mesothelium	SLC10A4
C21orf62	0	0.34249	0.208	0.009	0	Mesothelium	C21orf62
ENTPD2	0	0.333297	0.213	0.011	0	Mesothelium	ENTPD2
HHIP1	1.85926e-307	1.04424	0.52	0.081	3.12281e-303	Mesothelium	HHIP
LGALS2	2.16315e-306	0.483412	0.287	0.025	3.63322e-302	Mesothelium	LGALS2
SOX8	7.96105e-305	0.737261	0.501	0.076	1.33714e-300	Mesothelium	SOX8
COL6A6	1.44537e-302	0.50142	0.337	0.035	2.42764e-298	Mesothelium	COL6A6
COL9A31	1.46163e-302	1.55104	0.982	0.373	2.45496e-298	Mesothelium	COL9A3
PHACTR1	9.27275e-302	0.625002	0.467	0.067	1.55745e-297	Mesothelium	PHACTR1
RHOB1	1.59091e-298	2.266	0.975	0.507	2.6721e-294	Mesothelium	RHOB
CA9	6.11595e-293	0.297228	0.176	0.01	1.02724e-288	Mesothelium	CA9
DMKN	9.64149e-292	1.22181	0.854	0.257	1.61939e-287	Mesothelium	DMKN
TEKT3	2.80786e-291	0.393784	0.233	0.018	4.71608e-287	Mesothelium	TEKT3
RAB33A	1.88816e-289	0.605661	0.444	0.062	3.17135e-285	Mesothelium	RAB33A
MYL7	1.21592e-288	0.783788	0.354	0.041	2.04225e-284	Mesothelium	MYL7
CEBPD1	4.01613e-287	1.74047	0.848	0.249	6.7455e-283	Mesothelium	CEBPD
HOPX	8.48607e-283	1.57339	0.82	0.232	1.42532e-278	Mesothelium	HOPX
PDE8B	3.03174e-282	0.341103	0.229	0.018	5.09211e-278	Mesothelium	PDE8B
TSPO	1.33591e-281	0.939406	0.617	0.121	2.24379e-277	Mesothelium	TSPO
ETS21	5.80995e-281	1.10162	0.744	0.184	9.7584e-277	Mesothelium	ETS2
CRB2	2.16906e-280	0.797525	0.623	0.12	3.64315e-276	Mesothelium	CRB2
VASN1	3.18566e-278	1.03777	0.778	0.203	5.35063e-274	Mesothelium	VASN
PDPN	1.24045e-277	0.682016	0.695	0.148	2.08347e-273	Mesothelium	PDPN
IGFBP7	8.63645e-276	1.57637	0.961	0.343	1.45058e-271	Mesothelium	IGFBP7
CYTL1	1.16248e-275	1.34132	0.931	0.34	1.9525e-271	Mesothelium	CYTL1
OLFM2	3.45249e-274	1.10071	0.861	0.255	5.79881e-270	Mesothelium	OLFM2
HHIP-AS11	2.41593e-271	0.861921	0.621	0.128	4.05779e-267	Mesothelium	HHIP-AS1
AC002454.1	1.53867e-270	0.57576	0.423	0.06	2.58434e-266	Mesothelium	AC002454.1
SRRM3	1.38344e-269	0.696307	0.508	0.085	2.32363e-265	Mesothelium	SRRM3
PLP2	1.49602e-269	1.3866	0.952	0.338	2.51271e-265	Mesothelium	PLP2
KCNK6	1.56117e-267	0.402889	0.236	0.02	2.62215e-263	Mesothelium	KCNK6
PTGDS	3.92246e-264	0.449672	0.307	0.033	6.58817e-260	Mesothelium	PTGDS
RPRM	6.51767e-264	0.958979	0.653	0.14	1.09471e-259	Mesothelium	RPRM
MYRF	2.92267e-256	1.07509	0.848	0.261	4.90892e-252	Mesothelium	MYRF
COL8A2	3.10348e-255	0.516693	0.383	0.051	5.21261e-251	Mesothelium	COL8A2
GAS6	1.96667e-254	1.13752	0.783	0.215	3.30322e-250	Mesothelium	GAS6
UNC5B-AS1	1.54861e-250	0.39544	0.24	0.022	2.60105e-246	Mesothelium	UNC5B-AS1
TENM2	2.66682e-250	0.537199	0.365	0.048	4.4792e-246	Mesothelium	TENM2
HRH2	5.59536e-250	0.450474	0.28	0.029	9.39797e-246	Mesothelium	HRH2
EGR11	1.0903e-248	1.88656	0.993	0.7	1.83127e-244	Mesothelium	EGR1
CSRNP11	6.88272e-248	1.16589	0.718	0.19	1.15602e-243	Mesothelium	CSRNP1
ID1	3.26883e-244	2.09991	0.979	0.628	5.49032e-240	Mesothelium	ID1
RGS10	2.59102e-242	0.671134	0.61	0.126	4.35188e-238	Mesothelium	RGS10
QSOX11	2.40858e-237	1.00257	0.843	0.27	4.04544e-233	Mesothelium	QSOX1
MACROD2	2.08716e-236	0.60015	0.425	0.069	3.50559e-232	Mesothelium	MACROD2
RERG	2.43417e-236	0.529748	0.339	0.044	4.08842e-232	Mesothelium	RERG
CAMK2N1	3.94015e-235	1.68859	0.975	0.621	6.61787e-231	Mesothelium	CAMK2N1
FGL21	7.5899e-230	0.588165	0.275	0.031	1.2748e-225	Mesothelium	FGL2
NGF	6.22939e-229	0.435801	0.307	0.037	1.04629e-224	Mesothelium	NGF
RBFOX1	8.32975e-229	0.488508	0.34	0.046	1.39907e-224	Mesothelium	RBFOX1
2021-06-01	2.35087e-228	1.70448	1	0.922	3.94853e-224	Mesothelium	JUN
ITGA3	6.50635e-228	0.561644	0.437	0.073	1.09281e-223	Mesothelium	ITGA3
CRIP1	2.78662e-227	0.282633	0.219	0.019	4.6804e-223	Mesothelium	CRIP1
TMEM158	3.5919e-227	0.679529	0.471	0.085	6.03296e-223	Mesothelium	TMEM158
CAVIN11	5.45811e-227	0.743741	0.552	0.112	9.16744e-223	Mesothelium	CAVIN1
ANXA51	8.39864e-227	1.33328	0.993	0.709	1.41064e-222	Mesothelium	ANXA5
MAFF1	1.82958e-225	1.07732	0.651	0.163	3.07296e-221	Mesothelium	MAFF
MYADM1	2.06815e-224	1.46147	0.954	0.497	3.47366e-220	Mesothelium	MYADM
HLA-E1	1.29181e-223	0.87875	0.69	0.174	2.16972e-219	Mesothelium	HLA-E
ID2	3.35893e-223	1.96605	0.982	0.724	5.64165e-219	Mesothelium	ID2
KCNN3	6.12982e-223	0.277832	0.196	0.016	1.02956e-218	Mesothelium	KCNN3
PDGFD	1.10913e-218	0.577423	0.413	0.068	1.8629e-214	Mesothelium	PDGFD
CFAP221	1.41187e-218	0.316492	0.224	0.021	2.37137e-214	Mesothelium	CFAP221
LURAP1L1	1.20901e-217	0.568745	0.413	0.068	2.03066e-213	Mesothelium	LURAP1L
BOC1	3.67925e-217	1.011	0.785	0.244	6.17967e-213	Mesothelium	BOC
LY6H	1.66263e-214	1.05473	0.758	0.231	2.79256e-210	Mesothelium	LY6H
SEL1L3	2.91065e-213	0.260757	0.176	0.014	4.88873e-209	Mesothelium	SEL1L3
HHIPL1	2.93932e-212	0.369774	0.259	0.029	4.93688e-208	Mesothelium	HHIPL1
RFLNA	3.00595e-212	0.530977	0.399	0.065	5.04879e-208	Mesothelium	RFLNA
SH3KBP1	7.45375e-212	0.955966	0.649	0.174	1.25193e-207	Mesothelium	SH3KBP1
KLK5	1.07704e-211	0.261007	0.173	0.013	1.809e-207	Mesothelium	KLK5
PITPNC1	1.34607e-211	0.833925	0.713	0.199	2.26086e-207	Mesothelium	PITPNC1
TPT1	1.4779e-210	0.588499	1	1	2.48227e-206	Mesothelium	TPT1
ROM1	1.93129e-210	0.467366	0.356	0.053	3.2438e-206	Mesothelium	ROM1
EMX2	6.33214e-209	1.16101	0.958	0.397	1.06355e-204	Mesothelium	EMX2
NAT8L	9.91975e-209	0.512734	0.414	0.071	1.66612e-204	Mesothelium	NAT8L
SLC30A4	2.88762e-208	0.582894	0.459	0.086	4.85005e-204	Mesothelium	SLC30A4
RPL71	3.10224e-208	0.715532	1	0.999	5.21052e-204	Mesothelium	RPL7
CMYA5	6.39426e-208	0.789797	0.598	0.142	1.07398e-203	Mesothelium	CMYA5
FOSB1	3.26466e-207	1.47063	0.961	0.481	5.48332e-203	Mesothelium	FOSB
GADD45B1	7.22432e-205	2.02148	0.792	0.273	1.2134e-200	Mesothelium	GADD45B
ST3GAL1	6.88429e-202	0.795078	0.647	0.171	1.15628e-197	Mesothelium	ST3GAL1
RHOU	2.18434e-201	0.991609	0.806	0.274	3.66882e-197	Mesothelium	RHOU
TVP23A	5.11501e-201	0.470739	0.349	0.054	8.59117e-197	Mesothelium	TVP23A
CDH1	1.6753e-200	0.292742	0.185	0.016	2.81383e-196	Mesothelium	CDH1
ATF3	3.07439e-199	1.15078	0.571	0.14	5.16375e-195	Mesothelium	ATF3
NR3C1	4.85674e-199	0.709674	0.633	0.16	8.15739e-195	Mesothelium	NR3C1
SEMA3B	7.32393e-199	0.543358	0.422	0.076	1.23013e-194	Mesothelium	SEMA3B
SH3BP5	1.62033e-198	0.994802	0.873	0.338	2.72151e-194	Mesothelium	SH3BP5
CDCP1	4.07879e-198	0.385797	0.282	0.036	6.85074e-194	Mesothelium	CDCP1
CAV2	1.05565e-197	0.750782	0.619	0.155	1.77307e-193	Mesothelium	CAV2
LONRF2	4.15705e-196	0.712787	0.668	0.17	6.98218e-192	Mesothelium	LONRF2
LRP2	7.38618e-196	0.382736	0.224	0.024	1.24058e-191	Mesothelium	LRP2
SOCS31	2.69697e-195	1.56298	0.843	0.33	4.52982e-191	Mesothelium	SOCS3
LHX91	2.83064e-195	1.05637	0.947	0.372	4.75435e-191	Mesothelium	LHX9
SYT1	6.38446e-195	0.966514	0.751	0.234	1.07233e-190	Mesothelium	SYT1
GRB7	2.56644e-194	0.436308	0.319	0.047	4.31058e-190	Mesothelium	GRB7
TMEM37	5.82842e-194	0.670283	0.524	0.117	9.78941e-190	Mesothelium	TMEM37
FOXO6	8.13081e-193	0.561131	0.448	0.087	1.36565e-188	Mesothelium	FOXO6
RARRES1	1.04325e-190	0.462088	0.196	0.019	1.75224e-186	Mesothelium	RARRES1
LINC011161	1.12785e-188	1.08562	0.871	0.363	1.89434e-184	Mesothelium	LINC01116
HBEGF	9.53982e-188	0.549175	0.376	0.065	1.60231e-183	Mesothelium	HBEGF
UTF1	5.62092e-187	0.762592	0.651	0.17	9.4409e-183	Mesothelium	UTF1
IFITM31	7.22121e-187	1.11398	1	0.939	1.21288e-182	Mesothelium	IFITM3
NR4A11	8.41992e-187	1.448	0.658	0.196	1.41421e-182	Mesothelium	NR4A1
SHF	8.54191e-187	0.865719	0.704	0.219	1.4347e-182	Mesothelium	SHF
GPC4	1.5119e-186	0.403923	0.314	0.046	2.53939e-182	Mesothelium	GPC4
EPPK1	3.44336e-186	0.283003	0.189	0.018	5.78347e-182	Mesothelium	EPPK1
LRRTM31	5.11928e-186	0.563229	0.436	0.084	8.59834e-182	Mesothelium	LRRTM3
ADRA2A	8.04386e-182	0.622099	0.476	0.101	1.35105e-177	Mesothelium	ADRA2A
MYL9	1.95263e-181	1.08982	0.979	0.619	3.27965e-177	Mesothelium	MYL9
DKK31	3.59156e-181	0.659061	0.601	0.153	6.03238e-177	Mesothelium	DKK3
SMAD6	4.64843e-181	0.705854	0.593	0.155	7.8075e-177	Mesothelium	SMAD6
AEBP11	2.82835e-178	1.00954	0.811	0.308	4.75049e-174	Mesothelium	AEBP1
MAP21	2.92207e-177	0.756682	0.593	0.155	4.9079e-173	Mesothelium	MAP2
PLAC91	4.04081e-177	0.698992	0.61	0.152	6.78694e-173	Mesothelium	PLAC9
JUND1	5.34444e-177	1.05609	1	0.948	8.97653e-173	Mesothelium	JUND
KLF21	1.04227e-175	1.2871	0.801	0.281	1.7506e-171	Mesothelium	KLF2
FOSL2	1.26715e-175	0.511626	0.402	0.077	2.12831e-171	Mesothelium	FOSL2
RSRP1	3.2257e-175	0.639092	0.57	0.145	5.41789e-171	Mesothelium	RSRP1
TMEM591	1.17924e-174	1.08716	0.977	0.779	1.98065e-170	Mesothelium	TMEM59
ID3	7.26936e-174	1.79394	0.952	0.758	1.22096e-169	Mesothelium	ID3
CLDN15	7.02545e-173	0.391534	0.259	0.035	1.17999e-168	Mesothelium	CLDN15
B3GNT2	2.52645e-172	0.661939	0.513	0.123	4.24343e-168	Mesothelium	B3GNT2
PCDH17	1.46154e-171	1.04554	0.781	0.281	2.4548e-167	Mesothelium	PCDH17
CYP2W1	5.34647e-171	0.36437	0.261	0.035	8.97993e-167	Mesothelium	CYP2W1
SLC16A1	8.22849e-171	1.09343	0.882	0.444	1.38206e-166	Mesothelium	SLC16A1
AMOTL2	8.84469e-171	0.838113	0.705	0.235	1.48555e-166	Mesothelium	AMOTL2
PLPP11	1.57509e-170	0.798227	0.638	0.186	2.64552e-166	Mesothelium	PLPP1
DUSP12	3.9459e-170	1.62361	0.958	0.654	6.62754e-166	Mesothelium	DUSP1
ANLN	7.82819e-170	0.684261	0.559	0.144	1.31482e-165	Mesothelium	ANLN
NELL21	1.20751e-169	0.665122	0.48	0.109	2.02814e-165	Mesothelium	NELL2
EDNRB1	1.62214e-169	0.648024	0.633	0.167	2.72455e-165	Mesothelium	EDNRB
MTUS11	5.72112e-169	0.802743	0.702	0.219	9.60919e-165	Mesothelium	MTUS1
LAMA5	6.55441e-169	0.537835	0.457	0.099	1.10088e-164	Mesothelium	LAMA5
ADAM33	1.18152e-168	0.266188	0.187	0.019	1.98449e-164	Mesothelium	ADAM33
PLA2G2A	1.3794e-167	0.300736	0.139	0.011	2.31685e-163	Mesothelium	PLA2G2A
SOX6	3.26363e-164	0.736777	0.672	0.206	5.48158e-160	Mesothelium	SOX6
CRIM1	3.333e-164	0.72938	0.621	0.183	5.5981e-160	Mesothelium	CRIM1
CCDC80	4.07828e-164	1.11495	0.771	0.297	6.84988e-160	Mesothelium	CCDC80
SARAF	2.24987e-163	0.926677	0.989	0.82	3.77888e-159	Mesothelium	SARAF
NFKBIZ1	8.97504e-163	0.92938	0.654	0.206	1.50745e-158	Mesothelium	NFKBIZ
LDOC1	1.29021e-162	0.909022	0.852	0.344	2.16703e-158	Mesothelium	LDOC1
AREG	2.84224e-160	0.577359	0.164	0.016	4.77383e-156	Mesothelium	AREG
FAM89A	1.82188e-159	1.08587	0.901	0.431	3.06004e-155	Mesothelium	FAM89A
GAL3ST3	7.14859e-158	0.342567	0.247	0.034	1.20068e-153	Mesothelium	GAL3ST3
TGFB2	1.85468e-157	0.614017	0.492	0.118	3.11511e-153	Mesothelium	TGFB2
FAM110C	8.81584e-157	0.344781	0.259	0.038	1.48071e-152	Mesothelium	FAM110C
SYPL1	2.21536e-156	0.98559	0.949	0.546	3.72091e-152	Mesothelium	SYPL1
ADAM15	1.03002e-155	0.421	0.388	0.077	1.73002e-151	Mesothelium	ADAM15
EFNA1	1.28076e-155	0.51607	0.448	0.1	2.15116e-151	Mesothelium	EFNA1
C1orf198	7.85301e-155	0.832244	0.781	0.302	1.31899e-150	Mesothelium	C1orf198
SOSTDC1	4.79137e-154	0.448359	0.286	0.046	8.04759e-150	Mesothelium	SOSTDC1
OGN1	1.05797e-153	0.999678	0.347	0.064	1.77697e-149	Mesothelium	OGN
KDR	2.07134e-153	0.657264	0.644	0.187	3.47902e-149	Mesothelium	KDR
HOXD91	1.12046e-152	1.06182	0.899	0.444	1.88193e-148	Mesothelium	HOXD9
FLNC	1.37413e-152	0.708	0.693	0.225	2.308e-148	Mesothelium	FLNC
UBXN10-AS1	1.6993e-152	0.467448	0.383	0.077	2.85415e-148	Mesothelium	UBXN10-AS1
TMEM108	1.73799e-152	0.386774	0.27	0.042	2.91913e-148	Mesothelium	TMEM108
PLSCR11	2.65491e-152	0.719757	0.628	0.193	4.45918e-148	Mesothelium	PLSCR1
RHPN2	1.47632e-151	0.296131	0.222	0.029	2.47963e-147	Mesothelium	RHPN2
GATA6	4.47928e-150	1.00154	0.896	0.455	7.5234e-146	Mesothelium	GATA6
GATA6-AS1	6.20277e-149	0.593017	0.467	0.115	1.04182e-144	Mesothelium	GATA6-AS1
FBXO32	9.01779e-149	0.469753	0.414	0.09	1.51463e-144	Mesothelium	FBXO32
MCL11	1.93944e-145	1.20712	0.949	0.692	3.25749e-141	Mesothelium	MCL1
PTPRF	1.94287e-145	0.802587	0.79	0.301	3.26324e-141	Mesothelium	PTPRF
SCG5	1.95642e-145	0.889926	0.769	0.301	3.286e-141	Mesothelium	SCG5
GAS11	1.15433e-144	1.39991	0.765	0.324	1.93881e-140	Mesothelium	GAS1
SPOCK2	5.85812e-144	0.522004	0.346	0.068	9.83929e-140	Mesothelium	SPOCK2
TRADD	1.42953e-143	0.25444	0.206	0.026	2.40104e-139	Mesothelium	TRADD
CRIP2	1.16498e-142	0.763791	0.725	0.257	1.95669e-138	Mesothelium	CRIP2
LMNA1	1.87919e-142	0.761803	0.725	0.258	3.15629e-138	Mesothelium	LMNA
CDK6	2.46755e-142	1.01109	0.917	0.553	4.14451e-138	Mesothelium	CDK6
LGALS3BP	1.13612e-140	0.904689	0.929	0.481	1.90823e-136	Mesothelium	LGALS3BP
LEMD1	1.89862e-140	0.460722	0.351	0.071	3.18893e-136	Mesothelium	LEMD1
JUNB1	6.33156e-138	1.4974	0.944	0.679	1.06345e-133	Mesothelium	JUNB
CELF2	5.61458e-137	0.651987	0.653	0.206	9.43025e-133	Mesothelium	CELF2
ALCAM1	6.65951e-136	0.805921	0.735	0.263	1.11853e-131	Mesothelium	ALCAM
TCERG1L1	3.35445e-135	0.395208	0.277	0.048	5.63414e-131	Mesothelium	TCERG1L
SORCS2	3.71156e-135	0.395637	0.317	0.06	6.23393e-131	Mesothelium	SORCS2
CAPN6	1.16164e-134	0.377392	0.28	0.049	1.95109e-130	Mesothelium	CAPN6
CD47	2.6162e-134	0.792117	0.767	0.304	4.39416e-130	Mesothelium	CD47
NEBL	4.83817e-134	0.363414	0.291	0.052	8.12618e-130	Mesothelium	NEBL
SEMA3C	4.91067e-134	0.615123	0.519	0.145	8.24796e-130	Mesothelium	SEMA3C
GCK	1.67522e-132	0.44383	0.3	0.056	2.8137e-128	Mesothelium	GCK
DCLK2	2.82217e-132	0.389088	0.321	0.063	4.74012e-128	Mesothelium	DCLK2
SCP2	4.63061e-132	0.896734	0.915	0.526	7.77757e-128	Mesothelium	SCP2
HOOK1	9.35452e-132	0.482412	0.481	0.125	1.57119e-127	Mesothelium	HOOK1
FRMD4B	1.58785e-131	0.794197	0.818	0.342	2.66696e-127	Mesothelium	FRMD4B
FRAS1	1.83934e-129	0.690381	0.612	0.203	3.08936e-125	Mesothelium	FRAS1
UGP2	2.47278e-129	0.860329	0.862	0.435	4.15329e-125	Mesothelium	UGP2
EPHX11	2.44672e-128	0.709229	0.774	0.307	4.10951e-124	Mesothelium	EPHX1
CSRP1	3.42933e-128	0.861628	0.917	0.528	5.7599e-124	Mesothelium	CSRP1
ARHGAP29	3.91845e-128	0.866431	0.857	0.394	6.58143e-124	Mesothelium	ARHGAP29
GSDME	5.19339e-128	0.484885	0.399	0.096	8.72282e-124	Mesothelium	GSDME
IGFBP41	6.06446e-128	0.818413	0.989	0.688	1.01859e-123	Mesothelium	IGFBP4
PYGM	6.67416e-128	0.307651	0.247	0.04	1.12099e-123	Mesothelium	PYGM
RAB381	9.54228e-128	0.543027	0.432	0.109	1.60272e-123	Mesothelium	RAB38
AGRN	1.99584e-127	0.542534	0.531	0.155	3.35222e-123	Mesothelium	AGRN
SPATS2L	6.21916e-127	0.932782	0.808	0.381	1.04457e-122	Mesothelium	SPATS2L
WT1	1.22239e-124	0.821876	0.974	0.58	2.05313e-120	Mesothelium	WT1
FAM20A	1.25089e-123	0.398557	0.328	0.069	2.10099e-119	Mesothelium	FAM20A
REC8	3.51841e-123	0.667599	0.713	0.265	5.90952e-119	Mesothelium	REC8
HSPA1B1	5.32472e-122	0.651921	0.637	0.222	8.9434e-118	Mesothelium	HSPA1B
RAPGEF3	8.12354e-122	0.406733	0.326	0.069	1.36443e-117	Mesothelium	RAPGEF3
ID4	8.76937e-122	1.56	0.901	0.598	1.4729e-117	Mesothelium	ID4
KLHDC8A1	2.18043e-121	0.8175	0.744	0.301	3.66226e-117	Mesothelium	KLHDC8A
PRRX1	2.3786e-121	0.6295	0.575	0.183	3.9951e-117	Mesothelium	PRRX1
LINC00842	3.60389e-121	0.28868	0.205	0.03	6.0531e-117	Mesothelium	LINC00842
MYO1C	3.0408e-120	0.547571	0.49	0.143	5.10733e-116	Mesothelium	MYO1C
TNFAIP8	1.03849e-119	0.590351	0.578	0.189	1.74424e-115	Mesothelium	TNFAIP8
CDON	1.09585e-119	0.609335	0.564	0.181	1.84059e-115	Mesothelium	CDON
WNT5A1	1.21902e-119	0.808944	0.908	0.447	2.04747e-115	Mesothelium	WNT5A
LRRC3B	2.3038e-119	0.367479	0.242	0.041	3.86947e-115	Mesothelium	LRRC3B
RAB7B	2.40129e-119	0.301243	0.21	0.032	4.0332e-115	Mesothelium	RAB7B
PDCD4	4.80452e-119	0.888669	0.922	0.621	8.06967e-115	Mesothelium	PDCD4
FLRT3	1.38796e-118	0.828052	0.677	0.272	2.33121e-114	Mesothelium	FLRT3
STAT31	4.98833e-118	0.694744	0.707	0.278	8.3784e-114	Mesothelium	STAT3
SLC9A3R1	1.60144e-117	0.780822	0.81	0.372	2.68977e-113	Mesothelium	SLC9A3R1
PTGIS1	2.71045e-117	0.623098	0.633	0.219	4.55247e-113	Mesothelium	PTGIS
S100A16	6.7914e-117	0.515392	0.772	0.303	1.14068e-112	Mesothelium	S100A16
SPINT1	2.00525e-116	0.362239	0.282	0.055	3.36801e-112	Mesothelium	SPINT1
CHST9	1.09691e-115	0.390456	0.275	0.054	1.84237e-111	Mesothelium	CHST9
CITED21	4.59025e-115	1.10662	0.825	0.417	7.70979e-111	Mesothelium	CITED2
GATA5	9.73944e-115	0.558046	0.582	0.188	1.63584e-110	Mesothelium	GATA5
CPNE2	1.70224e-113	0.63761	0.54	0.178	2.85908e-109	Mesothelium	CPNE2
NEK7	6.63047e-113	0.606482	0.58	0.199	1.11365e-108	Mesothelium	NEK7
CD83	4.83839e-112	0.502166	0.476	0.141	8.12657e-108	Mesothelium	CD83
ABRACL	8.18224e-112	0.783364	0.894	0.491	1.37429e-107	Mesothelium	ABRACL
EIF4A21	1.28715e-111	0.641437	1	0.964	2.1619e-107	Mesothelium	EIF4A2
CNIH3	1.75541e-111	0.323108	0.268	0.052	2.94838e-107	Mesothelium	CNIH3
CCDC146	2.54631e-111	0.350005	0.219	0.037	4.27679e-107	Mesothelium	CCDC146
ARL4A	3.40855e-111	0.755747	0.79	0.348	5.725e-107	Mesothelium	ARL4A
ASPG	3.42043e-111	0.360201	0.261	0.05	5.74495e-107	Mesothelium	ASPG
WTIP	4.29146e-111	0.627237	0.686	0.267	7.20794e-107	Mesothelium	WTIP
ANXA11	4.56178e-111	0.547652	0.559	0.184	7.66196e-107	Mesothelium	ANXA11
SLC10A3	9.99771e-111	0.433688	0.397	0.103	1.67922e-106	Mesothelium	SLC10A3
TNNT1	2.28567e-110	0.731938	0.713	0.275	3.83901e-106	Mesothelium	TNNT1
DIRAS3	4.36591e-110	0.635686	0.404	0.108	7.33299e-106	Mesothelium	DIRAS3
SLC25A29	3.14177e-109	0.534156	0.543	0.179	5.27691e-105	Mesothelium	SLC25A29
PARD6B	1.97009e-108	0.344692	0.279	0.057	3.30897e-104	Mesothelium	PARD6B
STX4	1.01663e-107	0.498845	0.466	0.138	1.70753e-103	Mesothelium	STX4
TBX31	1.6366e-107	0.757526	0.63	0.24	2.74883e-103	Mesothelium	TBX3
SLITRK4	1.74133e-107	0.512	0.392	0.103	2.92474e-103	Mesothelium	SLITRK4
LINC01117	2.67432e-107	0.302003	0.245	0.045	4.49178e-103	Mesothelium	LINC01117
ADAMTS11	2.09312e-106	0.728044	0.603	0.217	3.51561e-102	Mesothelium	ADAMTS1
S100A10	5.82858e-106	1.10608	0.972	0.669	9.78968e-102	Mesothelium	S100A10
PAWR	9.03875e-106	0.49725	0.464	0.139	1.51815e-101	Mesothelium	PAWR
CACNB3	1.55974e-105	0.461948	0.414	0.115	2.61973e-101	Mesothelium	CACNB3
RAB11FIP2	1.70582e-105	0.681523	0.686	0.284	2.8651e-101	Mesothelium	RAB11FIP2
TCEAL2	2.87912e-105	0.622499	0.704	0.266	4.83577e-101	Mesothelium	TCEAL2
ASS1	3.0284e-105	0.490928	0.538	0.173	5.08649e-101	Mesothelium	ASS1
KLF9	7.1248e-104	0.395885	0.291	0.064	1.19668e-99	Mesothelium	KLF9
CYBRD11	1.10998e-103	0.394887	0.37	0.094	1.86432e-99	Mesothelium	CYBRD1
NFIC1	1.5397e-103	0.735304	0.795	0.381	2.58609e-99	Mesothelium	NFIC
RPL231	1.70065e-103	0.453542	1	0.999	2.85642e-99	Mesothelium	RPL23
STIM2	2.50779e-103	0.590491	0.633	0.239	4.21208e-99	Mesothelium	STIM2
MT-ND2	2.11735e-102	0.53786	1	0.918	3.5563e-98	Mesothelium	MT-ND2
UBC1	2.44594e-102	0.704287	1	0.988	4.10821e-98	Mesothelium	UBC
HPCAL1	1.02933e-101	0.564203	0.577	0.201	1.72886e-97	Mesothelium	HPCAL1
ENDOD1	3.5128e-100	0.431909	0.492	0.152	5.90009e-96	Mesothelium	ENDOD1
NEO1	7.34742e-100	0.625383	0.72	0.306	1.23407e-95	Mesothelium	NEO1
IER21	7.37734e-100	1.37018	0.944	0.865	1.2391e-95	Mesothelium	IER2
GIT1	4.71603e-99	0.52742	0.578	0.208	7.92105e-95	Mesothelium	GIT1
GCNT1	5.31097e-99	0.347076	0.254	0.052	8.9203e-95	Mesothelium	GCNT1
B4GALNT4	7.59236e-99	0.622169	0.744	0.321	1.27521e-94	Mesothelium	B4GALNT4
CDH7	1.69044e-98	0.483383	0.441	0.129	2.83926e-94	Mesothelium	CDH7
CACNA1H	2.91117e-98	0.392609	0.354	0.091	4.8896e-94	Mesothelium	CACNA1H
ARF4	3.08855e-98	0.683617	0.972	0.829	5.18752e-94	Mesothelium	ARF4
DAPK1	3.14287e-98	0.538057	0.557	0.197	5.27876e-94	Mesothelium	DAPK1
BHLHE40	8.21195e-98	0.364894	0.21	0.038	1.37928e-93	Mesothelium	BHLHE40
FLRT21	8.70113e-98	0.653865	0.721	0.301	1.46144e-93	Mesothelium	FLRT2
SPIRE1	1.8546e-97	0.514999	0.494	0.163	3.11498e-93	Mesothelium	SPIRE1
COL9A2	3.96936e-97	0.482015	0.37	0.101	6.66693e-93	Mesothelium	COL9A2
FAM171B	5.23438e-97	0.422926	0.404	0.114	8.79166e-93	Mesothelium	FAM171B
CCBE1	7.64865e-97	0.511645	0.39	0.109	1.28467e-92	Mesothelium	CCBE1
CA11	1.28819e-95	0.537514	0.577	0.206	2.16365e-91	Mesothelium	CA11
CD82	1.34031e-95	0.311837	0.212	0.039	2.25118e-91	Mesothelium	CD82
MYL12B	8.82121e-95	0.534223	1	0.965	1.48161e-90	Mesothelium	MYL12B
RPL341	1.82326e-94	0.391401	1	1	3.06234e-90	Mesothelium	RPL34
ANXA4	1.84272e-93	0.564156	0.582	0.217	3.09503e-89	Mesothelium	ANXA4
ECHDC2	5.11793e-93	0.39314	0.374	0.104	8.59607e-89	Mesothelium	ECHDC2
AC109466.1	5.13205e-92	0.331513	0.28	0.064	8.61978e-88	Mesothelium	AC109466.1
MAFK	4.09509e-91	0.281625	0.238	0.049	6.8781e-87	Mesothelium	MAFK
CTF1	9.09557e-91	0.3997	0.376	0.106	1.52769e-86	Mesothelium	CTF1
P4HA2	1.60119e-90	0.550046	0.587	0.226	2.68935e-86	Mesothelium	P4HA2
ZMIZ1	1.72761e-90	0.659401	0.727	0.335	2.9017e-86	Mesothelium	ZMIZ1
ASIC1	5.59641e-90	0.267691	0.199	0.036	9.39973e-86	Mesothelium	ASIC1
RAP1GAP	5.81745e-90	0.299183	0.24	0.05	9.77099e-86	Mesothelium	RAP1GAP
PDGFC1	7.84678e-90	0.543701	0.612	0.237	1.31794e-85	Mesothelium	PDGFC
RARRES21	4.98838e-89	0.737604	0.702	0.321	8.37849e-85	Mesothelium	RARRES2
SERTAD11	5.44156e-89	0.685136	0.66	0.284	9.13965e-85	Mesothelium	SERTAD1
EPHA2	1.32902e-88	0.309622	0.259	0.058	2.23222e-84	Mesothelium	EPHA2
CRYAB	3.26805e-88	0.48379	0.432	0.136	5.48901e-84	Mesothelium	CRYAB
LTBP1	4.10908e-88	0.643679	0.748	0.347	6.90161e-84	Mesothelium	LTBP1
SPRR2F	5.57417e-88	0.805966	0.861	0.471	9.36238e-84	Mesothelium	SPRR2F
SERTAD4-AS1	8.01767e-88	0.343049	0.235	0.05	1.34665e-83	Mesothelium	SERTAD4-AS1
LRP8	1.19548e-87	0.419266	0.416	0.128	2.00792e-83	Mesothelium	LRP8
RPL91	1.26244e-87	0.344537	1	1	2.12039e-83	Mesothelium	RPL9
CRLS1	1.43969e-87	0.596472	0.647	0.276	2.41811e-83	Mesothelium	CRLS1
RPL311	3.57386e-87	0.470589	1	0.995	6.00266e-83	Mesothelium	RPL31
MAG	3.95107e-87	0.53761	0.55	0.205	6.63621e-83	Mesothelium	MAG
AL451069.1	7.03271e-87	0.253331	0.206	0.039	1.18121e-82	Mesothelium	AL451069.1
IRF11	9.05876e-87	0.617684	0.52	0.187	1.52151e-82	Mesothelium	IRF1
COMT	3.8048e-86	0.665273	0.933	0.589	6.39053e-82	Mesothelium	COMT
CCL21	1.33894e-85	1.15911	0.376	0.115	2.24888e-81	Mesothelium	CCL2
BEX2	1.63451e-85	0.635442	0.866	0.469	2.74532e-81	Mesothelium	BEX2
KLF41	4.80611e-85	0.448061	0.393	0.117	8.07234e-81	Mesothelium	KLF4
RPS6KA6	6.34289e-85	0.36805	0.312	0.082	1.06535e-80	Mesothelium	RPS6KA6
PRCD	9.56104e-85	0.469345	0.451	0.148	1.60587e-80	Mesothelium	PRCD
TMEM132A	4.3786e-84	0.73148	0.88	0.555	7.35429e-80	Mesothelium	TMEM132A
VAMP8	5.71253e-84	0.28975	0.413	0.124	9.59476e-80	Mesothelium	VAMP8
SRSF8	3.90202e-83	0.510906	0.578	0.228	6.55383e-79	Mesothelium	SRSF8
MEGF6	5.65698e-83	0.402301	0.397	0.122	9.50147e-79	Mesothelium	MEGF6
ZNF641	7.96078e-83	0.474926	0.441	0.148	1.33709e-78	Mesothelium	ZNF641
NFIX1	1.68805e-82	0.311289	0.307	0.078	2.83525e-78	Mesothelium	NFIX
GALNT18	3.59305e-82	0.291951	0.242	0.054	6.03489e-78	Mesothelium	GALNT18
RTN4R	1.31432e-81	0.446075	0.443	0.148	2.20753e-77	Mesothelium	RTN4R
TARID	1.39478e-81	0.331611	0.261	0.062	2.34268e-77	Mesothelium	TARID
NSG1	3.10144e-81	0.561113	0.67	0.289	5.20918e-77	Mesothelium	NSG1
SNX3	9.03241e-81	0.553478	0.972	0.832	1.51708e-76	Mesothelium	SNX3
ATP11A	1.13333e-80	0.435658	0.474	0.166	1.90354e-76	Mesothelium	ATP11A
ZNF330	2.09817e-80	0.532317	0.584	0.238	3.52408e-76	Mesothelium	ZNF330
TMBIM1	2.43937e-80	0.398514	0.411	0.132	4.09717e-76	Mesothelium	TMBIM1
TNFRSF12A	2.52561e-80	0.396008	0.268	0.066	4.24201e-76	Mesothelium	TNFRSF12A
SMARCD3	2.94722e-80	0.631462	0.795	0.413	4.95015e-76	Mesothelium	SMARCD3
KRT18	3.29245e-80	0.572654	0.949	0.591	5.53e-76	Mesothelium	KRT18
CBX4	4.59964e-80	0.465097	0.455	0.157	7.72556e-76	Mesothelium	CBX4
FERMT1	9.06059e-80	0.260134	0.222	0.047	1.52182e-75	Mesothelium	FERMT1
PNRC1	1.23906e-79	0.730676	0.981	0.831	2.08112e-75	Mesothelium	PNRC1
RGS3	2.50962e-79	0.61903	0.621	0.273	4.21516e-75	Mesothelium	RGS3
SPRY11	2.58419e-79	0.599717	0.543	0.209	4.3404e-75	Mesothelium	SPRY1
SEMA4C	3.92006e-78	0.430508	0.464	0.164	6.58414e-74	Mesothelium	SEMA4C
IRF7	6.81729e-78	0.268823	0.254	0.06	1.14503e-73	Mesothelium	IRF7
PCDH91	3.07126e-77	0.681532	0.868	0.499	5.15849e-73	Mesothelium	PCDH9
NFKBIA	1.12506e-76	0.886029	0.797	0.46	1.88965e-72	Mesothelium	NFKBIA
PROS1	1.94722e-76	0.381262	0.365	0.113	3.27055e-72	Mesothelium	PROS1
COL27A11	2.68152e-76	0.47778	0.536	0.208	4.50388e-72	Mesothelium	COL27A1
YPEL3	4.56988e-76	0.583492	0.771	0.387	7.67557e-72	Mesothelium	YPEL3
SPOCK1	7.16943e-76	0.347748	0.236	0.056	1.20418e-71	Mesothelium	SPOCK1
SERTAD3	8.49349e-76	0.541931	0.614	0.264	1.42657e-71	Mesothelium	SERTAD3
DOC2B	1.13275e-74	0.263628	0.187	0.037	1.90257e-70	Mesothelium	DOC2B
TMEM109	6.52302e-74	0.599323	0.76	0.396	1.09561e-69	Mesothelium	TMEM109
PMEPA1	6.94835e-74	0.474166	0.557	0.224	1.16704e-69	Mesothelium	PMEPA1
LEF1	1.61778e-73	0.474199	0.697	0.301	2.71722e-69	Mesothelium	LEF1
LITAF1	2.84777e-73	0.559279	0.753	0.364	4.78312e-69	Mesothelium	LITAF
SYDE2	3.36517e-73	0.361326	0.332	0.098	5.65215e-69	Mesothelium	SYDE2
PPP1R15A1	3.82949e-73	0.692573	0.917	0.661	6.43202e-69	Mesothelium	PPP1R15A
DPP7	3.92035e-73	0.391254	0.413	0.138	6.58462e-69	Mesothelium	DPP7
EMX2OS	9.65196e-73	0.262291	0.21	0.046	1.62114e-68	Mesothelium	EMX2OS
MTURN	1.22292e-72	0.424802	0.474	0.176	2.05402e-68	Mesothelium	MTURN
EPDR1	3.89895e-72	0.262174	0.206	0.045	6.54867e-68	Mesothelium	EPDR1
KIAA12171	4.29697e-72	0.507426	0.598	0.255	7.21719e-68	Mesothelium	KIAA1217
ATP9A	4.73526e-72	0.349225	0.349	0.108	7.95335e-68	Mesothelium	ATP9A
PLXNB1	8.54886e-72	0.36407	0.353	0.11	1.43587e-67	Mesothelium	PLXNB1
RPL23A1	2.35056e-71	0.388664	1	0.999	3.94801e-67	Mesothelium	RPL23A
RAC2	2.81653e-71	0.330278	0.326	0.096	4.73064e-67	Mesothelium	RAC2
STMN3	1.45091e-70	0.422315	0.453	0.164	2.43696e-66	Mesothelium	STMN3
BCL6	3.31683e-70	0.272105	0.222	0.052	5.57095e-66	Mesothelium	BCL6
SOWAHC1	6.31625e-70	0.490885	0.395	0.137	1.06088e-65	Mesothelium	SOWAHC
NET1	2.73172e-69	0.500247	0.623	0.283	4.58819e-65	Mesothelium	NET1
EFNB3	5.93777e-69	0.384412	0.384	0.127	9.97307e-65	Mesothelium	EFNB3
SMAD9	7.24198e-69	0.559788	0.626	0.287	1.21636e-64	Mesothelium	SMAD9
CDC42EP3	1.10158e-68	0.552528	0.531	0.224	1.85022e-64	Mesothelium	CDC42EP3
CCNL11	1.6208e-68	0.690453	0.815	0.492	2.72229e-64	Mesothelium	CCNL1
DHRS4L21	4.30827e-68	0.558508	0.672	0.325	7.23617e-64	Mesothelium	DHRS4L2
FCHO1	5.12055e-68	0.280973	0.254	0.065	8.60048e-64	Mesothelium	FCHO1
RPS10	6.26423e-68	0.409775	1	0.987	1.05214e-63	Mesothelium	RPS10
MPPED2	6.70164e-68	0.252805	0.194	0.043	1.12561e-63	Mesothelium	MPPED2
RPL371	7.33601e-68	0.276631	1	1	1.23216e-63	Mesothelium	RPL37
PLEC	1.19387e-67	0.438689	0.508	0.202	2.00522e-63	Mesothelium	PLEC
ZFP36L11	1.44729e-67	0.605444	0.982	0.794	2.43086e-63	Mesothelium	ZFP36L1
MBNL3	2.18519e-67	0.483927	0.831	0.415	3.67024e-63	Mesothelium	MBNL3
CAVIN31	3.14269e-67	0.511044	0.57	0.245	5.27845e-63	Mesothelium	CAVIN3
TSHZ31	4.06254e-67	0.438274	0.506	0.199	6.82344e-63	Mesothelium	TSHZ3
BNC21	5.54499e-67	0.542041	0.704	0.34	9.31337e-63	Mesothelium	BNC2
CDKN1A	1.0386e-66	0.341603	0.24	0.061	1.74443e-62	Mesothelium	CDKN1A
CRYL1	1.32237e-66	0.290704	0.24	0.061	2.22105e-62	Mesothelium	CRYL1
EMP2	1.72408e-66	0.620435	0.81	0.456	2.89576e-62	Mesothelium	EMP2
HTRA1	2.72572e-66	0.415343	0.406	0.141	4.57812e-62	Mesothelium	HTRA1
TMEM176B	2.814e-66	0.348123	0.27	0.074	4.7264e-62	Mesothelium	TMEM176B
RPL391	5.39087e-66	0.519189	0.981	0.848	9.0545e-62	Mesothelium	RPL39
RPS271	5.54517e-66	0.345881	1	1	9.31368e-62	Mesothelium	RPS27
PXDC1	6.00342e-66	0.299329	0.273	0.076	1.00833e-61	Mesothelium	PXDC1
TMEM1731	1.11617e-65	0.401814	0.519	0.2	1.87472e-61	Mesothelium	TMEM173
GHR1	1.47445e-65	0.345727	0.303	0.09	2.47649e-61	Mesothelium	GHR
S100A6	2.80332e-65	0.36891	0.771	0.424	4.70845e-61	Mesothelium	S100A6
SYNJ2	3.09687e-65	0.277429	0.24	0.062	5.2015e-61	Mesothelium	SYNJ2
RIN2	3.19179e-65	0.365669	0.4	0.14	5.36093e-61	Mesothelium	RIN2
HSPA12A	1.15165e-64	0.317551	0.291	0.085	1.93432e-60	Mesothelium	HSPA12A
PSMB81	2.24842e-64	0.307533	0.293	0.085	3.77645e-60	Mesothelium	PSMB8
OTUD1	2.50799e-64	0.403191	0.418	0.152	4.21242e-60	Mesothelium	OTUD1
NLRP1	1.00462e-63	0.546039	0.802	0.433	1.68736e-59	Mesothelium	NLRP1
SPARC1	1.04558e-63	0.523632	0.991	0.902	1.75616e-59	Mesothelium	SPARC
ZSCAN18	1.09064e-63	0.428852	0.489	0.197	1.83183e-59	Mesothelium	ZSCAN18
EML3	1.20116e-63	0.300195	0.296	0.088	2.01747e-59	Mesothelium	EML3
SFRP2	2.2125e-63	0.550426	0.485	0.196	3.71611e-59	Mesothelium	SFRP2
C5orf15	2.66701e-63	0.501057	0.721	0.369	4.47952e-59	Mesothelium	C5orf15
RCHY1	4.51948e-63	0.452058	0.566	0.25	7.59092e-59	Mesothelium	RCHY1
PTK71	5.17542e-63	0.59707	0.878	0.561	8.69264e-59	Mesothelium	PTK7
CD221	7.00526e-63	0.360588	0.404	0.143	1.1766e-58	Mesothelium	CD22
COL18A11	2.11552e-62	0.531634	0.891	0.535	3.55323e-58	Mesothelium	COL18A1
HES11	2.82868e-62	0.786893	0.739	0.424	4.75106e-58	Mesothelium	HES1
CACNB2	3.30528e-62	0.257463	0.228	0.058	5.55154e-58	Mesothelium	CACNB2
C1R1	6.12225e-62	0.38011	0.404	0.145	1.02829e-57	Mesothelium	C1R
MT-ND31	1.24854e-61	0.424946	1	0.937	2.09704e-57	Mesothelium	MT-ND3
PIM3	1.98755e-61	0.476078	0.547	0.242	3.33828e-57	Mesothelium	PIM3
IER51	3.24766e-61	0.597662	0.559	0.259	5.45478e-57	Mesothelium	IER5
RPL381	5.37623e-61	0.369641	1	0.991	9.02991e-57	Mesothelium	RPL38
JDP2	7.24934e-61	0.374606	0.381	0.136	1.2176e-56	Mesothelium	JDP2
RELN	1.75881e-60	0.270767	0.254	0.07	2.9541e-56	Mesothelium	RELN
FCGRT1	1.86214e-60	0.457957	0.907	0.561	3.12765e-56	Mesothelium	FCGRT
FKBP11	2.84285e-60	0.356065	0.312	0.099	4.77486e-56	Mesothelium	FKBP11
MEIS3	3.57481e-60	0.546087	0.788	0.431	6.00426e-56	Mesothelium	MEIS3
IMMP2L	5.30719e-60	0.471906	0.43	0.171	8.91396e-56	Mesothelium	IMMP2L
RGS21	6.66851e-60	0.526983	0.467	0.193	1.12004e-55	Mesothelium	RGS2
MAGI1	8.10529e-60	0.403655	0.42	0.161	1.36136e-55	Mesothelium	MAGI1
COX6C1	1.2751e-59	0.467473	0.995	0.978	2.14166e-55	Mesothelium	COX6C
GKAP1	1.51242e-59	0.400945	0.496	0.204	2.54026e-55	Mesothelium	GKAP1
CCDC85C	2.08235e-59	0.317934	0.316	0.103	3.49752e-55	Mesothelium	CCDC85C
PTN1	2.82568e-59	0.488882	0.898	0.604	4.74601e-55	Mesothelium	PTN
H3F3B	7.02044e-59	0.429543	1	0.999	1.17915e-54	Mesothelium	H3F3B
CNTN4	9.98156e-59	0.46092	0.63	0.29	1.6765e-54	Mesothelium	CNTN4
TRIP6	1.39805e-58	0.508642	0.718	0.382	2.34816e-54	Mesothelium	TRIP6
FST	1.46014e-58	0.45157	0.404	0.153	2.45246e-54	Mesothelium	FST
PKP2	1.63687e-58	0.316245	0.28	0.085	2.74929e-54	Mesothelium	PKP2
PLXNA4	2.54378e-58	0.291116	0.282	0.085	4.27253e-54	Mesothelium	PLXNA4
DPYD	4.48922e-58	0.270614	0.273	0.081	7.5401e-54	Mesothelium	DPYD
TTC13	1.13564e-57	0.288486	0.247	0.071	1.90743e-53	Mesothelium	TTC13
ARHGAP23	1.1452e-57	0.322628	0.36	0.127	1.92348e-53	Mesothelium	ARHGAP23
CCDC122	3.30931e-57	0.317912	0.277	0.085	5.55832e-53	Mesothelium	CCDC122
SLC18B1	5.22607e-57	0.322825	0.298	0.096	8.7777e-53	Mesothelium	SLC18B1
RRAGA	5.45497e-57	0.53682	0.892	0.623	9.16218e-53	Mesothelium	RRAGA
LAPTM4A1	9.03155e-57	0.387839	1	0.97	1.51694e-52	Mesothelium	LAPTM4A
MT-ND5	1.14674e-56	0.460788	1	0.928	1.92606e-52	Mesothelium	MT-ND5
EIF11	1.40257e-56	0.374847	1	0.999	2.35575e-52	Mesothelium	EIF1
CDC42EP1	1.44947e-56	0.480571	0.661	0.336	2.43453e-52	Mesothelium	CDC42EP1
HCFC1R1	1.49308e-56	0.52953	0.688	0.369	2.50777e-52	Mesothelium	HCFC1R1
GNAI11	1.51074e-56	0.517086	0.695	0.37	2.53745e-52	Mesothelium	GNAI1
BTG11	1.62023e-56	0.556867	0.995	0.922	2.72133e-52	Mesothelium	BTG1
DPP4	3.01304e-56	0.252365	0.201	0.051	5.06071e-52	Mesothelium	DPP4
SLC25A25	3.08054e-56	0.386764	0.36	0.133	5.17408e-52	Mesothelium	SLC25A25
AMHR2	5.23426e-56	0.434545	0.711	0.342	8.79147e-52	Mesothelium	AMHR2
TSPYL1	5.39001e-56	0.504045	0.788	0.445	9.05305e-52	Mesothelium	TSPYL1
NDNF	6.11288e-56	0.330018	0.307	0.102	1.02672e-51	Mesothelium	NDNF
AC027449.1	8.40187e-56	0.274981	0.242	0.069	1.41118e-51	Mesothelium	AC027449.1
STXBP2	9.07744e-56	0.255343	0.272	0.082	1.52465e-51	Mesothelium	STXBP2
PER1	1.63238e-55	0.30395	0.321	0.108	2.74175e-51	Mesothelium	PER1
NRP2	2.15995e-55	0.274919	0.312	0.101	3.62785e-51	Mesothelium	NRP2
KRT8	3.63824e-55	0.426575	0.968	0.732	6.11078e-51	Mesothelium	KRT8
FABP5	9.83264e-55	0.90458	0.811	0.561	1.65149e-50	Mesothelium	FABP5
CDC42	2.09309e-54	0.384778	1	0.973	3.51555e-50	Mesothelium	CDC42
IGSF8	2.13569e-54	0.314348	0.386	0.144	3.5871e-50	Mesothelium	IGSF8
PIM1	2.50347e-54	0.59488	0.543	0.262	4.20482e-50	Mesothelium	PIM1
AC005261.11	3.14621e-54	0.492438	0.443	0.187	5.28437e-50	Mesothelium	AC005261.1
BTG21	3.7221e-54	1.13512	0.683	0.402	6.25164e-50	Mesothelium	BTG2
SIAH2	5.9245e-54	0.365321	0.376	0.142	9.9508e-50	Mesothelium	SIAH2
TFPI2	6.26282e-54	0.295371	0.219	0.06	1.0519e-49	Mesothelium	TFPI2
CCND31	9.56033e-54	0.445374	0.697	0.349	1.60575e-49	Mesothelium	CCND3
COL16A11	1.71375e-53	0.347182	0.436	0.173	2.87842e-49	Mesothelium	COL16A1
DUSP21	2.27713e-53	1.08063	0.436	0.191	3.82467e-49	Mesothelium	DUSP2
RSPH3	2.42185e-53	0.307598	0.302	0.101	4.06773e-49	Mesothelium	RSPH3
SEMA3D1	4.16331e-53	0.297181	0.307	0.102	6.99269e-49	Mesothelium	SEMA3D
HMCES	5.57682e-53	0.424034	0.526	0.242	9.36682e-49	Mesothelium	HMCES
KTN1	5.69998e-53	0.667718	0.891	0.711	9.57369e-49	Mesothelium	KTN1
SELENOP1	6.54489e-53	0.431931	0.815	0.467	1.09928e-48	Mesothelium	SELENOP
GSDMD	1.37157e-52	0.28526	0.332	0.115	2.30369e-48	Mesothelium	GSDMD
IVNS1ABP	1.45177e-52	0.512803	0.628	0.329	2.4384e-48	Mesothelium	IVNS1ABP
IFNGR1	5.67352e-52	0.362068	0.561	0.258	9.52925e-48	Mesothelium	IFNGR1
HACD1	1.066e-51	0.300338	0.354	0.13	1.79045e-47	Mesothelium	HACD1
PPA1	1.87566e-51	0.583744	0.855	0.609	3.15036e-47	Mesothelium	PPA1
KIF21A	3.77099e-51	0.322805	0.506	0.225	6.33375e-47	Mesothelium	KIF21A
GABARAPL1	4.84687e-51	0.376013	0.462	0.196	8.1408e-47	Mesothelium	GABARAPL1
CFL2	6.0328e-51	0.490485	0.697	0.382	1.01327e-46	Mesothelium	CFL2
LATS2	7.11712e-51	0.359808	0.434	0.182	1.19539e-46	Mesothelium	LATS2
SMARCA21	8.03947e-51	0.441364	0.608	0.295	1.35031e-46	Mesothelium	SMARCA2
ZNF460	8.05987e-51	0.334991	0.323	0.116	1.35374e-46	Mesothelium	ZNF460
EMILIN2	1.02169e-50	0.365218	0.404	0.161	1.71603e-46	Mesothelium	EMILIN2
ECHDC3	1.40648e-50	0.252802	0.254	0.079	2.36233e-46	Mesothelium	ECHDC3
PYCARD	1.62577e-50	0.348177	0.466	0.199	2.73064e-46	Mesothelium	PYCARD
CCDC184	1.8713e-50	0.263271	0.189	0.05	3.14304e-46	Mesothelium	CCDC184
MAMSTR	2.17401e-50	0.309521	0.356	0.132	3.65146e-46	Mesothelium	MAMSTR
IQGAP1	2.4173e-50	0.452628	0.601	0.304	4.06009e-46	Mesothelium	IQGAP1
SLC38A1	4.0956e-50	0.391476	0.575	0.273	6.87898e-46	Mesothelium	SLC38A1
SPRY21	7.70693e-50	0.450809	0.524	0.247	1.29446e-45	Mesothelium	SPRY2
WFDC2	1.24992e-49	0.549209	0.444	0.195	2.09937e-45	Mesothelium	WFDC2
SSBP3	1.27111e-49	0.476372	0.633	0.336	2.13496e-45	Mesothelium	SSBP3
MCC1	1.43688e-49	0.325508	0.504	0.218	2.41338e-45	Mesothelium	MCC
ACKR3	1.50112e-49	0.2713	0.272	0.088	2.52127e-45	Mesothelium	ACKR3
KIAA1522	3.19304e-49	0.298301	0.36	0.136	5.36303e-45	Mesothelium	KIAA1522
TIPARP1	4.31042e-49	0.431722	0.404	0.17	7.23978e-45	Mesothelium	TIPARP
ANXA2	4.65589e-49	0.339465	0.822	0.456	7.82004e-45	Mesothelium	ANXA2
AXL	5.65427e-49	0.395735	0.672	0.342	9.49692e-45	Mesothelium	AXL
CPXM1	8.2132e-49	0.49845	0.855	0.56	1.37949e-44	Mesothelium	CPXM1
YIPF5	9.09221e-49	0.447182	0.723	0.403	1.52713e-44	Mesothelium	YIPF5
SNHG81	9.28595e-49	0.487053	0.885	0.62	1.55967e-44	Mesothelium	SNHG8
DOK4	1.26669e-48	0.366165	0.397	0.161	2.12754e-44	Mesothelium	DOK4
ADGRB1	1.81852e-48	0.25968	0.252	0.08	3.05439e-44	Mesothelium	ADGRB1
CCDC170	1.95153e-48	0.384918	0.356	0.138	3.27779e-44	Mesothelium	CCDC170
ATN11	2.26063e-48	0.431726	0.691	0.37	3.79695e-44	Mesothelium	ATN1
CLDN1	2.40484e-48	0.254306	0.212	0.061	4.03917e-44	Mesothelium	CLDN1
LMBRD1	4.33088e-48	0.352839	0.416	0.174	7.27414e-44	Mesothelium	LMBRD1
SHTN1	4.4255e-48	0.303432	0.478	0.205	7.43307e-44	Mesothelium	SHTN1
PPP1R15B1	4.54339e-48	0.483884	0.58	0.289	7.63108e-44	Mesothelium	PPP1R15B
TSTD1	7.14646e-48	0.328664	0.471	0.205	1.20032e-43	Mesothelium	TSTD1
AFMID	8.78176e-48	0.34687	0.404	0.168	1.47498e-43	Mesothelium	AFMID
COMTD1	1.48209e-47	0.281066	0.249	0.079	2.48932e-43	Mesothelium	COMTD1
MPHOSPH8	3.75833e-47	0.514682	0.894	0.649	6.31249e-43	Mesothelium	MPHOSPH8
RAB11FIP1	6.56524e-47	0.35812	0.377	0.151	1.1027e-42	Mesothelium	RAB11FIP1
TRIL	9.35369e-47	0.318293	0.369	0.146	1.57105e-42	Mesothelium	TRIL
CPE	9.41709e-47	0.714788	0.73	0.431	1.58169e-42	Mesothelium	CPE
AATF	1.06141e-46	0.454078	0.649	0.346	1.78275e-42	Mesothelium	AATF
PSD31	1.31522e-46	0.484126	0.598	0.314	2.20905e-42	Mesothelium	PSD3
SELENBP11	1.55778e-46	0.458431	0.582	0.3	2.61645e-42	Mesothelium	SELENBP1
RTN4	1.67841e-46	0.458117	0.986	0.894	2.81906e-42	Mesothelium	RTN4
CBFB	2.22639e-46	0.379089	0.483	0.223	3.73944e-42	Mesothelium	CBFB
TM7SF2	2.25523e-46	0.32196	0.434	0.185	3.78788e-42	Mesothelium	TM7SF2
DCAF6	5.55907e-46	0.329607	0.399	0.166	9.33702e-42	Mesothelium	DCAF6
OPTN	6.40085e-46	0.298456	0.416	0.172	1.07509e-41	Mesothelium	OPTN
INAFM1	1.10063e-45	0.353919	0.478	0.215	1.84863e-41	Mesothelium	INAFM1
EMILIN3	1.72915e-45	0.29959	0.332	0.125	2.90428e-41	Mesothelium	EMILIN3
AFDN	2.31153e-45	0.493578	0.862	0.588	3.88245e-41	Mesothelium	AFDN
MAT2B	3.16799e-45	0.364571	0.524	0.248	5.32096e-41	Mesothelium	MAT2B
SLC4A2	3.75709e-45	0.345805	0.55	0.263	6.31041e-41	Mesothelium	SLC4A2
POM121C	3.80003e-45	0.37422	0.545	0.263	6.38253e-41	Mesothelium	POM121C
SIGIRR	5.47462e-45	0.392443	0.549	0.267	9.19518e-41	Mesothelium	SIGIRR
HAS2	6.61766e-45	0.31935	0.273	0.094	1.1115e-40	Mesothelium	HAS2
DCXR	9.64687e-45	0.567696	0.753	0.466	1.62029e-40	Mesothelium	DCXR
RAP2C	1.13495e-44	0.413014	0.557	0.283	1.90626e-40	Mesothelium	RAP2C
CMTM4	1.41755e-44	0.268109	0.263	0.09	2.38092e-40	Mesothelium	CMTM4
PPP1R21	2.80475e-44	0.268704	0.335	0.129	4.71085e-40	Mesothelium	PPP1R21
NME3	3.96224e-44	0.445046	0.734	0.41	6.65497e-40	Mesothelium	NME3
FBXO33	4.06956e-44	0.339783	0.37	0.153	6.83524e-40	Mesothelium	FBXO33
TMEM176A1	4.28995e-44	0.262387	0.212	0.064	7.2054e-40	Mesothelium	TMEM176A
CTSL	5.29064e-44	0.347539	0.684	0.358	8.88616e-40	Mesothelium	CTSL
RILPL2	5.70314e-44	0.27324	0.323	0.121	9.57899e-40	Mesothelium	RILPL2
STARD4-AS1	8.50281e-44	0.336073	0.397	0.168	1.42813e-39	Mesothelium	STARD4-AS1
HSPB1	1.47307e-43	0.444874	0.935	0.776	2.47416e-39	Mesothelium	HSPB1
RFNG	1.8158e-43	0.332747	0.414	0.18	3.04981e-39	Mesothelium	RFNG
IRF2BPL1	2.04441e-43	0.494322	0.806	0.512	3.43379e-39	Mesothelium	IRF2BPL
SCARF2	2.27104e-43	0.330769	0.437	0.192	3.81444e-39	Mesothelium	SCARF2
P4HTM	2.93281e-43	0.289425	0.342	0.135	4.92594e-39	Mesothelium	P4HTM
SMTNL2	9.6795e-43	0.290012	0.3	0.111	1.62577e-38	Mesothelium	SMTNL2
SERPING1	1.87433e-42	0.487319	0.829	0.536	3.14813e-38	Mesothelium	SERPING1
DDR1	1.88963e-42	0.326962	0.457	0.207	3.17382e-38	Mesothelium	DDR1
TLCD2	2.12274e-42	0.262721	0.229	0.074	3.56535e-38	Mesothelium	TLCD2
ZNF579	2.13776e-42	0.401365	0.607	0.32	3.59059e-38	Mesothelium	ZNF579
RNH1	2.34582e-42	0.479723	0.907	0.698	3.94004e-38	Mesothelium	RNH1
TPM2	3.37403e-42	0.383242	0.965	0.786	5.66702e-38	Mesothelium	TPM2
RBPMS	4.04149e-42	0.42547	0.656	0.359	6.78808e-38	Mesothelium	RBPMS
LPAR2	4.36572e-42	0.319187	0.46	0.209	7.33266e-38	Mesothelium	LPAR2
HERPUD1	5.39227e-42	0.417935	0.626	0.332	9.05686e-38	Mesothelium	HERPUD1
ANXA3	5.84538e-42	0.255248	0.155	0.04	9.81791e-38	Mesothelium	ANXA3
FAM162A	5.90891e-42	0.449984	0.772	0.483	9.92461e-38	Mesothelium	FAM162A
TPBG	7.6365e-42	0.484751	0.436	0.208	1.28263e-37	Mesothelium	TPBG
PALM	8.32996e-42	0.359044	0.603	0.306	1.3991e-37	Mesothelium	PALM
CBX61	1.11143e-41	0.426286	0.686	0.386	1.86675e-37	Mesothelium	CBX6
SH3BP4	1.24188e-41	0.315604	0.474	0.219	2.08586e-37	Mesothelium	SH3BP4
GPRASP2	1.55774e-41	0.301094	0.397	0.172	2.61637e-37	Mesothelium	GPRASP2
TUBB2A	1.69405e-41	0.375658	0.48	0.23	2.84532e-37	Mesothelium	TUBB2A
TRAM1	2.09519e-41	0.481244	0.824	0.564	3.51908e-37	Mesothelium	TRAM1
RPS251	2.65272e-41	0.332483	0.998	0.969	4.45551e-37	Mesothelium	RPS25
SLC23A2	4.33346e-41	0.26581	0.314	0.121	7.27847e-37	Mesothelium	SLC23A2
HOXD81	4.46255e-41	0.371803	0.596	0.309	7.49529e-37	Mesothelium	HOXD8
TOB1	5.75594e-41	0.30221	0.34	0.138	9.66768e-37	Mesothelium	TOB1
LSR	8.70057e-41	0.329713	0.487	0.227	1.46135e-36	Mesothelium	LSR
KLF101	9.09962e-41	0.559373	0.66	0.387	1.52837e-36	Mesothelium	KLF10
OCIAD2	1.0898e-40	0.413664	0.788	0.487	1.83042e-36	Mesothelium	OCIAD2
WWC2	1.49787e-40	0.375535	0.504	0.256	2.51582e-36	Mesothelium	WWC2
PALLD	1.70105e-40	0.43723	0.878	0.604	2.85709e-36	Mesothelium	PALLD
CCNDBP1	4.6816e-40	0.283615	0.414	0.183	7.86321e-36	Mesothelium	CCNDBP1
ZFYVE21	5.31899e-40	0.353415	0.559	0.285	8.93378e-36	Mesothelium	ZFYVE21
PIK3R1	7.7843e-40	0.465601	0.637	0.361	1.30745e-35	Mesothelium	PIK3R1
OAT	8.77982e-40	0.346961	0.547	0.281	1.47466e-35	Mesothelium	OAT
TCEAL9	9.96022e-40	0.358519	0.977	0.845	1.67292e-35	Mesothelium	TCEAL9
FSTL3	1.32374e-39	0.278385	0.325	0.128	2.22335e-35	Mesothelium	FSTL3
ETV3	1.38613e-39	0.296814	0.326	0.134	2.32815e-35	Mesothelium	ETV3
ING1	2.2518e-39	0.398443	0.517	0.27	3.78212e-35	Mesothelium	ING1
PRKAR1B	1.09302e-38	0.336297	0.483	0.237	1.83584e-34	Mesothelium	PRKAR1B
AMPD2	1.68559e-38	0.307433	0.404	0.18	2.83112e-34	Mesothelium	AMPD2
RABGGTB	2.20973e-38	0.347055	0.497	0.25	3.71147e-34	Mesothelium	RABGGTB
AFAP1	3.42592e-38	0.314339	0.383	0.17	5.75417e-34	Mesothelium	AFAP1
PXK	5.72748e-38	0.294979	0.377	0.165	9.61988e-34	Mesothelium	PXK
TRIQK	5.88791e-38	0.326805	0.446	0.212	9.88933e-34	Mesothelium	TRIQK
ARID5B	1.66575e-37	0.454493	0.854	0.589	2.79779e-33	Mesothelium	ARID5B
EPHB6	3.43975e-37	0.319598	0.436	0.203	5.7774e-33	Mesothelium	EPHB6
IRS2	4.09981e-37	0.289319	0.346	0.148	6.88603e-33	Mesothelium	IRS2
RNF11	5.41335e-37	0.346834	0.561	0.294	9.09226e-33	Mesothelium	RNF11
CGNL11	1.47893e-36	0.258991	0.436	0.2	2.48401e-32	Mesothelium	CGNL1
IFI161	1.50258e-36	0.641141	0.575	0.336	2.52374e-32	Mesothelium	IFI16
YBX3	1.85899e-36	0.442041	0.832	0.585	3.12236e-32	Mesothelium	YBX3
NFIB1	1.89426e-36	0.394922	0.938	0.746	3.1816e-32	Mesothelium	NFIB
CAPN1	2.93556e-36	0.360746	0.561	0.298	4.93057e-32	Mesothelium	CAPN1
PEAK1	5.37047e-36	0.330495	0.399	0.186	9.02024e-32	Mesothelium	PEAK1
ADO	6.90796e-36	0.30265	0.379	0.174	1.16026e-31	Mesothelium	ADO
PLK21	1.00035e-35	0.351182	0.566	0.297	1.68019e-31	Mesothelium	PLK2
HIPK3	1.5223e-35	0.312893	0.45	0.221	2.55685e-31	Mesothelium	HIPK3
TMEM192	2.15604e-35	0.289196	0.372	0.168	3.62129e-31	Mesothelium	TMEM192
SRSF6	2.49443e-35	0.404875	0.88	0.645	4.18964e-31	Mesothelium	SRSF6
CCDC186	3.21775e-35	0.365993	0.524	0.278	5.40453e-31	Mesothelium	CCDC186
DOCK11	3.40361e-35	0.374934	0.413	0.197	5.71671e-31	Mesothelium	DOCK11
TGFB1I11	7.26379e-35	0.277587	0.506	0.25	1.22003e-30	Mesothelium	TGFB1I1
IRF2BP2	7.84573e-35	0.422046	0.824	0.575	1.31777e-30	Mesothelium	IRF2BP2
RNPC31	1.09087e-34	0.318993	0.351	0.157	1.83222e-30	Mesothelium	RNPC3
HERPUD2	1.67658e-34	0.306109	0.437	0.214	2.81598e-30	Mesothelium	HERPUD2
MYH9	3.39989e-34	0.292753	0.667	0.373	5.71046e-30	Mesothelium	MYH9
ZFAS11	3.56051e-34	0.388666	0.977	0.881	5.98024e-30	Mesothelium	ZFAS1
YDJC	3.56215e-34	0.306571	0.43	0.206	5.98298e-30	Mesothelium	YDJC
ANKRD36B	5.13964e-34	0.252651	0.291	0.119	8.63254e-30	Mesothelium	ANKRD36B
IQCA1	6.51999e-34	0.257459	0.323	0.136	1.0951e-29	Mesothelium	IQCA1
CEP1351	8.00304e-34	0.34419	0.487	0.252	1.34419e-29	Mesothelium	CEP135
SIRT2	8.80357e-34	0.261633	0.432	0.206	1.47865e-29	Mesothelium	SIRT2
DEGS1	8.94264e-34	0.291566	0.453	0.223	1.50201e-29	Mesothelium	DEGS1
RUFY2	9.54137e-34	0.278631	0.395	0.185	1.60257e-29	Mesothelium	RUFY2
MEX3D	1.61953e-33	0.303421	0.473	0.24	2.72016e-29	Mesothelium	MEX3D
FSCN1	2.218e-33	0.395637	0.921	0.836	3.72535e-29	Mesothelium	FSCN1
COL4A51	2.70903e-33	0.293317	0.619	0.335	4.5501e-29	Mesothelium	COL4A5
C4orf48	4.61504e-33	0.320638	0.933	0.732	7.75142e-29	Mesothelium	C4orf48
SELENOM1	5.40021e-33	0.328507	0.529	0.276	9.07019e-29	Mesothelium	SELENOM
CD200	8.37344e-33	0.319755	0.453	0.229	1.4064e-28	Mesothelium	CD200
RPL36A	1.18859e-32	0.305745	0.958	0.8	1.99636e-28	Mesothelium	RPL36A
CCDC115	1.82547e-32	0.315834	0.587	0.321	3.06606e-28	Mesothelium	CCDC115
NXT1	2.15379e-32	0.39161	0.667	0.404	3.61751e-28	Mesothelium	NXT1
GJA1	2.92576e-32	0.258126	0.33	0.146	4.91411e-28	Mesothelium	GJA1
LRRC4C1	5.69435e-32	0.308133	0.383	0.18	9.56424e-28	Mesothelium	LRRC4C
ZFPM21	7.36034e-32	0.3096	0.519	0.275	1.23624e-27	Mesothelium	ZFPM2
EIF2A1	7.63103e-32	0.347852	0.603	0.345	1.28171e-27	Mesothelium	EIF2A
PARVB	1.20981e-31	0.259961	0.372	0.171	2.032e-27	Mesothelium	PARVB
CCDC28B	1.76268e-31	0.37829	0.628	0.372	2.96059e-27	Mesothelium	CCDC28B
CDC42SE1	2.14684e-31	0.323045	0.554	0.307	3.60584e-27	Mesothelium	CDC42SE1
JPH41	2.56325e-31	0.258487	0.571	0.293	4.30524e-27	Mesothelium	JPH4
RARA	3.38582e-31	0.314749	0.443	0.226	5.68682e-27	Mesothelium	RARA
BCAR1	3.4083e-31	0.293369	0.561	0.301	5.72458e-27	Mesothelium	BCAR1
NBEA	3.57445e-31	0.29963	0.347	0.162	6.00364e-27	Mesothelium	NBEA
SNHG18	3.62727e-31	0.301858	0.545	0.287	6.09236e-27	Mesothelium	SNHG18
IRF21	5.20872e-31	0.293591	0.429	0.214	8.74856e-27	Mesothelium	IRF2
VIM1	6.07234e-31	0.318177	1	0.979	1.01991e-26	Mesothelium	VIM
NUDCD1	9.82129e-31	0.325434	0.49	0.267	1.64958e-26	Mesothelium	NUDCD1
PLXNB2	1.18294e-30	0.334178	0.681	0.399	1.98686e-26	Mesothelium	PLXNB2
FHL1	1.27501e-30	0.320331	0.393	0.192	2.1415e-26	Mesothelium	FHL1
PTP4A3	1.84613e-30	0.263225	0.363	0.169	3.10076e-26	Mesothelium	PTP4A3
BCL7B	1.84852e-30	0.299707	0.453	0.234	3.10477e-26	Mesothelium	BCL7B
PPP1R16A	2.46929e-30	0.294037	0.545	0.293	4.14743e-26	Mesothelium	PPP1R16A
MAGI2	3.57629e-30	0.267443	0.349	0.162	6.00673e-26	Mesothelium	MAGI2
EFEMP2	4.21149e-30	0.288964	0.594	0.328	7.07362e-26	Mesothelium	EFEMP2
ARL8A	4.75493e-30	0.306004	0.564	0.316	7.98638e-26	Mesothelium	ARL8A
NKD1	6.67633e-30	0.261725	0.236	0.093	1.12136e-25	Mesothelium	NKD1
ANKRD10	7.71157e-30	0.265486	0.413	0.205	1.29524e-25	Mesothelium	ANKRD10
WASHC3	1.06403e-29	0.319796	0.536	0.299	1.78715e-25	Mesothelium	WASHC3
RNF241	1.46117e-29	0.356651	0.608	0.356	2.45418e-25	Mesothelium	RNF24
PLCL11	1.5633e-29	0.250655	0.229	0.089	2.62572e-25	Mesothelium	PLCL1
UBE2E2	1.57169e-29	0.329643	0.529	0.292	2.63981e-25	Mesothelium	UBE2E2
FIS1	1.90367e-29	0.297601	0.981	0.908	3.19741e-25	Mesothelium	FIS1
TMEM243	1.90771e-29	0.261616	0.386	0.187	3.20419e-25	Mesothelium	TMEM243
ODC1	1.96116e-29	0.357646	0.956	0.817	3.29397e-25	Mesothelium	ODC1
AL135925.1	2.358e-29	0.262751	0.344	0.161	3.96049e-25	Mesothelium	AL135925.1
MMP23B	2.98628e-29	0.307479	0.372	0.178	5.01575e-25	Mesothelium	MMP23B
MGAT4B	3.66144e-29	0.297521	0.554	0.312	6.14976e-25	Mesothelium	MGAT4B
SOS2	5.27504e-29	0.345975	0.571	0.333	8.85996e-25	Mesothelium	SOS2
C1orf53	6.21051e-29	0.326401	0.554	0.308	1.04312e-24	Mesothelium	C1orf53
MED30	6.37196e-29	0.268333	0.453	0.237	1.07023e-24	Mesothelium	MED30
NCOR2	6.65413e-29	0.336381	0.653	0.389	1.11763e-24	Mesothelium	NCOR2
CALCOCO1	7.4689e-29	0.291325	0.422	0.218	1.25448e-24	Mesothelium	CALCOCO1
OSTC1	7.68317e-29	0.291378	0.995	0.949	1.29047e-24	Mesothelium	OSTC
FAM171A2	7.7115e-29	0.315607	0.554	0.308	1.29522e-24	Mesothelium	FAM171A2
ARMH4	1.03356e-28	0.252428	0.372	0.178	1.73597e-24	Mesothelium	ARMH4
FGFRL1	1.2401e-28	0.277962	0.432	0.219	2.08287e-24	Mesothelium	FGFRL1
THOC6	1.28031e-28	0.280407	0.48	0.256	2.15041e-24	Mesothelium	THOC6
CCDC91	1.43695e-28	0.27433	0.384	0.19	2.4135e-24	Mesothelium	CCDC91
ACVR2A	1.56363e-28	0.257491	0.309	0.142	2.62627e-24	Mesothelium	ACVR2A
FOXO3	1.96616e-28	0.268151	0.612	0.343	3.30236e-24	Mesothelium	FOXO3
HINT3	2.47118e-28	0.257835	0.356	0.172	4.15059e-24	Mesothelium	HINT3
PDLIM4	2.48207e-28	0.31811	0.67	0.402	4.16889e-24	Mesothelium	PDLIM4
TMEM14A	3.22579e-28	0.293752	0.508	0.28	5.41804e-24	Mesothelium	TMEM14A
TUSC1	3.65439e-28	0.283951	0.531	0.294	6.13792e-24	Mesothelium	TUSC1
MT-ATP6	3.87441e-28	0.33157	1	0.942	6.50745e-24	Mesothelium	MT-ATP6
CYB5R3	4.46134e-28	0.40429	0.854	0.674	7.49326e-24	Mesothelium	CYB5R3
ZFAND11	7.29294e-28	0.298371	0.527	0.29	1.22492e-23	Mesothelium	ZFAND1
MFSD10	9.52269e-28	0.29598	0.628	0.364	1.59943e-23	Mesothelium	MFSD10
ELMSAN1	9.58867e-28	0.29401	0.42	0.216	1.61051e-23	Mesothelium	ELMSAN1
MAPK14	1.04203e-27	0.259116	0.414	0.214	1.75019e-23	Mesothelium	MAPK14
PSME1	1.57457e-27	0.372319	0.836	0.596	2.64464e-23	Mesothelium	PSME1
DDIT3	1.64079e-27	0.265899	0.316	0.146	2.75587e-23	Mesothelium	DDIT3
TIMP31	2.48776e-27	0.342989	0.489	0.27	4.17844e-23	Mesothelium	TIMP3
EPB41L4A-AS1	2.8655e-27	0.358949	0.848	0.598	4.8129e-23	Mesothelium	EPB41L4A-AS1
TRAPPC2L	4.69707e-27	0.324532	0.875	0.66	7.8892e-23	Mesothelium	TRAPPC2L
NPTN	1.00213e-26	0.290373	0.591	0.342	1.68318e-22	Mesothelium	NPTN
DTNBP1	1.08314e-26	0.253858	0.384	0.194	1.81924e-22	Mesothelium	DTNBP1
NDFIP2	2.44767e-26	0.250689	0.404	0.208	4.11111e-22	Mesothelium	NDFIP2
TMF11	3.2189e-26	0.319939	0.654	0.398	5.40647e-22	Mesothelium	TMF1
ARL2BP	3.28567e-26	0.336654	0.783	0.531	5.51861e-22	Mesothelium	ARL2BP
SNHG15	5.52849e-26	0.309992	0.533	0.306	9.28565e-22	Mesothelium	SNHG15
SELENOK	5.53671e-26	0.384919	0.877	0.657	9.29946e-22	Mesothelium	SELENOK
KIZ	7.90486e-26	0.264176	0.384	0.197	1.3277e-21	Mesothelium	KIZ
LRRC75A	1.01329e-25	0.332327	0.49	0.282	1.70192e-21	Mesothelium	LRRC75A
YRDC	2.20474e-25	0.261397	0.43	0.23	3.70307e-21	Mesothelium	YRDC
RPL411	2.56443e-25	0.315697	0.944	0.792	4.30722e-21	Mesothelium	RPL41
CTTNBP2	3.0487e-25	0.254957	0.446	0.235	5.1206e-21	Mesothelium	CTTNBP2
HIBADH	3.17601e-25	0.266691	0.45	0.246	5.33442e-21	Mesothelium	HIBADH
ARF5	3.36317e-25	0.262307	0.443	0.239	5.64877e-21	Mesothelium	ARF5
TJP1	3.58636e-25	0.345882	0.813	0.61	6.02365e-21	Mesothelium	TJP1
NFIA1	5.1142e-25	0.324588	0.746	0.486	8.58982e-21	Mesothelium	NFIA
TMEM106C	5.41083e-25	0.261725	0.517	0.291	9.08803e-21	Mesothelium	TMEM106C
DCBLD2	7.54696e-25	0.326022	0.743	0.479	1.26759e-20	Mesothelium	DCBLD2
RPL22L11	1.22609e-24	0.350643	0.907	0.731	2.05934e-20	Mesothelium	RPL22L1
HSPA2	1.87391e-24	0.255229	0.228	0.097	3.14742e-20	Mesothelium	HSPA2
SEZ6L21	2.30027e-24	0.25048	0.538	0.299	3.86354e-20	Mesothelium	SEZ6L2
ATP2B4	2.31303e-24	0.293808	0.6	0.358	3.88497e-20	Mesothelium	ATP2B4
CWC25	3.42246e-24	0.277818	0.464	0.259	5.74836e-20	Mesothelium	CWC25
SELENOF	3.9673e-24	0.336735	0.877	0.679	6.66347e-20	Mesothelium	SELENOF
ARL5B1	4.28036e-24	0.34242	0.644	0.419	7.18929e-20	Mesothelium	ARL5B
FXYD11	4.43181e-24	0.270869	0.397	0.208	7.44367e-20	Mesothelium	FXYD1
PYURF	5.17334e-24	0.301128	0.922	0.755	8.68914e-20	Mesothelium	PYURF
FEZ2	5.77781e-24	0.278818	0.607	0.365	9.70441e-20	Mesothelium	FEZ2
CERS61	6.70659e-24	0.275843	0.586	0.349	1.12644e-19	Mesothelium	CERS6
AKAP17A1	6.81315e-24	0.303228	0.633	0.396	1.14434e-19	Mesothelium	AKAP17A
ANK3	1.19072e-23	0.287633	0.434	0.237	1.99993e-19	Mesothelium	ANK3
DNAJB6	1.25118e-23	0.335541	0.612	0.387	2.10148e-19	Mesothelium	DNAJB6
MINPP1	1.35576e-23	0.260117	0.45	0.249	2.27714e-19	Mesothelium	MINPP1
USP53	1.48955e-23	0.272342	0.335	0.169	2.50184e-19	Mesothelium	USP53
UNC50	2.00719e-23	0.261227	0.536	0.311	3.37128e-19	Mesothelium	UNC50
JKAMP	2.04961e-23	0.254467	0.45	0.251	3.44253e-19	Mesothelium	JKAMP
ARHGAP21	2.23926e-23	0.292608	0.577	0.353	3.76106e-19	Mesothelium	ARHGAP21
CDK2AP2	2.81201e-23	0.294782	0.467	0.272	4.72305e-19	Mesothelium	CDK2AP2
PHC2	3.78884e-23	0.320771	0.743	0.502	6.36374e-19	Mesothelium	PHC2
DNAJB11	5.01417e-23	0.376183	0.663	0.44	8.4218e-19	Mesothelium	DNAJB1
STT3B	5.85893e-23	0.318006	0.743	0.501	9.84066e-19	Mesothelium	STT3B
FAM114A11	9.14906e-23	0.253888	0.533	0.312	1.53668e-18	Mesothelium	FAM114A1
YIPF2	1.73879e-22	0.279946	0.517	0.3	2.92047e-18	Mesothelium	YIPF2
RUNX1T1	2.07556e-22	0.333767	0.774	0.546	3.4861e-18	Mesothelium	RUNX1T1
LRRC61	2.20775e-22	0.254323	0.439	0.245	3.70814e-18	Mesothelium	LRRC61
C3orf70	3.09821e-22	0.297073	0.36	0.194	5.20376e-18	Mesothelium	C3orf70
NPW1	4.36499e-22	0.317325	0.788	0.552	7.33143e-18	Mesothelium	NPW
SAMD11	5.03578e-22	0.291349	0.566	0.336	8.45809e-18	Mesothelium	SAMD11
SBDS1	7.76499e-22	0.288272	0.649	0.412	1.30421e-17	Mesothelium	SBDS
ZBTB7A	1.07864e-21	0.257625	0.464	0.265	1.81168e-17	Mesothelium	ZBTB7A
PGRMC2	1.2028e-21	0.284641	0.607	0.382	2.02022e-17	Mesothelium	PGRMC2
RPN1	1.40822e-21	0.254451	0.61	0.377	2.36525e-17	Mesothelium	RPN1
ZYX	2.86792e-21	0.281578	0.601	0.377	4.81695e-17	Mesothelium	ZYX
NFIL31	3.07219e-21	0.295239	0.536	0.322	5.16005e-17	Mesothelium	NFIL3
CFH1	3.5693e-21	0.303503	0.332	0.169	5.995e-17	Mesothelium	CFH
TAF1D	3.8803e-21	0.270667	0.536	0.323	6.51735e-17	Mesothelium	TAF1D
TSPAN4	4.44646e-21	0.309975	0.707	0.46	7.46827e-17	Mesothelium	TSPAN4
NTPCR	4.65641e-21	0.283482	0.601	0.385	7.8209e-17	Mesothelium	NTPCR
DDX211	8.04625e-21	0.366862	0.765	0.565	1.35145e-16	Mesothelium	DDX21
TMEM219	3.30828e-20	0.297821	0.769	0.573	5.55658e-16	Mesothelium	TMEM219
ATG101	3.68127e-20	0.267315	0.554	0.342	6.18306e-16	Mesothelium	ATG101
NIT2	7.17693e-20	0.256086	0.529	0.325	1.20544e-15	Mesothelium	NIT2
BICD1	9.31436e-20	0.266904	0.557	0.348	1.56444e-15	Mesothelium	BICD1
MEIS1	1.02885e-19	0.257381	0.806	0.554	1.72806e-15	Mesothelium	MEIS1
SOX12	2.14523e-19	0.288406	0.675	0.451	3.60312e-15	Mesothelium	SOX12
TLK1	2.44011e-19	0.313777	0.679	0.47	4.09841e-15	Mesothelium	TLK1
MEST	3.42914e-19	0.314289	0.965	0.852	5.75958e-15	Mesothelium	MEST
TNFRSF1A1	3.72835e-19	0.254207	0.587	0.362	6.26214e-15	Mesothelium	TNFRSF1A
LAMTOR3	5.68487e-19	0.250942	0.481	0.286	9.5483e-15	Mesothelium	LAMTOR3
SEC63	7.53329e-19	0.284701	0.887	0.717	1.26529e-14	Mesothelium	SEC63
TCEAL71	7.93941e-19	0.318959	0.686	0.465	1.3335e-14	Mesothelium	TCEAL7
TRMT112	1.50224e-18	0.261623	0.952	0.879	2.52316e-14	Mesothelium	TRMT112
ANAPC16	2.44248e-18	0.264885	0.94	0.848	4.1024e-14	Mesothelium	ANAPC16
PRKAR1A1	2.90592e-18	0.265482	0.429	0.254	4.88078e-14	Mesothelium	PRKAR1A
XBP1	4.02285e-18	0.299248	0.691	0.468	6.75678e-14	Mesothelium	XBP1
SMARCC2	6.20731e-18	0.257835	0.612	0.397	1.04258e-13	Mesothelium	SMARCC2
AP3S11	7.50334e-17	0.2692	0.653	0.449	1.26026e-12	Mesothelium	AP3S1
MED10	8.14614e-17	0.263666	0.674	0.458	1.36823e-12	Mesothelium	MED10
NAXE	2.28315e-16	0.310136	0.743	0.527	3.83478e-12	Mesothelium	NAXE
AKAP9	2.1514e-15	0.25601	0.912	0.811	3.61349e-11	Mesothelium	AKAP9
DDX3Y	2.30025e-14	0.267941	0.72	0.519	3.8635e-10	Mesothelium	DDX3Y
CMTM3	7.86145e-14	0.30482	0.704	0.512	1.32041e-09	Mesothelium	CMTM3
EFNB2	2.12622e-12	0.314962	0.386	0.251	3.57119e-08	Mesothelium	EFNB2
TRA2A	1.6823e-11	0.252393	0.79	0.602	2.8256e-07	Mesothelium	TRA2A
MAT2A	2.50763e-10	0.30811	0.698	0.562	4.21182e-06	Mesothelium	MAT2A
GOLGB1	4.37318e-09	0.268388	0.892	0.807	7.34519e-05	Mesothelium	GOLGB1
GFRA1	6.06436e-09	0.250557	0.176	0.103	0.000101857	Mesothelium	GFRA1
TM4SF1	5.56236e-06	0.641348	0.122	0.074	0.0934253	Mesothelium	TM4SF1
AMH	0	5.28987	0.97	0.131	0	SC	AMH
APOA1	0	4.37425	0.988	0.231	0	SC	APOA1
MIR202HG	0	3.32483	0.859	0.218	0	SC	MIR202HG
GSTA1	0	3.24171	0.991	0.217	0	SC	GSTA1
CLU	0	2.99907	0.787	0.15	0	SC	CLU
SERPINF1	0	2.99896	0.994	0.413	0	SC	SERPINF1
INHA	0	2.69443	0.777	0.092	0	SC	INHA
CTSV	0	2.63137	0.806	0.195	0	SC	CTSV
FATE1	0	2.5669	0.672	0.03	0	SC	FATE1
PRND	0	2.4932	0.644	0.028	0	SC	PRND
INHBB	0	2.47074	0.649	0.053	0	SC	INHBB
ZFAND5	0	2.36298	0.999	0.711	0	SC	ZFAND5
SOX9	0	2.3173	0.702	0.168	0	SC	SOX9
RNASE1	0	2.29684	1	0.505	0	SC	RNASE1
PRNP	0	2.23711	0.714	0.207	0	SC	PRNP
MT-ND4L1	0	2.11875	0.993	0.663	0	SC	MT-ND4L
CITED1	0	2.05698	0.6	0.04	0	SC	CITED1
TMEM123	0	2.02468	0.996	0.616	0	SC	TMEM123
CKB	0	1.9837	0.998	0.576	0	SC	CKB
GATM	0	1.96009	0.72	0.229	0	SC	GATM
SUSD3	0	1.92363	0.665	0.089	0	SC	SUSD3
HERC5	0	1.9183	0.574	0.153	0	SC	HERC5
G6PD	0	1.9156	0.83	0.376	0	SC	G6PD
TNNI3	0	1.79624	0.593	0.111	0	SC	TNNI3
BEX1	0	1.77393	1	0.752	0	SC	BEX1
MAP3K21	0	1.77322	0.582	0.053	0	SC	MAP3K21
HK2	0	1.75695	0.595	0.083	0	SC	HK2
NEAT1	0	1.75485	0.953	0.49	0	SC	NEAT1
ALDH1A1	0	1.72118	0.636	0.067	0	SC	ALDH1A1
FHOD3	0	1.67629	0.58	0.094	0	SC	FHOD3
ABRACL1	0	1.66214	0.971	0.461	0	SC	ABRACL
MT-ND21	0	1.63498	0.999	0.913	0	SC	MT-ND2
GPC1	0	1.63384	0.657	0.285	0	SC	GPC1
JAM2	0	1.60798	0.637	0.136	0	SC	JAM2
KIF21A1	0	1.58498	0.571	0.203	0	SC	KIF21A
CD99	0	1.56737	0.999	0.865	0	SC	CD99
EGR12	0	1.56426	0.996	0.682	0	SC	EGR1
SPARC2	0	1.55646	1	0.896	0	SC	SPARC
MMP15	0	1.52514	0.589	0.138	0	SC	MMP15
HLTF	0	1.52343	0.969	0.541	0	SC	HLTF
PLXNC1	0	1.50466	0.515	0.059	0	SC	PLXNC1
COPE	0	1.49483	0.996	0.797	0	SC	COPE
WIPF3	0	1.49025	0.603	0.183	0	SC	WIPF3
TMX4	0	1.48783	0.788	0.414	0	SC	TMX4
WNT6	0	1.48576	0.656	0.157	0	SC	WNT6
REEP6	0	1.48451	0.648	0.198	0	SC	REEP6
BRICD5	0	1.47754	0.502	0.035	0	SC	BRICD5
HUWE1	0	1.47026	0.989	0.613	0	SC	HUWE1
GNG7	0	1.43374	0.569	0.084	0	SC	GNG7
FSCN11	0	1.4292	0.999	0.825	0	SC	FSCN1
TIMP2	0	1.42798	0.987	0.578	0	SC	TIMP2
REEP11	0	1.42351	0.539	0.057	0	SC	REEP1
SLC25A4	0	1.41468	0.617	0.239	0	SC	SLC25A4
ZBTB20	0	1.41153	0.556	0.331	0	SC	ZBTB20
TTYH1	0	1.40391	0.552	0.064	0	SC	TTYH1
ARAP2	0	1.40193	0.508	0.042	0	SC	ARAP2
NR4A12	0	1.39793	0.524	0.177	0	SC	NR4A1
SYCN	0	1.39011	0.516	0.048	0	SC	SYCN
FAM98A	0	1.37978	0.609	0.297	0	SC	FAM98A
WFDC21	0	1.37774	0.478	0.177	0	SC	WFDC2
ENHO	0	1.37175	0.594	0.124	0	SC	ENHO
PSME4	0	1.3592	0.585	0.271	0	SC	PSME4
SLC7A5	0	1.35488	0.543	0.076	0	SC	SLC7A5
S100A101	0	1.35053	0.999	0.649	0	SC	S100A10
ENDOD11	0	1.31021	0.547	0.127	0	SC	ENDOD1
MT-ND32	0	1.30939	1	0.933	0	SC	MT-ND3
CUL4B	0	1.30883	0.606	0.286	0	SC	CUL4B
LGALS11	0	1.30244	0.995	0.58	0	SC	LGALS1
DST	0	1.29177	0.537	0.279	0	SC	DST
LONRF21	0	1.28926	0.504	0.151	0	SC	LONRF2
TRIM55	0	1.28401	0.487	0.01	0	SC	TRIM55
ITGA6	0	1.28397	0.562	0.151	0	SC	ITGA6
TCEA3	0	1.27758	0.645	0.281	0	SC	TCEA3
RIMS4	0	1.25915	0.535	0.071	0	SC	RIMS4
MPZL1	0	1.25859	0.607	0.352	0	SC	MPZL1
ZNF280B	0	1.2503	0.502	0.117	0	SC	ZNF280B
TSPYL2	0	1.24709	0.526	0.136	0	SC	TSPYL2
BTG22	0	1.24274	0.88	0.371	0	SC	BTG2
TANC2	0	1.23926	0.54	0.21	0	SC	TANC2
DAG1	0	1.23778	0.563	0.176	0	SC	DAG1
CMAS	0	1.23402	0.859	0.439	0	SC	CMAS
MGST3	0	1.22706	0.998	0.79	0	SC	MGST3
EGR3	0	1.21342	0.461	0.1	0	SC	EGR3
GSN	0	1.20437	0.613	0.248	0	SC	GSN
CHPF	0	1.20371	0.556	0.197	0	SC	CHPF
SYNE21	0	1.20109	0.989	0.644	0	SC	SYNE2
MT-ND4	0	1.20042	1	0.937	0	SC	MT-ND4
BBX	0	1.19048	0.984	0.612	0	SC	BBX
HR	0	1.18802	0.468	0.005	0	SC	HR
NKX3-1	0	1.17966	0.48	0.035	0	SC	NKX3-1
MT-ND1	0	1.16166	1	0.93	0	SC	MT-ND1
SEC14L1	0	1.157	0.557	0.203	0	SC	SEC14L1
TCEAL21	0	1.15276	0.575	0.249	0	SC	TCEAL2
C4orf481	0	1.15144	0.99	0.715	0	SC	C4orf48
CYP11A1	0	1.14367	0.516	0.106	0	SC	CYP11A1
DDX24	0	1.14144	0.712	0.405	0	SC	DDX24
SHTN11	0	1.14135	0.526	0.185	0	SC	SHTN1
PRPS2	0	1.14099	0.525	0.127	0	SC	PRPS2
ELP1	0	1.12535	0.5	0.151	0	SC	ELP1
SMARCA1	0	1.12412	0.991	0.714	0	SC	SMARCA1
ATP1B1	0	1.10928	0.899	0.419	0	SC	ATP1B1
ADGRG1	0	1.10385	0.443	0.02	0	SC	ADGRG1
SMIM1	0	1.10054	0.56	0.259	0	SC	SMIM1
GATA4	0	1.09968	0.918	0.444	0	SC	GATA4
FDXR	0	1.0987	0.816	0.373	0	SC	FDXR
RHOB2	0	1.09201	0.929	0.481	0	SC	RHOB
KLHL15	0	1.08911	0.507	0.143	0	SC	KLHL15
VCL	0	1.08761	0.844	0.441	0	SC	VCL
PLP1	0	1.08308	0.474	0.071	0	SC	PLP1
RDX	0	1.07009	0.983	0.642	0	SC	RDX
PRKAR2B	0	1.06971	0.967	0.508	0	SC	PRKAR2B
NTNG2	0	1.06433	0.419	0.021	0	SC	NTNG2
COL18A12	0	1.06358	0.959	0.508	0	SC	COL18A1
SNTA1	0	1.05339	0.531	0.173	0	SC	SNTA1
TMEM97	0	1.05293	0.957	0.603	0	SC	TMEM97
TMEM176B1	0	1.05071	0.417	0.051	0	SC	TMEM176B
ERG28	0	1.04447	0.961	0.627	0	SC	ERG28
HRK	0	1.04288	0.422	0.03	0	SC	HRK
HMGN5	0	1.03836	0.504	0.234	0	SC	HMGN5
SEMA7A	0	1.0368	0.468	0.081	0	SC	SEMA7A
STK10	0	1.01624	0.486	0.099	0	SC	STK10
DUSP13	0	1.01426	0.978	0.634	0	SC	DUSP1
LAMA1	0	1.01421	0.479	0.118	0	SC	LAMA1
ELOVL2	0	1.0108	0.45	0.055	0	SC	ELOVL2
GMPR	0	1.0068	0.493	0.114	0	SC	GMPR
RNF19A	0	0.994784	0.536	0.272	0	SC	RNF19A
SEMA6A1	0	0.987626	0.914	0.484	0	SC	SEMA6A
SLK	0	0.987569	0.847	0.456	0	SC	SLK
ANKH	0	0.983728	0.471	0.111	0	SC	ANKH
CYP27A1	0	0.980502	0.443	0.041	0	SC	CYP27A1
MT-ATP8	0	0.970823	0.957	0.554	0	SC	MT-ATP8
NOSTRIN	0	0.958959	0.413	0.049	0	SC	NOSTRIN
SAT1	0	0.956047	0.568	0.316	0	SC	SAT1
SLC41A1	0	0.955979	0.484	0.127	0	SC	SLC41A1
IFI27L1	0	0.955504	0.587	0.342	0	SC	IFI27L1
USP13	0	0.954709	0.495	0.202	0	SC	USP13
NFKBIA1	0	0.942948	0.849	0.435	0	SC	NFKBIA
CORO2A	0	0.939925	0.417	0.063	0	SC	CORO2A
EPHB1	0	0.93977	0.417	0.045	0	SC	EPHB1
MYO10	0	0.936819	0.551	0.312	0	SC	MYO10
PLA2G12A	0	0.935361	0.507	0.247	0	SC	PLA2G12A
SMOC1	0	0.933174	0.429	0.051	0	SC	SMOC1
NR4A21	0	0.932715	0.363	0.103	0	SC	NR4A2
FUT9	0	0.927466	0.365	0.013	0	SC	FUT9
SCRG1	0	0.926759	0.375	0.073	0	SC	SCRG1
CSTB	0	0.926599	0.953	0.646	0	SC	CSTB
C1orf115	0	0.923803	0.41	0.043	0	SC	C1orf115
CYB5A	0	0.922959	0.663	0.365	0	SC	CYB5A
SESN1	0	0.922073	0.484	0.146	0	SC	SESN1
PTBP3	0	0.921229	0.762	0.375	0	SC	PTBP3
ZMYND8	0	0.91917	0.858	0.477	0	SC	ZMYND8
ITGAV	0	0.914377	0.52	0.239	0	SC	ITGAV
KIF5C	0	0.911935	0.401	0.092	0	SC	KIF5C
AXL1	0	0.905685	0.563	0.329	0	SC	AXL
BCORL1	0	0.905473	0.451	0.111	0	SC	BCORL1
TOX	0	0.899261	0.403	0.028	0	SC	TOX
TJP11	0	0.894577	0.96	0.587	0	SC	TJP1
CLEC4M	0	0.887313	0.386	0.052	0	SC	CLEC4M
CAMSAP3	0	0.885255	0.449	0.11	0	SC	CAMSAP3
KMT2C	0	0.884085	0.935	0.556	0	SC	KMT2C
CHST3	0	0.883677	0.461	0.153	0	SC	CHST3
PSAP	0	0.879301	0.994	0.795	0	SC	PSAP
SPOCK21	0	0.876393	0.394	0.048	0	SC	SPOCK2
NOTCH21	0	0.874562	0.908	0.466	0	SC	NOTCH2
FOSB2	0	0.873366	0.949	0.453	0	SC	FOSB
MID1IP1	0	0.87194	0.457	0.211	0	SC	MID1IP1
DPYSL3	0	0.86601	0.457	0.135	0	SC	DPYSL3
MBOAT7	0	0.865727	0.552	0.324	0	SC	MBOAT7
CDKN1B	0	0.862757	0.498	0.234	0	SC	CDKN1B
IGFBP71	0	0.860737	0.8	0.317	0	SC	IGFBP7
PREX1	0	0.857571	0.394	0.068	0	SC	PREX1
FKBP2	0	0.85524	0.969	0.685	0	SC	FKBP2
ITGB8	0	0.854439	0.396	0.088	0	SC	ITGB8
DCBLD21	0	0.853854	0.796	0.459	0	SC	DCBLD2
CPE1	0	0.85356	0.808	0.408	0	SC	CPE
MT-ND51	0	0.853394	1	0.924	0	SC	MT-ND5
SLF2	0	0.848304	0.834	0.438	0	SC	SLF2
PEBP1	0	0.847287	0.999	0.981	0	SC	PEBP1
ALDH9A1	0	0.845582	0.86	0.488	0	SC	ALDH9A1
COL9A32	0	0.845279	0.778	0.35	0	SC	COL9A3
ATP5IF1	0	0.837911	0.923	0.596	0	SC	ATP5IF1
CEMIP2	0	0.837562	0.484	0.23	0	SC	CEMIP2
MCL12	0	0.834051	0.972	0.674	0	SC	MCL1
MANEA	0	0.832426	0.433	0.139	0	SC	MANEA
MBNL31	0	0.830688	0.838	0.389	0	SC	MBNL3
GPRC5B	0	0.830233	0.414	0.054	0	SC	GPRC5B
KTN11	0	0.827845	0.984	0.693	0	SC	KTN1
XPR1	0	0.825326	0.433	0.14	0	SC	XPR1
JTB	0	0.820217	0.94	0.651	0	SC	JTB
OBSL1	0	0.817267	0.485	0.209	0	SC	OBSL1
TLE41	0	0.815147	0.913	0.524	0	SC	TLE4
ATP5MD	0	0.811957	0.988	0.882	0	SC	ATP5MD
SPTAN1	0	0.808951	0.911	0.518	0	SC	SPTAN1
IRF2BP21	0	0.808807	0.934	0.552	0	SC	IRF2BP2
SDC4	0	0.807168	0.429	0.133	0	SC	SDC4
APLP2	0	0.804876	0.958	0.595	0	SC	APLP2
GAS61	0	0.804717	0.49	0.201	0	SC	GAS6
TMEM181	0	0.803523	0.47	0.198	0	SC	TMEM181
CST3	0	0.793471	0.456	0.173	0	SC	CST3
QKI	0	0.791323	0.976	0.684	0	SC	QKI
THEMIS2	0	0.791243	0.366	0.036	0	SC	THEMIS2
CDH2	0	0.790104	0.934	0.508	0	SC	CDH2
MRPL16	0	0.785742	0.854	0.513	0	SC	MRPL16
AMIGO2	0	0.781351	0.428	0.149	0	SC	AMIGO2
ERBB4	0	0.781349	0.372	0.036	0	SC	ERBB4
TMC5	0	0.77831	0.345	0.016	0	SC	TMC5
KIAA1958	0	0.774709	0.443	0.169	0	SC	KIAA1958
GJB1	0	0.773404	0.298	0.006	0	SC	GJB1
USP9X	0	0.771265	0.86	0.487	0	SC	USP9X
MTSS1	0	0.764646	0.426	0.122	0	SC	MTSS1
RANBP2	0	0.764594	0.881	0.505	0	SC	RANBP2
FSTL31	0	0.761892	0.346	0.114	0	SC	FSTL3
PPA11	0	0.76007	0.92	0.59	0	SC	PPA1
PRDX4	0	0.755016	0.956	0.736	0	SC	PRDX4
ACSS1	0	0.754342	0.386	0.063	0	SC	ACSS1
MSMO11	0	0.749771	0.849	0.461	0	SC	MSMO1
SMAD2	0	0.74936	0.846	0.49	0	SC	SMAD2
SH3RF1	0	0.748548	0.451	0.195	0	SC	SH3RF1
ZBTB7C	0	0.748304	0.412	0.107	0	SC	ZBTB7C
LRPAP1	0	0.747084	0.891	0.55	0	SC	LRPAP1
FBXL19	0	0.746824	0.428	0.151	0	SC	FBXL19
ETNK2	0	0.746683	0.471	0.213	0	SC	ETNK2
BOD1L1	0	0.745913	0.985	0.793	0	SC	BOD1L1
LGALS3BP1	0	0.745093	0.832	0.461	0	SC	LGALS3BP
MSI2	0	0.740556	0.804	0.441	0	SC	MSI2
TMPRSS9	0	0.739287	0.334	0.038	0	SC	TMPRSS9
EGR2	0	0.738413	0.36	0.072	0	SC	EGR2
CAMK2N11	0	0.737213	0.956	0.601	0	SC	CAMK2N1
GSTA4	0	0.734987	0.899	0.556	0	SC	GSTA4
WT11	0	0.733984	0.973	0.556	0	SC	WT1
TRIM47	0	0.733034	0.353	0.042	0	SC	TRIM47
WNK1	0	0.73189	0.9	0.545	0	SC	WNK1
SERINC1	0	0.725086	0.891	0.526	0	SC	SERINC1
EP300	0	0.724854	0.78	0.463	0	SC	EP300
TENT5C	0	0.723222	0.356	0.033	0	SC	TENT5C
SKIL	0	0.72063	0.908	0.538	0	SC	SKIL
GNA12	0	0.720561	0.444	0.208	0	SC	GNA12
LRP81	0	0.717447	0.39	0.112	0	SC	LRP8
SLC27A3	0	0.717438	0.357	0.088	0	SC	SLC27A3
CXXC5	0	0.714411	0.898	0.497	0	SC	CXXC5
TAB3	0	0.714312	0.382	0.082	0	SC	TAB3
IL6R	0	0.713875	0.369	0.07	0	SC	IL6R
C11orf961	0	0.713806	0.523	0.216	0	SC	C11orf96
SVIL	0	0.711894	0.901	0.487	0	SC	SVIL
SMIM10	0	0.708922	0.332	0.065	0	SC	SMIM10
COMT1	0	0.706981	0.926	0.568	0	SC	COMT
ASTN2	0	0.705719	0.395	0.121	0	SC	ASTN2
PABPN1	0	0.704739	0.965	0.651	0	SC	PABPN1
ZC3HAV1	0	0.70453	0.391	0.118	0	SC	ZC3HAV1
TAOK1	0	0.702204	0.657	0.429	0	SC	TAOK1
ZFAND6	0	0.701014	0.88	0.543	0	SC	ZFAND6
IRF2BPL2	0	0.70034	0.865	0.49	0	SC	IRF2BPL
TAX1BP1	0	0.700174	0.963	0.678	0	SC	TAX1BP1
PPP1R1A	0	0.699498	0.398	0.113	0	SC	PPP1R1A
ASS11	0	0.699401	0.414	0.16	0	SC	ASS1
DHH	0	0.698263	0.318	0.022	0	SC	DHH
FRMPD1	0	0.696758	0.336	0.012	0	SC	FRMPD1
KIAA1210	0	0.696448	0.325	0.044	0	SC	KIAA1210
NDUFC1	0	0.695853	0.94	0.664	0	SC	NDUFC1
ING21	0	0.69493	0.692	0.43	0	SC	ING2
ACSL3	0	0.69248	0.807	0.469	0	SC	ACSL3
ARHGAP18	0	0.690798	0.428	0.161	0	SC	ARHGAP18
PTPRZ1	0	0.690408	0.313	0.029	0	SC	PTPRZ1
MAGED1	0	0.689129	0.971	0.71	0	SC	MAGED1
FBXO21	0	0.683745	0.794	0.466	0	SC	FBXO21
GALNT1	0	0.679969	0.915	0.575	0	SC	GALNT1
CALM1	0	0.67693	0.983	0.801	0	SC	CALM1
FNTB	0	0.675357	0.384	0.131	0	SC	FNTB
EPCAM	0	0.67455	0.356	0.085	0	SC	EPCAM
VPS35	0	0.674305	0.981	0.784	0	SC	VPS35
JUNB2	0	0.673717	0.994	0.659	0	SC	JUNB
MYO6	0	0.673617	0.434	0.185	0	SC	MYO6
OCRL	0	0.66701	0.362	0.11	0	SC	OCRL
APPL1	0	0.66671	0.847	0.495	0	SC	APPL1
ANKRD18A	0	0.66131	0.311	0.011	0	SC	ANKRD18A
ROBO11	0	0.657876	0.761	0.454	0	SC	ROBO1
SLC1A6	0	0.656908	0.29	0.008	0	SC	SLC1A6
VCAN1	0	0.655325	0.983	0.645	0	SC	VCAN
ECH1	0	0.655217	0.963	0.741	0	SC	ECH1
CLTC	0	0.655163	0.935	0.588	0	SC	CLTC
PLEKHA2	0	0.654981	0.34	0.043	0	SC	PLEKHA2
NRCAM	0	0.653046	0.306	0.042	0	SC	NRCAM
SLC52A3	0	0.651061	0.299	0.018	0	SC	SLC52A3
EMC10	0	0.650153	0.922	0.617	0	SC	EMC10
IL11RA1	0	0.650143	0.914	0.545	0	SC	IL11RA
NDFIP1	0	0.649751	0.975	0.722	0	SC	NDFIP1
PNRC11	0	0.649342	0.992	0.821	0	SC	PNRC1
TP53INP1	0	0.649138	0.422	0.171	0	SC	TP53INP1
2021-03-02	0	0.649089	0.367	0.082	0	SC	2021-03-02
YME1L1	0	0.647734	0.704	0.456	0	SC	YME1L1
TMEM106B	0	0.645643	0.746	0.463	0	SC	TMEM106B
FAM102A	0	0.644404	0.394	0.142	0	SC	FAM102A
CITED4	0	0.642508	0.366	0.131	0	SC	CITED4
COL9A1	0	0.641158	0.315	0.067	0	SC	COL9A1
NAT8L1	0	0.639625	0.339	0.055	0	SC	NAT8L
SLC38A2	0	0.63339	0.917	0.581	0	SC	SLC38A2
TRPC5OS	0	0.633196	0.31	0.032	0	SC	TRPC5OS
CCDC69	0	0.629176	0.337	0.065	0	SC	CCDC69
AFF4	0	0.629144	0.762	0.467	0	SC	AFF4
FRMD8	0	0.623804	0.349	0.083	0	SC	FRMD8
HMGCS11	0	0.623006	0.882	0.505	0	SC	HMGCS1
PRDX6	0	0.621616	0.999	0.987	0	SC	PRDX6
STK17A	0	0.62139	0.332	0.096	0	SC	STK17A
SLAIN1	0	0.618033	0.331	0.063	0	SC	SLAIN1
ST6GALNAC1	0	0.616941	0.353	0.095	0	SC	ST6GALNAC1
MAMLD1	0	0.613547	0.339	0.057	0	SC	MAMLD1
HSPA4L	0	0.612851	0.306	0.044	0	SC	HSPA4L
ACSL4	0	0.612652	0.33	0.069	0	SC	ACSL4
ARNT2	0	0.610066	0.343	0.082	0	SC	ARNT2
RAD21	0	0.609622	0.989	0.832	0	SC	RAD21
ARHGAP231	0	0.608187	0.368	0.112	0	SC	ARHGAP23
ME1	0	0.606575	0.335	0.082	0	SC	ME1
CD9	0	0.603723	0.405	0.12	0	SC	CD9
FTH11	0	0.601261	0.998	0.945	0	SC	FTH1
RPS27L	0	0.599586	0.764	0.492	0	SC	RPS27L
PJA21	0	0.599536	0.943	0.633	0	SC	PJA2
MAP4K4	0	0.598295	0.959	0.663	0	SC	MAP4K4
CYFIP2	0	0.594546	0.32	0.063	0	SC	CYFIP2
TSTA3	0	0.593398	0.747	0.481	0	SC	TSTA3
SYT11	0	0.591051	0.332	0.104	0	SC	SYT11
LRPPRC	0	0.58982	0.894	0.555	0	SC	LRPPRC
SMPDL3B	0	0.58474	0.29	0.023	0	SC	SMPDL3B
SELENOK1	0	0.583908	0.911	0.641	0	SC	SELENOK
MAPRE1	0	0.582136	0.823	0.508	0	SC	MAPRE1
MACF1	0	0.58208	0.929	0.6	0	SC	MACF1
ZKSCAN1	0	0.581538	0.946	0.647	0	SC	ZKSCAN1
GRN	0	0.580299	0.883	0.53	0	SC	GRN
CARMIL1	0	0.576889	0.344	0.083	0	SC	CARMIL1
SRRM31	0	0.576599	0.323	0.073	0	SC	SRRM3
KPNA4	0	0.576174	0.812	0.503	0	SC	KPNA4
HSD17B12	0	0.575202	0.757	0.465	0	SC	HSD17B12
STK11IP	0	0.573814	0.325	0.071	0	SC	STK11IP
CAND1	0	0.571864	0.9	0.575	0	SC	CAND1
TINAGL11	0	0.571336	0.342	0.124	0	SC	TINAGL1
UBTD1	0	0.568496	0.319	0.098	0	SC	UBTD1
DMRT1	0	0.563709	0.346	0.114	0	SC	DMRT1
ARL2BP1	0	0.562711	0.811	0.514	0	SC	ARL2BP
FNDC3A	0	0.562048	0.89	0.568	0	SC	FNDC3A
FYTTD1	0	0.561725	0.824	0.511	0	SC	FYTTD1
LAPTM4A2	0	0.560594	1	0.968	0	SC	LAPTM4A
TMEM132A1	0	0.560457	0.839	0.538	0	SC	TMEM132A
FAM110C1	0	0.554985	0.283	0.023	0	SC	FAM110C
USP47	0	0.55377	0.909	0.583	0	SC	USP47
CCDC88A	0	0.551933	0.868	0.554	0	SC	CCDC88A
JAZF1	0	0.551759	0.321	0.072	0	SC	JAZF1
HMGCR1	0	0.549284	0.834	0.493	0	SC	HMGCR
TMEM176A2	0	0.549121	0.278	0.05	0	SC	TMEM176A
GBP2	0	0.544912	0.266	0.039	0	SC	GBP2
HIF1A	0	0.543706	0.883	0.565	0	SC	HIF1A
MTCL1	0	0.540677	0.295	0.03	0	SC	MTCL1
EIF4G1	0	0.540588	0.926	0.614	0	SC	EIF4G1
ANKRD17	0	0.539773	0.78	0.49	0	SC	ANKRD17
TNRC6B	0	0.539289	0.962	0.693	0	SC	TNRC6B
CEP350	0	0.539271	0.797	0.484	0	SC	CEP350
DDX17	0	0.538897	1	0.974	0	SC	DDX17
B3GNT21	0	0.538137	0.322	0.113	0	SC	B3GNT2
CPNE5	0	0.53452	0.338	0.121	0	SC	CPNE5
CD164	0	0.534065	0.903	0.6	0	SC	CD164
CEP290	0	0.533616	0.813	0.494	0	SC	CEP290
CREBBP	0	0.533363	0.768	0.483	0	SC	CREBBP
GPAT3	0	0.532811	0.28	0.032	0	SC	GPAT3
MICAL2	0	0.527898	0.291	0.055	0	SC	MICAL2
DDB1	0	0.527558	0.795	0.496	0	SC	DDB1
PLEKHB1	0	0.527098	0.258	0.029	0	SC	PLEKHB1
MTM1	0	0.52584	0.298	0.051	0	SC	MTM1
LAMB11	0	0.525749	0.799	0.497	0	SC	LAMB1
PPP4R2	0	0.524679	0.932	0.649	0	SC	PPP4R2
PDP1	0	0.52029	0.328	0.113	0	SC	PDP1
F8	0	0.519971	0.25	0.043	0	SC	F8
GSTA2	0	0.519623	0.22	0.027	0	SC	GSTA2
PLCXD3	0	0.519358	0.255	0.016	0	SC	PLCXD3
ABAT	0	0.518247	0.316	0.102	0	SC	ABAT
ELL2	0	0.517918	0.273	0.037	0	SC	ELL2
NABP1	0	0.516747	0.3	0.063	0	SC	NABP1
USP34	0	0.516114	0.725	0.466	0	SC	USP34
GAL3ST4	0	0.515521	0.282	0.043	0	SC	GAL3ST4
SORT1	0	0.513929	0.315	0.088	0	SC	SORT1
USP22	0	0.513806	0.942	0.664	0	SC	USP22
FOS2	0	0.512603	0.996	0.828	0	SC	FOS
DNMT3A	0	0.512297	0.836	0.518	0	SC	DNMT3A
BAZ2B	0	0.508688	0.902	0.58	0	SC	BAZ2B
DSP	0	0.504616	0.933	0.477	0	SC	DSP
WASL1	0	0.503975	0.795	0.498	0	SC	WASL
ARID5B1	0	0.502002	0.886	0.57	0	SC	ARID5B
C1orf141	0	0.496828	0.255	0.048	0	SC	C1orf141
TNIK	0	0.494569	0.284	0.068	0	SC	TNIK
EIF4G3	0	0.492592	0.813	0.509	0	SC	EIF4G3
GAS7	0	0.492021	0.297	0.079	0	SC	GAS7
CLEC18B	0	0.49159	0.254	0.014	0	SC	CLEC18B
CDV3	0	0.487713	0.912	0.634	0	SC	CDV3
NES	0	0.485342	0.88	0.522	0	SC	NES
STAR	0	0.481225	0.889	0.471	0	SC	STAR
BRD2	0	0.477843	0.924	0.649	0	SC	BRD2
OSBPL10	0	0.477766	0.278	0.074	0	SC	OSBPL10
PPP1R14C	0	0.476157	0.289	0.078	0	SC	PPP1R14C
CHD6	0	0.475215	0.844	0.549	0	SC	CHD6
ZNF469	0	0.47369	0.272	0.056	0	SC	ZNF469
SETD2	0	0.472121	0.919	0.626	0	SC	SETD2
WAC	0	0.470044	0.874	0.569	0	SC	WAC
IDI11	0	0.469388	0.878	0.553	0	SC	IDI1
ARPP19	0	0.467439	0.871	0.581	0	SC	ARPP19
AKIRIN1	0	0.467206	0.906	0.62	0	SC	AKIRIN1
PLEKHG1	0	0.467015	0.308	0.085	0	SC	PLEKHG1
NFIA2	0	0.465822	0.803	0.467	0	SC	NFIA
IP6K2	0	0.462423	0.818	0.534	0	SC	IP6K2
RNF208	0	0.458858	0.241	0.038	0	SC	RNF208
LIMS2	0	0.457706	0.246	0.054	0	SC	LIMS2
FNDC10	0	0.457208	0.276	0.086	0	SC	FNDC10
RRBP11	0	0.45665	0.893	0.576	0	SC	RRBP1
NORAD1	0	0.456445	0.91	0.584	0	SC	NORAD
UNC80	0	0.455466	0.263	0.044	0	SC	UNC80
AMD1	0	0.452518	0.87	0.565	0	SC	AMD1
KAT6B	0	0.44948	0.905	0.607	0	SC	KAT6B
PRKCD	0	0.44924	0.254	0.057	0	SC	PRKCD
PRUNE2	0	0.447453	0.213	0.03	0	SC	PRUNE2
HECW2	0	0.446721	0.274	0.05	0	SC	HECW2
ASH1L	0	0.445641	0.908	0.618	0	SC	ASH1L
PRAME	0	0.441869	0.238	0.021	0	SC	PRAME
ABCA5	0	0.441551	0.29	0.092	0	SC	ABCA5
FAM169A	0	0.441206	0.273	0.072	0	SC	FAM169A
ANKRD6	0	0.440157	0.29	0.091	0	SC	ANKRD6
MPZ	0	0.43586	0.186	0.018	0	SC	MPZ
USP2	0	0.435225	0.222	0.015	0	SC	USP2
TACSTD2	0	0.434913	0.198	0.009	0	SC	TACSTD2
SLC27A6	0	0.432165	0.253	0.042	0	SC	SLC27A6
EGR4	0	0.430016	0.157	0.007	0	SC	EGR4
ITIH5	0	0.424692	0.21	0.015	0	SC	ITIH5
S100B	0	0.421153	0.203	0.026	0	SC	S100B
TFF3	0	0.420467	0.2	0.023	0	SC	TFF3
TP53INP2	0	0.417485	0.267	0.068	0	SC	TP53INP2
GSTA3	0	0.41627	0.22	0.036	0	SC	GSTA3
SCN9A	0	0.415194	0.265	0.068	0	SC	SCN9A
CARD10	0	0.411541	0.271	0.081	0	SC	CARD10
ADGRB2	0	0.40922	0.254	0.053	0	SC	ADGRB2
NR4A3	0	0.408423	0.172	0.021	0	SC	NR4A3
CD58	0	0.405931	0.217	0.04	0	SC	CD58
SLC12A5	0	0.404778	0.229	0.049	0	SC	SLC12A5
CLDN11	0	0.402277	0.211	0.051	0	SC	CLDN1
TM4SF18	0	0.401168	0.2	0.017	0	SC	TM4SF18
RTL9	0	0.400884	0.203	0.007	0	SC	RTL9
FAM122C	0	0.400684	0.262	0.063	0	SC	FAM122C
F11R	0	0.395911	0.232	0.044	0	SC	F11R
ADCY2	0	0.395836	0.215	0.025	0	SC	ADCY2
MAPKBP1	0	0.392394	0.275	0.083	0	SC	MAPKBP1
EPAS1	0	0.391023	0.234	0.025	0	SC	EPAS1
CPEB2	0	0.38904	0.207	0.016	0	SC	CPEB2
KIF13B	0	0.383099	0.241	0.06	0	SC	KIF13B
EML5	0	0.37807	0.223	0.033	0	SC	EML5
FAM236A	0	0.370238	0.15	0.003	0	SC	FAM236A
ROPN1	0	0.370217	0.152	0.008	0	SC	ROPN1
CILP	0	0.369918	0.18	0.04	0	SC	CILP
NUAK2	0	0.366731	0.191	0.04	0	SC	NUAK2
PHF24	0	0.36303	0.196	0.023	0	SC	PHF24
SRGAP3	0	0.349899	0.214	0.049	0	SC	SRGAP3
ZSWIM5	0	0.349853	0.205	0.019	0	SC	ZSWIM5
KLF91	0	0.344053	0.217	0.055	0	SC	KLF9
SHC4	0	0.34191	0.175	0.011	0	SC	SHC4
MAGEB1	0	0.340617	0.164	0.017	0	SC	MAGEB1
MFSD2A	0	0.336454	0.162	0.02	0	SC	MFSD2A
LARGE2	0	0.334367	0.173	0.015	0	SC	LARGE2
SERPINA5	0	0.334158	0.166	0.013	0	SC	SERPINA5
SCAMP5	0	0.330119	0.2	0.048	0	SC	SCAMP5
SLC45A4	0	0.325467	0.204	0.048	0	SC	SLC45A4
TNNC2	0	0.321927	0.174	0.011	0	SC	TNNC2
NTN4	0	0.319829	0.179	0.028	0	SC	NTN4
DIRAS1	0	0.316694	0.178	0.038	0	SC	DIRAS1
MYOZ2	0	0.315292	0.144	0.007	0	SC	MYOZ2
FZD5	0	0.315233	0.175	0.027	0	SC	FZD5
MMP17	0	0.314996	0.172	0.027	0	SC	MMP17
ST8SIA5	0	0.314831	0.175	0.02	0	SC	ST8SIA5
[truncated: 12,154 more rows]
